# Supplementary material for: Genome sequencing and comparative genomics of enterohemorrhagic Escherichia coli O145:H25 and O145:H28 reveal distinct evolutionary paths and marked variations in traits associated with virulence & colonization
Source: BMC Microbiol. 2017 Aug 22;17:183. doi: 10.1186/s12866-017-1094-3 (PMC5567499; doi:10.1186/s12866-017-1094-3)
Supplement: Supplementary file 1 — Metadata and accession numbers of the 69 E. coli strains used for phylogenetic analysis. (XLSX 17 kb) [file 12866_2017_1094_MOESM1_ESM.xlsx]

## Sheet: Tabelle S1 E. coli strains
Additional File 1 Table S1: Strains used for phylogenetic analysis
Strain	Pathotype	Serotype	Collection date	Location	Source	Diagnosis	stx1	stx2	eae	Accession number
CFSAN004176	EHEC	O145:H25	2003	USA	Human	HUS	-	+	+	CP014583
CFSAN004177	EHEC	O145:H25	2004	USA	Human	HUS	-	+	+	CP014670
CFSAN004178	STEC	O36:H14	2006	USA	Alfalfa sprouts		-	+	-	CP015229
CFSAN004179	STEC	O136:H16	2008	USA	Bagged lettuce		+	-	-	CP013662
CFSAN004180	STEC	O168:H8	2009	USA	Lettuce		-	+	-	CP015228
CFSAN004181	STEC	O168:H8	2001	USA	Ground beef		-	+	-	CP013663
11128	EHEC	O111:HNM	2001	Japan	Human	Diarrhrea/bloody	+	+	+	NC_013364.1
11368	EHEC	O26:H11	2001	Japan	Human	Diarrhea	+	-	+	NC_013361.1
12009	EHEC	O103:H2	2001	Japan	Human	Diarrhea/bloody	+	+	+	NC_013353.1
2009EL_2050	EAHEC	O104:H4	2009	Republic of Georga	Human	Bloody diarrhea	-	+	-	NC_018650.1
2009EL_2071	EAHEC	O104:H4	2009	Republic of Georga	Human	Bloody diarrhea	-	+	-	NC_018661.1
2011C_3493	EAHEC	O104:H4	2011	USA	Human	HUS	-	+	-	NC_018658.1
536	ExPEC/UPEC	O6:K15:H31	Unknown	Germany	Human	UTI	-	-	-	NC_008253.1
55989	EAEC	Unknown	1990s	Central African Repiblic	Human	Diarrhea	-	-	-	NC_011748.1
ACN001	APEC	Unknown	2010	China	Chicken	Colibacillosis	-	-	-	NZ_CP007442.1
APEC IMT5155	APEC	O2:K1:H5	2000	Germany	Chicken	Colibacillosis	-	-	-	NZ_CP005930.1
APEC O1	APEC	O1:K1:H7	Unknown	USA	Turkey	Colibacillosis	-	-	-	NC_008563.1
APEC O78	APEC	O78	Unknown	Unknown	Turkey	Colibacillosis	-	-	-	NC_020163.1
ATCC 25922		O6	1946	USA	Human	Unknown	-	-	-	NZ_CP009072.1
ATCC 8739		Unknown	Unknown	Unknown	Unknown	Unknown	-	-	-	NC_010468.1
TW14359	EHEC	O157:H7	2006	USA	Human	HUS	-	+	+	NC_013008.1
Sakai	EHEC	O157:H7	1996	Japan	Human	HUS	+	+	+	NC_002695.1
Xuzhou21	EHEC	O157:H7	1999	China	Human	HUS	+	+	+	NC_017906.1
EDL933	EHEC	O157:H7	1982	USA	Human	HC	+	+	+	NC_002655.2
B7A	ETEC	O148:H28	1971	Vietnam	Unknown	Unknown	-	-	-	CP005998.1
BL21(DE3)		Unknown	Unknown	Unknown	Unknown	Unknown	-	-	-	NC_012892.2
K-12 (BW2952)		Unknown	Unknown	Unknown	Unknown	Unknown	-	-	-	NC_012759.1
C227-11	EAHEC	O104:H4	2011	Denmark	Human	Bloody diarrhea	-	+	-	NZ_CP011331.1
CB9615	EPEC	O55:H7	2003	Germany	Human	Diarrhea	-	-	+	NC_013941.1
CE10	NMEC	O7:K1:NM	Unknown	USA	Human	Miningitis	-	-	-	NC_017646.1
CFT073	UPEC	O6:H1	Unknown	USA	Human	Pyelonephritis	-	-	-	NC_004431.1
E2348/69	EPEC	O127:H6	1969	United Kingdom	Human	Diarrhea	-	-	+	NC_011601.1
E24377A	ETEC	O139:H28	Unknown	Unknown	Unknown	Unknown	-	-	-	NC_009801.1
EC4115	EHEC	O157:H7	2006	USA	Human	Unknown	-	+	+	NC_011353.1
HS	commensal	O9	Unknown	Unknown	Human	Healthy	-	-	-	NC_009800.1
IAI1	commensal	O8	1980s	France	Human	Healthy	-	-	-	NC_011741.1
JJ1886	ExPEC/UPEC	Unknown	2007	USA	Human	Urosepsis	-	-	-	NC_022648.1
KO11		Unknown	Unknown	Unknown	Unknown	Unknown	-	-	-	NC_016902.1
LF82	AIEC	O83:H1	Unknown	Unknown	Human	Crohn's disease	-	-	-	NC_011993.1
NRG 857C	AIEC	O83:H1	Unknown	Germany	Human	Crohn's disease	-	-	-	NC_017634.1
Santai		O157:H16	2011	China	Duck	Healthy	-	-	-	NZ_CP007592.1
WS4202	STEC*	O157:H7	2003	France	Laboratory strain		+	+	+	CP012802.1
PCN033	ExPEC	O11	Unknown	China	Pig	Diseased	-	-	-	NZ_CP006632.1
RM12579	EPEC	O55:H7	1974	USA	Human	Unknown	-	-	+	NC_017656.1
RM12581	STEC*	O145:H28	2010	USA	Lettuce		-	+	+	NZ_CP007136.1
RM12761	STEC*	O145:H28	2007	Belgium	Ice cream		-	+	+	NZ_CP007133.1
RM13514	EHEC	O145:H28	2010	USA	Human	HUS	-	+	+	NZ_CP006027.1
RM13516	EHEC	O145:H28	2007	Belgium	Human	HUS	-	+	+	NZ_CP006262.1
SE11	commensal	O152:H28	Unknown	Unknown	Human	Healthy	-	-	-	NC_011415.1
SE15	commensal	O150:H5	Unknown	Unknown	Human	Healthy	-	-	-	NC_013654.1
SMS-3-5		O19:H34	2005	USA	Water		-	-	-	NC_010498.1
SS17	STEC*	O157:H7	2010	USA	Cattle	Unknown	-	+	+	NZ_CP008805.1
SS52	STEC*	O157:H7	2010	USA	Cattle	Unknown	-	+	+	NZ_CP010304.1
ST131	ExPEC/UPEC	O25b:H4	2005	United Kingdom	Human	UTI	-	-	-	NZ_HG941718.1
UM146	AIEC	Unknown	Unknown	Canada	Human	Crohn's disease	-	-	-	NC_017632.1
UMNK88	ETEC	O149	Unknown	USA	Pig	Diarrhea	-	-	-	NC_017641.1
UTI89	ExPEC/UPEC	O18:K1:H7	Unknown	Unknown	Human	Bladder infection	-	-	-	NC_007946.1
W		Unknown	Unknown	Unknown	Unknown	Unknown	-	-	-	NC_017664.1
ST540		Unknown	Unknown	Belgium	Unknown	Unknown	-	-	-	NZ_CP007265.1
ST2747		Unknown	2012	Belgium	water		-	-	-	NZ_CP007392.1
RM9387	STEC	O104:H7	2009	USA	Cow	Unknown	-	+	-	NZ_CP009104.1
CI5	ExPEC/UPEC	Unknown	Unknown	Unknown	Human	Pyelonephritis	-	-	-	NZ_CP011018.1
CFSAN029787	EIEC	O96:H19	2014	Italy	Human	Unknown	-	-	-	NZ_CP011416.1
94-3024	STEC	O104:H21	1994	USA	Human	HC	-	+	-	NZ_CP009106.2
SF-173	ExPEC	Unknown	2008	USA	Human	Bloodstream infection	-	-	-	NZ_CP012631.1
2012C-4227	EHEC	O165:H25	2012	USA	Human	Diarrhea	+	+	+	CP013029.1
2009C-3133	STEC	O119:H4	2009	USA	Human	Unknown	+	-	-	CP013025.1
HUSEC2011	EAHEC	O104:H4	Unknown	Unknown	Unknown		-	+	-	NZ_HF572917.1
ST648		Unknown	2009	China	Human	Unknown	-	-	-	CP008697.1
* Carry EHEC specific genetic features (stx, eae and ehxA) but were not clinical isolates associated with disease.
EHEC	Enterohemorrhagic E. coli
STEC	Shiga toxin-producing E. coli
UPEC	Uropathogenic E. coli
EAEC	Enteroaggregative E. coli
EAHEC	Enteroaggregative hemorrhagic E. coli
EPEC	Enteropathogenic E. coli
ETEC	Enterotoxigenic E. coli
ExPEC	Extraintestinal pathogenic E. coli
EIEC	Enteroinvasive E. coli
AIEC	Adherent-invasive E. coli
NMEC	Neonatal Meningitis E. coli
APEC	Avian pathogenic E. coli
