# Supplementary material for: Genome sequencing and comparative genomics of enterohemorrhagic Escherichia coli O145:H25 and O145:H28 reveal distinct evolutionary paths and marked variations in traits associated with virulence & colonization
Source: BMC Microbiol. 2017 Aug 22;17:183. doi: 10.1186/s12866-017-1094-3 (PMC5567499; doi:10.1186/s12866-017-1094-3)
Supplement: Supplementary file 2 — Dataset S1. SNP’s and SNP positions identified in the 1371 gene loci shared among the 69 E. coli genomes. Dataset S2. cgMLST for each of the 1371 identified gene loci shared among the 69 E. coli genomes. (XLSX 23678 kb) [file 12866_2017_1094_MOESM2_ESM.xlsx]

## Sheet: Dataset S1 SNP matrix
Additional file 2 Dataset S1: SNP's and SNP positions identified within each of the 1371 gene loci shared among the 69 E. coli genomes
Target	Position	Abs. Position	Gene	Product	Note	Protein_id	CFSAN004176	CFSAN004177	CFSAN004178	CFSAN004179	CFSAN004180	CFSAN004181	11128	11368	12009	2009EL-2050	2009EL-2071	2011C-3493	536	55989	ACN001	APEC IMT5155	APEC O1	APEC O78	ATCC 25922	ATCC 8739	TW14359	Sakai	Xuzhou21	EDL933	B7A	BL21(DE3)	K-12	C227-11	CB9615	CE10	CFT073	E2348/69	E24377A	EC4115	HS	IAI1	JJ1886	KO11	LF82	NRG 857C	Santai	WS4202	PCN033
ECs0070	1	77048	thiQ	thiamine transporter ATP-binding protein	with TbpA and ThiP is part of the thiamine and TPP transport system	NP_308097.1	T	T	C	C	C	C	C	C	C	C	C	C	T	C	C	T	T	C	T	C	T	T	T	T	C	C	C	C	T	T	T	T	C	T	C	C	T	C	T	T	T	T	C
ECs0070	7	77054	thiQ	thiamine transporter ATP-binding protein	with TbpA and ThiP is part of the thiamine and TPP transport system	NP_308097.1	T	T	C	C	C	C	C	C	C	C	C	C	T	C	C	T	T	C	T	C	T	T	T	T	C	C	C	C	T	C	T	T	C	T	C	C	T	C	T	T	T	T	C
ECs0070	8	77055	thiQ	thiamine transporter ATP-binding protein	with TbpA and ThiP is part of the thiamine and TPP transport system	NP_308097.1	G	G	G	G	G	G	G	G	G	G	G	G	T	G	G	T	T	G	T	G	G	G	G	G	G	G	G	G	G	G	T	T	G	G	G	G	T	G	T	T	G	G	G
ECs0070	13	77060	thiQ	thiamine transporter ATP-binding protein	with TbpA and ThiP is part of the thiamine and TPP transport system	NP_308097.1	T	T	C	C	C	C	C	C	C	C	C	C	T	C	C	T	T	C	T	C	T	T	T	T	C	C	C	C	T	C	T	T	C	T	C	C	T	C	T	T	T	T	C
ECs0070	19	77066	thiQ	thiamine transporter ATP-binding protein	with TbpA and ThiP is part of the thiamine and TPP transport system	NP_308097.1	C	C	T	T	T	T	T	T	T	T	T	T	C	T	T	C	C	T	C	T	C	C	C	C	T	T	T	T	C	T	C	C	T	C	T	T	C	T	C	C	C	C	T
ECs0070	21	77068	thiQ	thiamine transporter ATP-binding protein	with TbpA and ThiP is part of the thiamine and TPP transport system	NP_308097.1	G	G	T	G	G	G	G	G	G	G	G	G	G	G	G	G	G	G	G	G	G	G	G	G	G	G	G	G	G	G	G	G	G	G	G	G	G	G	G	G	G	G	T
ECs0070	22	77069	thiQ	thiamine transporter ATP-binding protein	with TbpA and ThiP is part of the thiamine and TPP transport system	NP_308097.1	C	C	T	T	T	T	T	T	T	T	T	T	C	T	T	C	C	T	C	T	C	C	C	C	T	T	T	T	C	T	C	C	T	C	T	T	C	T	C	C	C	C	T
ECs0070	25	77072	thiQ	thiamine transporter ATP-binding protein	with TbpA and ThiP is part of the thiamine and TPP transport system	NP_308097.1	C	C	C	C	C	C	C	C	C	C	C	C	C	C	C	C	C	C	C	T	C	C	C	C	C	T	T	C	C	C	C	C	C	C	T	C	C	C	C	C	C	C	C
ECs0070	31	77078	thiQ	thiamine transporter ATP-binding protein	with TbpA and ThiP is part of the thiamine and TPP transport system	NP_308097.1	A	A	A	A	A	A	A	A	A	A	A	A	A	A	A	A	A	A	A	A	A	A	A	A	A	A	A	A	A	A	A	A	A	A	A	A	A	T	A	A	A	A	A
ECs0070	41	77088	thiQ	thiamine transporter ATP-binding protein	with TbpA and ThiP is part of the thiamine and TPP transport system	NP_308097.1	C	C	C	C	C	C	C	C	C	C	C	C	C	C	C	C	C	C	C	C	C	C	C	C	C	C	C	C	C	C	C	C	C	C	C	C	C	C	C	C	C	C	C
ECs0070	46	77093	thiQ	thiamine transporter ATP-binding protein	with TbpA and ThiP is part of the thiamine and TPP transport system	NP_308097.1	T	T	C	C	C	C	C	C	C	C	C	C	C	C	C	C	C	C	C	C	C	C	C	C	C	C	C	C	C	C	C	C	C	C	C	C	C	C	C	C	C	C	C
ECs0070	51	77098	thiQ	thiamine transporter ATP-binding protein	with TbpA and ThiP is part of the thiamine and TPP transport system	NP_308097.1	A	A	A	A	A	A	A	A	A	A	A	A	A	A	A	A	A	A	A	A	A	A	A	A	A	A	A	A	A	A	A	A	A	A	A	A	A	A	A	A	A	A	A
ECs0070	52	77099	thiQ	thiamine transporter ATP-binding protein	with TbpA and ThiP is part of the thiamine and TPP transport system	NP_308097.1	C	C	T	C	C	C	C	C	C	C	C	C	C	C	C	C	C	C	C	C	C	C	C	C	C	C	C	C	C	C	C	C	C	C	C	C	C	C	C	C	C	C	C
ECs0070	55	77102	thiQ	thiamine transporter ATP-binding protein	with TbpA and ThiP is part of the thiamine and TPP transport system	NP_308097.1	A	A	T	A	A	A	A	A	A	A	A	A	A	A	A	A	A	A	A	A	A	A	A	A	A	A	A	A	A	A	A	A	A	A	A	A	A	A	A	A	A	A	A
ECs0070	57	77104	thiQ	thiamine transporter ATP-binding protein	with TbpA and ThiP is part of the thiamine and TPP transport system	NP_308097.1	C	C	C	T	T	T	T	T	T	T	T	T	C	T	T	C	C	T	C	T	T	T	T	T	T	T	T	T	T	C	C	C	T	T	T	T	C	C	C	C	T	T	C
ECs0070	58	77105	thiQ	thiamine transporter ATP-binding protein	with TbpA and ThiP is part of the thiamine and TPP transport system	NP_308097.1	G	G	G	G	G	G	G	G	G	G	G	G	G	G	G	G	G	G	G	G	G	G	G	G	G	G	G	G	G	A	G	G	G	G	G	G	G	G	G	G	G	G	G
ECs0070	61	77108	thiQ	thiamine transporter ATP-binding protein	with TbpA and ThiP is part of the thiamine and TPP transport system	NP_308097.1	T	T	C	C	C	C	C	C	C	C	C	C	C	C	C	C	C	C	C	C	C	C	C	C	C	C	C	C	C	C	C	C	C	C	C	C	C	C	C	C	C	C	C
ECs0070	62	77109	thiQ	thiamine transporter ATP-binding protein	with TbpA and ThiP is part of the thiamine and TPP transport system	NP_308097.1	T	T	T	T	T	T	T	T	T	T	T	T	T	T	T	T	T	T	T	T	A	A	A	A	T	T	T	T	A	T	T	T	T	A	T	T	T	T	T	T	A	A	A
ECs0070	79	77126	thiQ	thiamine transporter ATP-binding protein	with TbpA and ThiP is part of the thiamine and TPP transport system	NP_308097.1	G	G	A	G	G	G	G	G	G	G	G	G	A	G	G	A	A	G	A	G	T	T	T	T	G	G	G	G	T	G	A	A	G	T	G	G	A	A	A	A	G	T	G
ECs0070	85	77132	thiQ	thiamine transporter ATP-binding protein	with TbpA and ThiP is part of the thiamine and TPP transport system	NP_308097.1	G	G	G	G	G	G	G	G	G	G	G	G	G	G	G	G	G	G	G	G	G	G	G	G	G	G	G	G	G	G	G	G	G	G	G	G	G	G	G	G	G	G	G
ECs0070	94	77141	thiQ	thiamine transporter ATP-binding protein	with TbpA and ThiP is part of the thiamine and TPP transport system	NP_308097.1	C	C	C	C	C	C	C	C	C	C	C	C	C	C	C	C	C	C	C	C	T	T	T	T	C	C	C	C	T	C	C	C	C	T	C	C	C	C	C	C	T	T	C
ECs0070	97	77144	thiQ	thiamine transporter ATP-binding protein	with TbpA and ThiP is part of the thiamine and TPP transport system	NP_308097.1	C	C	C	C	C	C	C	C	C	C	C	C	C	C	C	C	C	C	C	C	T	T	T	T	C	C	C	C	T	C	C	C	C	T	C	C	C	C	C	C	T	T	C
ECs0070	106	77153	thiQ	thiamine transporter ATP-binding protein	with TbpA and ThiP is part of the thiamine and TPP transport system	NP_308097.1	C	C	C	T	T	T	T	T	T	T	T	T	C	T	T	C	C	T	C	C	C	C	C	C	T	C	C	T	C	C	C	C	T	C	C	T	C	C	C	C	C	C	T
ECs0070	112	77159	thiQ	thiamine transporter ATP-binding protein	with TbpA and ThiP is part of the thiamine and TPP transport system	NP_308097.1	G	G	G	G	G	G	G	G	G	G	G	G	G	G	G	G	G	G	G	G	A	A	A	A	G	G	G	G	A	G	G	G	G	A	G	G	G	A	G	G	G	A	G
ECs0070	121	77168	thiQ	thiamine transporter ATP-binding protein	with TbpA and ThiP is part of the thiamine and TPP transport system	NP_308097.1	G	G	C	C	C	C	C	C	C	C	C	C	C	C	C	C	C	C	C	G	C	C	C	C	C	G	G	C	C	C	C	C	C	C	G	C	C	C	C	C	C	C	C
ECs0070	122	77169	thiQ	thiamine transporter ATP-binding protein	with TbpA and ThiP is part of the thiamine and TPP transport system	NP_308097.1	G	G	G	G	G	G	G	G	G	G	G	G	G	G	G	G	G	G	G	G	G	G	G	G	G	G	G	G	G	A	G	G	G	G	G	G	G	G	G	G	G	G	G
ECs0070	133	77180	thiQ	thiamine transporter ATP-binding protein	with TbpA and ThiP is part of the thiamine and TPP transport system	NP_308097.1	A	A	G	A	A	A	A	A	A	A	A	A	A	A	A	A	A	A	A	A	A	A	A	A	A	A	A	A	A	A	A	A	A	A	A	A	A	G	A	A	G	A	A
ECs0070	139	77186	thiQ	thiamine transporter ATP-binding protein	with TbpA and ThiP is part of the thiamine and TPP transport system	NP_308097.1	C	C	C	C	C	C	C	C	C	C	C	C	C	C	C	C	C	C	C	T	C	C	C	C	C	T	T	C	C	C	C	C	C	C	T	C	C	C	C	C	C	C	C
ECs0070	142	77189	thiQ	thiamine transporter ATP-binding protein	with TbpA and ThiP is part of the thiamine and TPP transport system	NP_308097.1	C	C	C	C	C	C	C	C	C	C	C	C	C	C	C	C	C	C	C	C	C	C	C	C	C	C	C	C	C	C	C	C	C	C	C	C	C	C	C	C	C	C	C
ECs0070	151	77198	thiQ	thiamine transporter ATP-binding protein	with TbpA and ThiP is part of the thiamine and TPP transport system	NP_308097.1	T	T	T	T	T	T	T	T	T	T	T	T	T	T	T	G	G	T	T	T	T	T	T	T	T	T	T	T	T	T	T	G	T	T	T	T	G	T	G	G	T	T	T
ECs0070	153	77200	thiQ	thiamine transporter ATP-binding protein	with TbpA and ThiP is part of the thiamine and TPP transport system	NP_308097.1	A	A	G	G	G	G	G	G	G	G	G	G	G	G	G	G	G	G	G	A	G	G	G	G	G	A	A	G	G	G	G	G	G	G	A	G	G	G	G	G	G	G	G
ECs0070	157	77204	thiQ	thiamine transporter ATP-binding protein	with TbpA and ThiP is part of the thiamine and TPP transport system	NP_308097.1	C	C	C	C	C	C	C	C	C	C	C	C	C	C	C	C	C	C	C	C	C	C	C	C	C	C	C	C	C	C	C	C	C	C	C	C	C	C	C	C	C	C	C
ECs0070	163	77210	thiQ	thiamine transporter ATP-binding protein	with TbpA and ThiP is part of the thiamine and TPP transport system	NP_308097.1	G	G	T	T	T	T	T	T	T	T	T	T	T	T	T	T	T	T	T	T	T	T	T	T	T	T	T	T	T	T	T	T	T	T	T	T	T	T	T	T	T	T	T
ECs0070	169	77216	thiQ	thiamine transporter ATP-binding protein	with TbpA and ThiP is part of the thiamine and TPP transport system	NP_308097.1	C	C	C	C	C	C	C	C	C	C	C	C	T	C	C	T	T	C	T	C	C	C	C	C	C	C	C	C	C	T	T	T	C	C	C	C	T	C	T	T	C	C	C
ECs0070	178	77225	thiQ	thiamine transporter ATP-binding protein	with TbpA and ThiP is part of the thiamine and TPP transport system	NP_308097.1	C	C	C	C	C	C	C	C	C	C	C	C	C	C	C	C	C	C	C	C	A	A	A	A	C	C	C	C	A	C	C	C	C	A	C	C	C	C	C	C	C	A	C
ECs0070	180	77227	thiQ	thiamine transporter ATP-binding protein	with TbpA and ThiP is part of the thiamine and TPP transport system	NP_308097.1	T	T	T	T	T	T	T	T	T	T	T	T	T	T	T	A	A	T	T	T	T	T	T	T	T	T	T	T	T	T	T	A	T	T	T	T	A	T	A	A	T	T	T
ECs0070	181	77228	thiQ	thiamine transporter ATP-binding protein	with TbpA and ThiP is part of the thiamine and TPP transport system	NP_308097.1	G	G	G	G	G	G	G	G	G	G	G	G	G	G	G	A	A	G	G	G	G	G	G	G	G	G	G	G	G	G	G	A	G	G	G	G	A	G	A	A	G	G	G
ECs0070	187	77234	thiQ	thiamine transporter ATP-binding protein	with TbpA and ThiP is part of the thiamine and TPP transport system	NP_308097.1	C	C	C	C	C	C	C	C	C	C	C	C	C	C	C	C	C	C	C	C	C	C	C	C	C	C	C	C	C	T	C	C	C	C	C	C	C	C	C	C	C	C	C
ECs0070	190	77237	thiQ	thiamine transporter ATP-binding protein	with TbpA and ThiP is part of the thiamine and TPP transport system	NP_308097.1	C	C	C	C	C	C	C	C	C	C	C	C	C	C	C	C	C	C	C	C	C	C	C	C	C	C	C	C	C	T	C	C	C	C	C	C	C	C	C	C	C	C	C
ECs0070	195	77242	thiQ	thiamine transporter ATP-binding protein	with TbpA and ThiP is part of the thiamine and TPP transport system	NP_308097.1	A	A	A	G	G	G	G	G	G	G	G	G	G	G	G	G	G	G	G	A	A	A	A	A	G	G	G	G	A	A	G	G	G	A	A	G	G	G	G	G	A	A	A
ECs0070	199	77246	thiQ	thiamine transporter ATP-binding protein	with TbpA and ThiP is part of the thiamine and TPP transport system	NP_308097.1	C	C	T	C	C	C	C	C	C	C	C	C	C	C	C	C	C	C	C	C	C	C	C	C	C	C	C	C	C	C	C	C	C	C	C	C	C	C	C	C	C	C	C
ECs0070	202	77249	thiQ	thiamine transporter ATP-binding protein	with TbpA and ThiP is part of the thiamine and TPP transport system	NP_308097.1	C	C	C	C	C	C	C	C	C	C	C	C	C	C	C	C	C	C	C	C	C	C	C	C	C	C	C	C	C	C	C	C	C	C	C	C	C	C	C	C	C	C	T
ECs0070	205	77252	thiQ	thiamine transporter ATP-binding protein	with TbpA and ThiP is part of the thiamine and TPP transport system	NP_308097.1	G	G	A	A	A	A	A	A	A	A	A	A	A	A	A	A	A	A	A	G	A	A	A	A	A	A	A	A	A	G	A	A	A	A	G	A	A	A	A	A	A	A	A
ECs0070	208	77255	thiQ	thiamine transporter ATP-binding protein	with TbpA and ThiP is part of the thiamine and TPP transport system	NP_308097.1	T	T	T	T	T	T	T	T	T	T	T	T	T	T	T	T	T	T	T	T	T	T	T	T	T	T	T	T	T	T	T	T	T	T	T	T	T	C	T	T	T	T	T
ECs0070	210	77257	thiQ	thiamine transporter ATP-binding protein	with TbpA and ThiP is part of the thiamine and TPP transport system	NP_308097.1	G	G	A	A	A	A	A	A	A	A	A	A	G	A	A	G	G	A	G	G	G	G	G	G	A	A	A	A	G	A	G	G	A	G	G	A	G	G	G	G	A	G	A
ECs0070	211	77258	thiQ	thiamine transporter ATP-binding protein	with TbpA and ThiP is part of the thiamine and TPP transport system	NP_308097.1	C	C	C	C	C	C	C	C	C	C	C	C	C	C	C	C	C	C	C	T	C	C	C	C	C	C	C	C	C	C	C	C	C	C	T	C	C	C	C	C	C	C	C
ECs0070	223	77270	thiQ	thiamine transporter ATP-binding protein	with TbpA and ThiP is part of the thiamine and TPP transport system	NP_308097.1	C	C	C	C	C	C	C	C	C	C	C	C	C	C	C	T	T	C	C	C	C	C	C	C	C	C	C	C	C	C	C	C	C	C	C	C	T	C	T	T	C	C	C
ECs0070	226	77273	thiQ	thiamine transporter ATP-binding protein	with TbpA and ThiP is part of the thiamine and TPP transport system	NP_308097.1	A	A	G	A	A	A	A	A	A	A	A	A	G	A	A	G	G	A	G	A	A	A	A	A	A	A	A	A	A	A	G	G	A	A	A	A	G	A	G	G	A	A	A
ECs0070	229	77276	thiQ	thiamine transporter ATP-binding protein	with TbpA and ThiP is part of the thiamine and TPP transport system	NP_308097.1	G	G	G	G	G	G	G	G	G	G	G	G	A	G	G	A	A	G	A	G	G	G	G	G	G	G	G	G	G	G	A	A	G	G	G	G	A	A	A	A	G	G	G
ECs0070	253	77300	thiQ	thiamine transporter ATP-binding protein	with TbpA and ThiP is part of the thiamine and TPP transport system	NP_308097.1	C	C	C	C	C	C	C	C	C	C	C	C	G	C	C	G	G	C	G	C	C	C	C	C	C	C	C	C	C	C	G	G	C	C	C	C	G	C	G	G	C	C	C
ECs0070	256	77303	thiQ	thiamine transporter ATP-binding protein	with TbpA and ThiP is part of the thiamine and TPP transport system	NP_308097.1	C	C	C	C	C	C	C	C	C	C	C	C	C	C	C	C	C	C	C	C	C	C	C	C	C	C	C	C	C	C	C	C	C	C	C	C	C	T	C	C	C	C	C
ECs0070	259	77306	thiQ	thiamine transporter ATP-binding protein	with TbpA and ThiP is part of the thiamine and TPP transport system	NP_308097.1	C	C	T	T	T	T	T	T	T	T	T	T	T	T	T	T	T	T	T	T	T	T	T	T	T	T	T	T	T	T	T	T	T	T	T	T	T	T	T	T	T	T	T
ECs0070	265	77312	thiQ	thiamine transporter ATP-binding protein	with TbpA and ThiP is part of the thiamine and TPP transport system	NP_308097.1	T	T	C	C	C	C	C	C	C	C	C	C	T	C	C	T	T	C	T	T	T	T	T	T	C	C	C	C	T	T	T	T	C	T	T	C	T	T	T	T	T	T	C
ECs0070	271	77318	thiQ	thiamine transporter ATP-binding protein	with TbpA and ThiP is part of the thiamine and TPP transport system	NP_308097.1	A	A	G	A	A	A	A	A	A	A	A	A	A	A	A	A	A	A	A	A	A	A	A	A	A	A	A	A	A	A	A	A	A	A	A	A	A	A	A	A	A	A	A
ECs0070	277	77324	thiQ	thiamine transporter ATP-binding protein	with TbpA and ThiP is part of the thiamine and TPP transport system	NP_308097.1	C	C	C	C	C	C	C	C	C	C	C	C	C	C	C	C	C	C	C	T	C	C	C	C	C	C	C	C	C	C	C	C	C	C	T	C	C	C	C	C	C	C	C
ECs0070	286	77333	thiQ	thiamine transporter ATP-binding protein	with TbpA and ThiP is part of the thiamine and TPP transport system	NP_308097.1	C	C	C	C	C	C	C	C	C	C	C	C	C	C	C	C	C	C	C	C	C	C	C	C	C	C	C	C	C	C	C	T	C	C	C	C	C	C	C	C	C	C	C
ECs0070	289	77336	thiQ	thiamine transporter ATP-binding protein	with TbpA and ThiP is part of the thiamine and TPP transport system	NP_308097.1	G	G	G	G	G	G	G	G	G	G	G	G	G	G	G	G	G	G	G	T	G	G	G	G	G	G	G	G	G	G	G	G	G	G	T	G	G	G	G	G	T	G	G
ECs0070	292	77339	thiQ	thiamine transporter ATP-binding protein	with TbpA and ThiP is part of the thiamine and TPP transport system	NP_308097.1	C	C	T	C	C	C	C	C	C	C	C	C	C	C	C	C	C	C	C	C	C	C	C	C	C	C	C	C	C	C	C	C	C	C	C	C	C	C	C	C	C	C	C
ECs0070	298	77345	thiQ	thiamine transporter ATP-binding protein	with TbpA and ThiP is part of the thiamine and TPP transport system	NP_308097.1	C	C	C	C	C	C	C	C	C	C	C	C	T	C	C	C	C	C	T	C	C	C	C	C	C	C	C	C	C	C	T	C	C	C	C	C	C	C	C	C	C	C	T
ECs0070	307	77354	thiQ	thiamine transporter ATP-binding protein	with TbpA and ThiP is part of the thiamine and TPP transport system	NP_308097.1	G	G	G	G	G	G	G	G	G	G	G	G	G	G	G	G	G	G	G	G	G	G	G	G	G	G	G	G	G	G	G	G	G	G	G	G	G	G	G	G	G	G	A
ECs0070	319	77366	thiQ	thiamine transporter ATP-binding protein	with TbpA and ThiP is part of the thiamine and TPP transport system	NP_308097.1	C	C	C	A	C	C	C	C	C	C	C	C	A	C	C	A	A	C	A	A	C	C	C	C	C	A	A	C	C	C	A	A	C	C	A	C	A	C	A	A	A	C	C
ECs0070	322	77369	thiQ	thiamine transporter ATP-binding protein	with TbpA and ThiP is part of the thiamine and TPP transport system	NP_308097.1	T	T	T	T	T	T	T	T	T	T	T	T	T	T	T	T	T	T	T	T	T	T	T	T	T	T	T	T	T	G	T	T	T	T	T	T	T	T	T	T	T	T	T
ECs0070	325	77372	thiQ	thiamine transporter ATP-binding protein	with TbpA and ThiP is part of the thiamine and TPP transport system	NP_308097.1	C	C	C	C	C	C	C	C	C	C	C	C	C	C	C	C	C	C	C	C	C	C	C	C	C	C	C	C	C	C	C	C	C	C	C	C	C	C	C	C	C	C	T
ECs0070	328	77375	thiQ	thiamine transporter ATP-binding protein	with TbpA and ThiP is part of the thiamine and TPP transport system	NP_308097.1	C	C	C	C	C	C	C	C	C	C	C	C	C	C	C	C	C	C	C	C	C	C	C	C	C	C	C	C	C	C	C	C	C	C	C	C	C	C	C	C	C	C	C
ECs0070	331	77378	thiQ	thiamine transporter ATP-binding protein	with TbpA and ThiP is part of the thiamine and TPP transport system	NP_308097.1	C	C	C	C	C	C	C	C	C	C	C	C	C	C	C	C	C	C	C	C	C	C	C	C	C	C	C	C	C	C	C	C	C	C	C	C	C	C	C	C	C	C	C
ECs0070	343	77390	thiQ	thiamine transporter ATP-binding protein	with TbpA and ThiP is part of the thiamine and TPP transport system	NP_308097.1	A	A	A	A	A	A	A	A	A	A	A	A	A	A	A	A	A	A	A	A	A	A	A	A	G	A	A	A	A	A	A	A	A	A	A	A	A	A	A	A	A	A	A
ECs0070	346	77393	thiQ	thiamine transporter ATP-binding protein	with TbpA and ThiP is part of the thiamine and TPP transport system	NP_308097.1	C	C	C	C	C	C	C	C	C	C	C	C	C	C	C	C	C	C	C	C	C	C	C	C	C	C	C	C	C	T	C	C	C	C	C	C	C	C	C	C	C	C	C
ECs0070	352	77399	thiQ	thiamine transporter ATP-binding protein	with TbpA and ThiP is part of the thiamine and TPP transport system	NP_308097.1	C	C	C	C	C	C	C	C	C	C	C	C	C	C	C	C	C	C	C	C	C	C	C	C	C	C	C	C	C	T	C	C	C	C	C	C	C	C	C	C	C	C	C
ECs0070	355	77402	thiQ	thiamine transporter ATP-binding protein	with TbpA and ThiP is part of the thiamine and TPP transport system	NP_308097.1	A	A	G	G	G	G	G	G	G	G	G	G	G	G	G	G	G	G	G	G	A	A	A	A	G	G	G	G	A	A	G	G	G	A	G	G	G	A	G	G	A	A	G
ECs0070	356	77403	thiQ	thiamine transporter ATP-binding protein	with TbpA and ThiP is part of the thiamine and TPP transport system	NP_308097.1	C	C	C	C	C	C	C	C	C	C	C	C	T	C	C	T	T	C	T	C	C	C	C	C	C	C	C	C	C	C	T	T	C	C	C	C	T	C	T	T	C	C	C
ECs0070	360	77407	thiQ	thiamine transporter ATP-binding protein	with TbpA and ThiP is part of the thiamine and TPP transport system	NP_308097.1	C	C	C	C	C	C	C	C	C	C	C	C	C	C	C	C	C	C	C	C	C	C	C	C	C	C	C	C	C	C	C	C	C	C	C	C	C	C	C	C	A	C	C
ECs0070	361	77408	thiQ	thiamine transporter ATP-binding protein	with TbpA and ThiP is part of the thiamine and TPP transport system	NP_308097.1	A	A	G	G	G	G	G	G	G	G	G	G	A	G	G	A	A	G	A	G	A	A	A	A	G	G	G	G	A	G	A	A	G	A	G	G	A	A	A	A	A	A	G
ECs0070	364	77411	thiQ	thiamine transporter ATP-binding protein	with TbpA and ThiP is part of the thiamine and TPP transport system	NP_308097.1	C	C	A	A	A	A	A	A	A	A	A	A	C	A	A	C	C	A	C	A	C	C	C	C	A	A	A	A	C	A	C	C	A	C	A	A	C	C	C	C	C	C	A
ECs0070	377	77424	thiQ	thiamine transporter ATP-binding protein	with TbpA and ThiP is part of the thiamine and TPP transport system	NP_308097.1	T	T	C	T	T	T	T	T	T	T	T	T	T	T	T	T	T	T	T	T	T	T	T	T	T	T	T	T	T	T	T	T	T	T	T	T	T	T	T	T	T	T	T
ECs0070	378	77425	thiQ	thiamine transporter ATP-binding protein	with TbpA and ThiP is part of the thiamine and TPP transport system	NP_308097.1	C	C	C	C	C	C	C	C	C	C	C	C	T	C	C	T	T	C	T	C	C	C	C	C	C	C	C	C	C	C	T	T	C	C	C	C	T	C	T	T	C	C	C
ECs0070	380	77427	thiQ	thiamine transporter ATP-binding protein	with TbpA and ThiP is part of the thiamine and TPP transport system	NP_308097.1	T	T	A	T	T	T	T	T	T	T	T	T	T	T	T	T	T	T	T	T	T	T	T	T	T	T	T	T	T	T	T	T	T	T	T	T	T	T	T	T	T	T	T
ECs0070	382	77429	thiQ	thiamine transporter ATP-binding protein	with TbpA and ThiP is part of the thiamine and TPP transport system	NP_308097.1	C	C	C	C	C	C	C	C	C	C	C	C	C	C	C	C	C	C	C	C	C	C	C	C	C	C	C	C	C	C	C	C	C	C	C	C	C	C	C	C	C	C	C
ECs0070	385	77432	thiQ	thiamine transporter ATP-binding protein	with TbpA and ThiP is part of the thiamine and TPP transport system	NP_308097.1	T	T	T	T	C	C	C	C	C	C	C	C	C	C	C	C	C	C	C	T	T	T	T	T	C	T	T	C	T	C	C	C	C	T	T	C	C	T	C	C	T	T	C
ECs0070	386	77433	thiQ	thiamine transporter ATP-binding protein	with TbpA and ThiP is part of the thiamine and TPP transport system	NP_308097.1	G	G	G	G	G	G	G	G	G	G	G	G	G	G	G	G	G	G	G	G	A	A	A	A	G	G	G	G	A	G	G	G	G	A	G	G	G	G	G	G	G	A	G
ECs0070	388	77435	thiQ	thiamine transporter ATP-binding protein	with TbpA and ThiP is part of the thiamine and TPP transport system	NP_308097.1	C	C	C	C	C	C	C	C	C	C	C	C	C	C	C	C	C	C	C	C	C	C	C	C	C	C	C	C	C	C	C	A	C	C	C	C	C	C	C	C	C	C	C
ECs0070	390	77437	thiQ	thiamine transporter ATP-binding protein	with TbpA and ThiP is part of the thiamine and TPP transport system	NP_308097.1	C	C	C	C	C	C	C	C	C	C	C	C	C	C	C	C	C	C	C	C	C	C	C	C	C	C	C	C	C	A	C	C	C	C	C	C	C	C	C	C	C	C	C
ECs0070	391	77438	thiQ	thiamine transporter ATP-binding protein	with TbpA and ThiP is part of the thiamine and TPP transport system	NP_308097.1	G	G	G	G	G	G	G	G	G	G	G	G	A	G	G	A	A	G	A	G	G	G	G	G	G	G	G	G	G	A	A	A	G	G	G	G	A	G	A	A	G	G	G
ECs0070	394	77441	thiQ	thiamine transporter ATP-binding protein	with TbpA and ThiP is part of the thiamine and TPP transport system	NP_308097.1	C	C	C	C	C	C	C	C	C	C	C	C	T	C	C	T	T	C	T	C	C	C	C	C	C	C	C	C	C	T	T	T	C	C	C	C	T	C	T	T	C	C	C
ECs0070	397	77444	thiQ	thiamine transporter ATP-binding protein	with TbpA and ThiP is part of the thiamine and TPP transport system	NP_308097.1	T	T	T	T	C	C	C	C	C	C	C	C	T	C	C	T	T	C	T	T	C	C	C	C	C	T	T	C	C	T	T	T	C	C	T	C	T	C	T	T	T	C	C
ECs0070	402	77449	thiQ	thiamine transporter ATP-binding protein	with TbpA and ThiP is part of the thiamine and TPP transport system	NP_308097.1	A	A	A	A	A	A	A	A	A	A	A	A	A	A	A	A	A	A	A	A	A	A	A	A	A	A	A	A	A	A	A	A	A	A	A	A	A	G	A	A	A	A	A
ECs0070	403	77450	thiQ	thiamine transporter ATP-binding protein	with TbpA and ThiP is part of the thiamine and TPP transport system	NP_308097.1	C	C	T	T	T	T	T	T	T	T	T	T	C	T	T	C	C	T	C	T	T	T	T	T	T	T	T	T	T	T	C	C	T	T	T	T	C	T	C	C	T	T	T
ECs0070	406	77453	thiQ	thiamine transporter ATP-binding protein	with TbpA and ThiP is part of the thiamine and TPP transport system	NP_308097.1	C	C	C	C	C	C	C	C	C	C	C	C	C	C	C	C	C	C	C	C	T	T	T	T	C	C	C	C	T	C	C	C	C	T	C	C	C	T	C	C	C	T	A
ECs0070	412	77459	thiQ	thiamine transporter ATP-binding protein	with TbpA and ThiP is part of the thiamine and TPP transport system	NP_308097.1	T	T	T	T	A	A	A	A	A	A	A	A	T	A	A	T	T	A	T	T	A	A	A	A	A	T	T	A	A	T	T	T	A	A	T	A	T	A	T	T	T	A	A
ECs0070	424	77471	thiQ	thiamine transporter ATP-binding protein	with TbpA and ThiP is part of the thiamine and TPP transport system	NP_308097.1	G	G	G	G	G	G	G	G	G	G	G	G	G	G	G	G	G	G	G	G	G	G	G	G	G	G	G	G	G	G	G	G	G	G	G	G	G	G	G	G	G	G	G
ECs0070	430	77477	thiQ	thiamine transporter ATP-binding protein	with TbpA and ThiP is part of the thiamine and TPP transport system	NP_308097.1	C	C	C	C	C	C	C	C	C	C	C	C	C	C	C	T	T	C	C	C	C	C	C	C	C	C	C	C	C	C	C	T	C	C	C	C	C	C	T	T	C	C	C
ECs0070	433	77480	thiQ	thiamine transporter ATP-binding protein	with TbpA and ThiP is part of the thiamine and TPP transport system	NP_308097.1	C	C	C	C	C	C	C	C	C	C	C	C	C	C	C	C	C	C	C	C	C	C	C	C	C	C	C	C	C	C	C	C	C	C	C	C	C	C	C	C	C	C	C
ECs0070	434	77481	thiQ	thiamine transporter ATP-binding protein	with TbpA and ThiP is part of the thiamine and TPP transport system	NP_308097.1	G	G	T	G	G	G	G	G	G	G	G	G	G	G	G	G	G	G	G	G	G	G	G	G	G	G	G	G	G	G	G	G	G	G	G	G	G	G	G	G	G	G	G
ECs0070	445	77492	thiQ	thiamine transporter ATP-binding protein	with TbpA and ThiP is part of the thiamine and TPP transport system	NP_308097.1	G	G	G	G	G	G	G	G	G	G	G	G	G	G	G	A	A	G	G	G	G	G	G	G	G	G	G	G	G	G	G	G	G	G	G	G	G	G	A	A	G	G	G
ECs0070	448	77495	thiQ	thiamine transporter ATP-binding protein	with TbpA and ThiP is part of the thiamine and TPP transport system	NP_308097.1	G	G	G	A	G	G	G	G	G	G	G	G	G	G	G	G	G	G	G	A	G	G	G	G	G	A	A	G	G	A	G	G	G	G	A	A	G	G	G	G	G	G	A
ECs0070	463	77510	thiQ	thiamine transporter ATP-binding protein	with TbpA and ThiP is part of the thiamine and TPP transport system	NP_308097.1	C	C	C	T	C	C	C	C	C	C	C	C	C	C	C	C	C	C	C	T	C	C	C	C	C	T	T	C	C	C	C	C	C	C	T	T	C	C	C	C	C	C	C
ECs0070	478	77525	thiQ	thiamine transporter ATP-binding protein	with TbpA and ThiP is part of the thiamine and TPP transport system	NP_308097.1	C	C	C	C	C	C	C	C	C	C	C	C	C	C	C	C	C	C	C	C	C	C	C	C	C	C	C	C	C	C	C	A	C	C	C	C	T	C	C	C	C	C	C
ECs0070	481	77528	thiQ	thiamine transporter ATP-binding protein	with TbpA and ThiP is part of the thiamine and TPP transport system	NP_308097.1	C	C	C	C	T	T	T	T	T	T	T	T	C	T	T	C	C	T	C	C	C	C	C	C	T	C	C	T	C	C	C	C	T	C	C	T	C	C	C	C	C	C	T
ECs0070	487	77534	thiQ	thiamine transporter ATP-binding protein	with TbpA and ThiP is part of the thiamine and TPP transport system	NP_308097.1	A	A	A	A	G	G	G	G	A	G	G	G	A	G	A	A	A	A	A	A	A	A	A	A	G	A	A	G	A	A	A	A	A	A	A	A	A	A	A	A	A	A	A
ECs0070	490	77537	thiQ	thiamine transporter ATP-binding protein	with TbpA and ThiP is part of the thiamine and TPP transport system	NP_308097.1	G	G	G	G	G	G	G	G	G	G	G	G	G	G	G	G	G	G	G	G	G	G	G	G	G	G	G	G	G	G	G	G	G	G	G	G	A	G	G	G	G	G	G
ECs0070	499	77546	thiQ	thiamine transporter ATP-binding protein	with TbpA and ThiP is part of the thiamine and TPP transport system	NP_308097.1	C	C	T	C	C	C	C	C	C	C	C	C	C	C	C	C	C	C	C	C	C	C	C	C	C	C	C	C	C	C	C	C	C	C	C	C	T	C	C	C	C	C	C
ECs0070	503	77550	thiQ	thiamine transporter ATP-binding protein	with TbpA and ThiP is part of the thiamine and TPP transport system	NP_308097.1	G	G	G	G	G	G	G	G	G	G	G	G	G	G	G	G	G	G	G	G	G	G	G	G	G	G	G	G	G	G	G	G	G	G	G	G	G	A	G	G	G	G	G
ECs0070	505	77552	thiQ	thiamine transporter ATP-binding protein	with TbpA and ThiP is part of the thiamine and TPP transport system	NP_308097.1	C	C	C	C	C	C	C	C	C	C	C	C	C	C	C	C	C	C	C	C	C	C	C	C	C	C	C	C	C	A	C	C	C	C	C	C	T	A	T	T	C	C	C
ECs0070	507	77554	thiQ	thiamine transporter ATP-binding protein	with TbpA and ThiP is part of the thiamine and TPP transport system	NP_308097.1	T	T	T	T	T	T	T	T	T	T	T	T	T	T	T	T	T	T	T	T	T	T	T	T	T	T	T	T	T	T	T	T	T	T	T	T	T	T	T	T	T	T	T
ECs0070	508	77555	thiQ	thiamine transporter ATP-binding protein	with TbpA and ThiP is part of the thiamine and TPP transport system	NP_308097.1	G	G	G	G	G	G	G	G	G	G	G	G	G	G	G	G	G	G	G	G	G	G	G	G	G	G	G	G	G	G	G	G	G	G	G	G	G	T	G	G	G	G	G
ECs0070	517	77564	thiQ	thiamine transporter ATP-binding protein	with TbpA and ThiP is part of the thiamine and TPP transport system	NP_308097.1	A	A	A	A	A	A	A	A	A	A	A	A	T	A	A	T	T	A	T	A	A	A	A	A	A	A	A	A	A	A	T	T	A	A	A	A	T	T	T	T	A	A	A
ECs0070	521	77568	thiQ	thiamine transporter ATP-binding protein	with TbpA and ThiP is part of the thiamine and TPP transport system	NP_308097.1	C	C	C	C	C	C	C	C	C	C	C	C	T	C	C	T	T	C	T	C	C	C	C	C	C	C	C	C	C	C	T	C	C	C	C	C	C	C	C	C	C	C	C
ECs0070	522	77569	thiQ	thiamine transporter ATP-binding protein	with TbpA and ThiP is part of the thiamine and TPP transport system	NP_308097.1	C	C	C	C	C	C	T	T	T	T	T	T	C	T	C	C	C	C	C	C	C	C	C	C	T	C	C	T	C	C	C	C	C	C	C	C	C	C	C	C	C	C	C
ECs0070	523	77570	thiQ	thiamine transporter ATP-binding protein	with TbpA and ThiP is part of the thiamine and TPP transport system	NP_308097.1	A	A	G	A	G	G	G	G	G	G	G	G	G	G	G	G	G	G	G	G	G	G	G	G	G	G	G	G	G	G	G	G	G	G	G	G	G	A	G	G	A	G	G
ECs0070	528	77575	thiQ	thiamine transporter ATP-binding protein	with TbpA and ThiP is part of the thiamine and TPP transport system	NP_308097.1	T	T	T	T	T	T	T	T	T	T	T	T	T	T	T	T	T	T	T	T	T	T	T	T	T	T	T	T	T	T	T	T	T	T	T	T	G	T	T	T	T	T	T
ECs0070	530	77577	thiQ	thiamine transporter ATP-binding protein	with TbpA and ThiP is part of the thiamine and TPP transport system	NP_308097.1	G	G	G	G	G	G	G	G	G	G	G	G	G	G	G	G	G	G	G	G	G	G	G	G	G	G	G	G	G	A	G	G	G	G	G	G	G	G	G	G	G	G	G
ECs0070	536	77583	thiQ	thiamine transporter ATP-binding protein	with TbpA and ThiP is part of the thiamine and TPP transport system	NP_308097.1	G	G	G	G	G	G	G	G	G	G	G	G	A	G	G	A	A	G	A	G	G	G	G	G	G	G	G	G	G	G	A	G	G	G	G	G	A	G	A	A	G	G	G
ECs0070	537	77584	thiQ	thiamine transporter ATP-binding protein	with TbpA and ThiP is part of the thiamine and TPP transport system	NP_308097.1	A	A	A	A	A	A	A	A	A	A	A	A	A	A	A	A	A	A	A	A	C	C	C	C	A	A	A	A	C	A	A	A	A	C	A	A	A	A	A	A	A	C	A
ECs0070	541	77588	thiQ	thiamine transporter ATP-binding protein	with TbpA and ThiP is part of the thiamine and TPP transport system	NP_308097.1	G	G	G	G	G	G	G	G	G	G	G	G	G	G	G	G	G	G	G	G	G	G	G	G	G	G	G	G	G	G	G	G	G	G	G	G	G	G	G	G	G	G	A
ECs0070	550	77597	thiQ	thiamine transporter ATP-binding protein	with TbpA and ThiP is part of the thiamine and TPP transport system	NP_308097.1	C	C	C	C	C	C	C	C	C	C	C	C	C	C	C	C	C	C	C	C	T	T	T	T	C	C	C	C	T	C	C	C	C	T	C	C	C	C	C	C	C	T	C
ECs0070	565	77612	thiQ	thiamine transporter ATP-binding protein	with TbpA and ThiP is part of the thiamine and TPP transport system	NP_308097.1	A	A	G	G	G	G	A	A	A	A	A	A	G	A	G	G	G	G	G	G	G	G	G	G	A	G	G	A	G	G	G	G	A	G	G	G	G	A	G	G	A	G	G
ECs0070	571	77618	thiQ	thiamine transporter ATP-binding protein	with TbpA and ThiP is part of the thiamine and TPP transport system	NP_308097.1	A	A	A	A	A	A	A	A	A	A	A	A	A	A	A	A	A	A	A	A	G	G	G	G	A	G	G	A	G	A	A	A	A	G	A	A	A	A	A	A	A	G	A
ECs0070	574	77621	thiQ	thiamine transporter ATP-binding protein	with TbpA and ThiP is part of the thiamine and TPP transport system	NP_308097.1	C	C	C	C	C	C	C	C	C	C	C	C	A	C	C	A	A	C	A	C	C	C	C	C	C	C	C	C	C	C	A	A	C	C	C	C	T	C	T	T	C	C	C
ECs0070	583	77630	thiQ	thiamine transporter ATP-binding protein	with TbpA and ThiP is part of the thiamine and TPP transport system	NP_308097.1	A	A	A	A	A	A	A	A	A	A	A	A	A	A	A	A	A	A	A	A	A	A	A	A	A	A	A	A	A	A	A	A	A	A	A	A	G	A	G	G	A	A	A
ECs0070	592	77639	thiQ	thiamine transporter ATP-binding protein	with TbpA and ThiP is part of the thiamine and TPP transport system	NP_308097.1	C	C	C	C	C	C	C	C	C	C	C	C	C	C	C	T	T	C	C	C	C	C	C	C	C	T	T	C	C	C	C	C	C	C	C	C	C	C	C	C	C	C	C
ECs0070	598	77645	thiQ	thiamine transporter ATP-binding protein	with TbpA and ThiP is part of the thiamine and TPP transport system	NP_308097.1	G	G	G	G	G	G	G	G	G	G	G	G	G	G	G	G	G	G	G	G	G	G	G	G	G	G	G	G	G	G	G	G	G	G	G	G	G	G	G	G	G	G	G
ECs0070	604	77651	thiQ	thiamine transporter ATP-binding protein	with TbpA and ThiP is part of the thiamine and TPP transport system	NP_308097.1	C	C	C	C	C	C	C	C	C	C	C	C	C	C	C	C	C	C	C	C	C	C	C	C	C	C	C	C	C	C	C	C	C	C	C	C	C	C	C	C	C	C	C
ECs0070	613	77660	thiQ	thiamine transporter ATP-binding protein	with TbpA and ThiP is part of the thiamine and TPP transport system	NP_308097.1	T	T	C	C	T	T	T	T	T	T	T	T	C	T	T	C	C	T	C	T	C	C	C	C	T	C	C	T	C	C	C	A	T	C	T	T	C	C	C	C	C	C	C
ECs0070	618	77665	thiQ	thiamine transporter ATP-binding protein	with TbpA and ThiP is part of the thiamine and TPP transport system	NP_308097.1	C	C	C	C	C	C	C	C	C	C	C	C	C	C	C	C	C	C	C	C	C	C	C	C	C	C	C	C	C	C	C	C	C	C	C	C	C	C	A	A	C	C	C
ECs0070	619	77666	thiQ	thiamine transporter ATP-binding protein	with TbpA and ThiP is part of the thiamine and TPP transport system	NP_308097.1	C	C	C	C	C	C	C	C	C	C	C	C	C	C	C	C	C	C	C	C	C	C	C	C	C	C	C	C	C	C	C	C	C	C	C	C	C	C	T	T	C	C	C
ECs0070	622	77669	thiQ	thiamine transporter ATP-binding protein	with TbpA and ThiP is part of the thiamine and TPP transport system	NP_308097.1	C	C	C	C	C	C	C	C	C	C	C	C	C	C	C	C	C	C	C	C	C	C	C	C	C	C	C	C	C	C	C	C	C	C	C	C	C	C	C	C	C	C	C
ECs0070	627	77674	thiQ	thiamine transporter ATP-binding protein	with TbpA and ThiP is part of the thiamine and TPP transport system	NP_308097.1	C	C	C	C	C	C	C	C	C	C	C	C	C	C	C	C	C	C	C	C	C	C	C	C	C	C	C	C	C	C	C	C	C	C	C	C	C	C	C	C	C	C	C
ECs0070	628	77675	thiQ	thiamine transporter ATP-binding protein	with TbpA and ThiP is part of the thiamine and TPP transport system	NP_308097.1	G	G	G	G	G	G	G	G	G	G	G	G	G	G	G	G	G	G	G	G	G	G	G	G	G	G	G	G	G	C	G	G	G	G	G	G	G	G	G	G	G	G	C
ECs0070	634	77681	thiQ	thiamine transporter ATP-binding protein	with TbpA and ThiP is part of the thiamine and TPP transport system	NP_308097.1	T	T	C	T	T	T	T	T	T	T	T	T	C	T	T	C	C	T	C	T	T	T	T	T	T	T	T	T	T	C	C	C	T	T	T	T	C	C	C	C	C	T	C
ECs0070	664	77711	thiQ	thiamine transporter ATP-binding protein	with TbpA and ThiP is part of the thiamine and TPP transport system	NP_308097.1	G	G	G	G	G	G	G	G	G	G	G	G	G	G	G	G	G	G	C	G	G	G	G	G	G	T	T	G	G	G	C	G	G	G	G	G	G	G	G	G	G	G	G
ECs0070	667	77714	thiQ	thiamine transporter ATP-binding protein	with TbpA and ThiP is part of the thiamine and TPP transport system	NP_308097.1	A	A	G	A	A	A	A	A	A	A	A	A	G	A	A	G	G	A	G	A	A	A	A	A	A	G	G	A	A	G	G	G	A	A	A	A	G	A	G	G	G	A	G
ECs0072	52	79367	tbpA	thiamine transporter substrate binding subunit	part of the thiamine and TPP transport system tbpA-thiPQ	NP_308099.1	C	C	C	C	C	C	A	A	C	C	C	C	C	C	C	C	C	C	C	C	C	C	C	C	C	C	C	C	C	C	C	C	C	C	C	A	C	A	C	C	C	C	C
ECs0072	61	79376	tbpA	thiamine transporter substrate binding subunit	part of the thiamine and TPP transport system tbpA-thiPQ	NP_308099.1	A	A	G	G	A	A	A	A	A	G	G	G	G	G	A	G	G	A	G	G	G	G	G	G	G	G	G	G	G	G	G	G	A	G	G	A	G	A	G	G	G	G	G
ECs0072	64	79379	tbpA	thiamine transporter substrate binding subunit	part of the thiamine and TPP transport system tbpA-thiPQ	NP_308099.1	T	T	T	T	T	T	T	T	T	T	T	T	G	T	T	G	G	T	G	T	T	T	T	T	T	T	T	T	T	T	G	G	T	T	T	T	G	T	G	G	T	T	T
ECs0072	67	79382	tbpA	thiamine transporter substrate binding subunit	part of the thiamine and TPP transport system tbpA-thiPQ	NP_308099.1	T	T	C	C	T	T	T	T	T	C	C	C	T	C	T	T	T	T	T	C	C	C	C	C	C	C	C	C	C	A	T	T	T	C	C	T	C	T	T	T	C	C	C
ECs0072	76	79391	tbpA	thiamine transporter substrate binding subunit	part of the thiamine and TPP transport system tbpA-thiPQ	NP_308099.1	C	C	C	C	C	C	C	C	C	C	C	C	T	C	C	T	T	C	T	C	C	C	C	C	C	C	C	C	C	C	T	T	C	C	C	C	T	C	T	T	C	C	C
ECs0072	78	79393	tbpA	thiamine transporter substrate binding subunit	part of the thiamine and TPP transport system tbpA-thiPQ	NP_308099.1	G	G	G	A	G	G	G	G	G	G	G	G	G	G	G	G	G	G	G	G	G	G	G	G	G	A	A	G	G	G	G	G	G	G	G	G	G	G	G	G	G	G	G
ECs0072	79	79394	tbpA	thiamine transporter substrate binding subunit	part of the thiamine and TPP transport system tbpA-thiPQ	NP_308099.1	C	C	C	C	C	C	C	C	C	C	C	C	C	C	C	C	C	C	C	C	C	C	C	C	C	C	C	C	C	C	C	C	C	C	C	C	C	C	T	T	C	C	C
ECs0072	85	79400	tbpA	thiamine transporter substrate binding subunit	part of the thiamine and TPP transport system tbpA-thiPQ	NP_308099.1	G	G	T	T	G	G	G	G	G	T	T	T	G	T	G	G	G	G	G	T	T	T	T	T	T	T	T	T	T	T	G	G	T	T	T	G	G	G	G	G	T	T	T
ECs0072	88	79403	tbpA	thiamine transporter substrate binding subunit	part of the thiamine and TPP transport system tbpA-thiPQ	NP_308099.1	C	C	G	G	C	C	C	C	C	G	G	G	T	G	C	T	T	C	T	T	G	G	G	G	G	G	G	G	G	C	T	T	T	G	T	C	T	C	T	T	G	G	C
ECs0072	97	79412	tbpA	thiamine transporter substrate binding subunit	part of the thiamine and TPP transport system tbpA-thiPQ	NP_308099.1	C	C	C	C	C	C	C	C	C	C	C	C	C	C	C	C	C	C	C	C	C	C	C	C	C	C	C	C	C	C	C	C	C	C	C	C	C	C	C	C	C	C	C
ECs0072	102	79417	tbpA	thiamine transporter substrate binding subunit	part of the thiamine and TPP transport system tbpA-thiPQ	NP_308099.1	G	G	G	T	G	G	G	G	G	G	G	G	G	G	G	G	G	G	G	G	T	T	T	T	G	T	T	G	T	G	G	G	G	T	G	G	G	G	G	G	T	T	G
ECs0072	109	79424	tbpA	thiamine transporter substrate binding subunit	part of the thiamine and TPP transport system tbpA-thiPQ	NP_308099.1	C	C	C	A	C	C	C	C	C	A	A	A	T	A	C	T	T	C	T	C	A	A	A	A	A	A	A	A	A	C	T	T	C	A	C	C	T	C	T	T	A	A	A
ECs0072	112	79427	tbpA	thiamine transporter substrate binding subunit	part of the thiamine and TPP transport system tbpA-thiPQ	NP_308099.1	G	G	G	G	G	G	G	G	G	G	G	G	T	G	G	T	T	G	T	G	G	G	G	G	G	G	G	G	G	G	T	T	G	G	G	G	T	G	T	T	G	G	G
ECs0072	118	79433	tbpA	thiamine transporter substrate binding subunit	part of the thiamine and TPP transport system tbpA-thiPQ	NP_308099.1	C	C	T	C	C	C	C	C	C	C	C	C	C	C	C	C	C	C	C	C	C	C	C	C	C	C	C	C	C	C	C	C	C	C	C	C	C	C	C	C	C	C	C
ECs0072	121	79436	tbpA	thiamine transporter substrate binding subunit	part of the thiamine and TPP transport system tbpA-thiPQ	NP_308099.1	C	C	C	C	C	C	C	C	C	C	C	C	A	C	C	A	A	C	A	C	C	C	C	C	C	C	C	C	C	C	A	A	C	C	C	C	A	C	A	A	C	C	C
ECs0072	127	79442	tbpA	thiamine transporter substrate binding subunit	part of the thiamine and TPP transport system tbpA-thiPQ	NP_308099.1	A	A	G	G	A	A	A	A	A	G	G	G	G	G	A	G	G	A	G	A	G	G	G	G	G	G	G	G	G	A	G	G	A	G	A	A	G	A	G	G	G	G	G
ECs0072	133	79448	tbpA	thiamine transporter substrate binding subunit	part of the thiamine and TPP transport system tbpA-thiPQ	NP_308099.1	C	C	C	C	C	C	C	C	C	C	C	C	T	C	C	T	T	C	T	C	C	C	C	C	C	C	C	C	C	C	T	T	C	C	C	C	T	C	T	T	C	C	C
ECs0072	151	79466	tbpA	thiamine transporter substrate binding subunit	part of the thiamine and TPP transport system tbpA-thiPQ	NP_308099.1	A	A	G	G	A	A	A	A	A	G	G	G	G	G	A	G	G	A	G	G	G	G	G	G	G	G	G	G	G	G	G	G	A	G	G	A	G	A	G	G	G	G	G
ECs0072	172	79487	tbpA	thiamine transporter substrate binding subunit	part of the thiamine and TPP transport system tbpA-thiPQ	NP_308099.1	A	A	G	G	A	A	A	A	A	A	A	A	A	A	A	A	A	A	A	G	G	G	G	G	A	G	G	A	G	G	A	A	A	G	G	A	A	A	A	A	G	G	A
ECs0072	199	79514	tbpA	thiamine transporter substrate binding subunit	part of the thiamine and TPP transport system tbpA-thiPQ	NP_308099.1	G	G	G	G	G	G	G	G	G	G	G	G	G	G	G	G	G	G	G	A	G	G	G	G	G	G	G	G	G	A	G	G	G	G	A	G	G	G	G	G	G	G	G
ECs0072	217	79532	tbpA	thiamine transporter substrate binding subunit	part of the thiamine and TPP transport system tbpA-thiPQ	NP_308099.1	C	C	C	C	C	C	C	C	C	C	C	C	T	C	C	T	T	C	T	C	C	C	C	C	C	C	C	C	C	C	T	T	C	C	C	C	T	C	C	C	C	C	T
ECs0072	236	79551	tbpA	thiamine transporter substrate binding subunit	part of the thiamine and TPP transport system tbpA-thiPQ	NP_308099.1	G	G	G	G	G	G	G	G	G	G	G	G	G	G	G	G	G	G	G	G	G	G	G	G	G	G	G	G	G	G	G	G	G	G	G	G	G	G	G	G	G	G	G
ECs0072	241	79556	tbpA	thiamine transporter substrate binding subunit	part of the thiamine and TPP transport system tbpA-thiPQ	NP_308099.1	G	G	G	G	G	G	G	G	G	G	G	G	G	G	G	G	G	G	G	G	A	A	A	A	G	G	G	G	A	G	G	G	G	A	G	G	G	G	G	G	A	A	G
ECs0072	247	79562	tbpA	thiamine transporter substrate binding subunit	part of the thiamine and TPP transport system tbpA-thiPQ	NP_308099.1	G	G	G	G	G	G	G	G	G	G	G	G	A	G	G	A	A	G	A	G	G	G	G	G	G	G	G	G	G	G	A	A	G	G	G	G	A	G	G	G	G	G	G
ECs0072	256	79571	tbpA	thiamine transporter substrate binding subunit	part of the thiamine and TPP transport system tbpA-thiPQ	NP_308099.1	C	C	C	T	C	C	C	C	C	C	C	C	C	C	C	C	C	C	C	C	T	T	T	T	C	T	T	C	T	C	C	C	C	T	C	C	C	C	C	C	T	T	T
ECs0072	261	79576	tbpA	thiamine transporter substrate binding subunit	part of the thiamine and TPP transport system tbpA-thiPQ	NP_308099.1	G	G	G	G	G	G	G	G	G	G	G	G	G	G	G	G	G	G	G	G	G	G	G	G	G	G	G	G	G	G	G	G	G	G	G	G	G	G	G	G	G	G	A
ECs0072	275	79590	tbpA	thiamine transporter substrate binding subunit	part of the thiamine and TPP transport system tbpA-thiPQ	NP_308099.1	C	C	C	C	C	C	C	C	C	C	C	C	C	C	C	A	A	C	C	C	C	C	C	C	C	C	C	C	C	C	C	C	C	C	C	C	C	C	C	C	C	C	C
ECs0072	277	79592	tbpA	thiamine transporter substrate binding subunit	part of the thiamine and TPP transport system tbpA-thiPQ	NP_308099.1	A	A	G	G	A	A	A	A	A	A	A	A	A	A	A	A	A	A	A	A	G	G	G	G	A	G	G	A	G	G	A	A	G	G	A	A	G	A	A	A	G	G	G
ECs0072	283	79598	tbpA	thiamine transporter substrate binding subunit	part of the thiamine and TPP transport system tbpA-thiPQ	NP_308099.1	C	C	C	C	C	C	C	C	C	C	C	C	T	C	C	T	T	C	T	C	C	C	C	C	C	C	C	C	C	C	T	T	C	C	C	C	C	C	C	C	C	C	C
ECs0072	285	79600	tbpA	thiamine transporter substrate binding subunit	part of the thiamine and TPP transport system tbpA-thiPQ	NP_308099.1	C	C	C	C	C	C	C	C	C	C	C	C	T	C	C	T	T	C	T	C	C	C	C	C	C	C	C	C	C	C	T	T	C	C	C	C	C	C	C	C	C	C	C
ECs0072	304	79619	tbpA	thiamine transporter substrate binding subunit	part of the thiamine and TPP transport system tbpA-thiPQ	NP_308099.1	T	T	C	C	T	T	T	T	T	T	T	T	C	T	T	C	C	T	C	T	C	C	C	C	T	C	C	T	C	C	C	C	C	C	T	T	C	T	T	T	C	C	C
ECs0072	328	79643	tbpA	thiamine transporter substrate binding subunit	part of the thiamine and TPP transport system tbpA-thiPQ	NP_308099.1	C	C	C	C	C	C	C	C	C	C	C	C	C	C	C	C	C	C	C	C	C	C	C	C	C	C	C	C	C	T	C	C	C	C	C	C	C	C	C	C	C	C	C
ECs0072	340	79655	tbpA	thiamine transporter substrate binding subunit	part of the thiamine and TPP transport system tbpA-thiPQ	NP_308099.1	G	G	A	G	G	G	G	G	G	G	G	G	G	G	G	G	G	G	G	G	G	G	G	G	G	G	G	G	G	G	G	G	G	G	G	G	G	G	G	G	G	G	G
ECs0072	349	79664	tbpA	thiamine transporter substrate binding subunit	part of the thiamine and TPP transport system tbpA-thiPQ	NP_308099.1	T	T	T	T	T	T	T	T	T	T	T	T	T	T	T	T	T	T	T	T	T	T	T	T	C	T	T	T	T	T	T	T	T	T	T	T	T	T	A	A	T	T	T
ECs0072	364	79679	tbpA	thiamine transporter substrate binding subunit	part of the thiamine and TPP transport system tbpA-thiPQ	NP_308099.1	A	A	G	A	A	A	A	A	A	A	A	A	G	A	A	G	G	A	G	A	A	A	A	A	A	A	A	A	A	A	G	G	G	A	A	A	G	A	A	A	A	A	A
ECs0072	382	79697	tbpA	thiamine transporter substrate binding subunit	part of the thiamine and TPP transport system tbpA-thiPQ	NP_308099.1	G	G	G	G	G	G	G	G	G	G	G	G	G	G	G	G	G	G	G	G	G	G	G	G	G	G	G	G	G	G	G	G	G	G	G	G	G	G	G	G	G	G	G
ECs0072	403	79718	tbpA	thiamine transporter substrate binding subunit	part of the thiamine and TPP transport system tbpA-thiPQ	NP_308099.1	G	G	G	G	G	G	G	G	G	G	G	G	G	G	G	G	G	G	G	G	G	G	G	G	G	G	G	G	G	G	G	G	G	G	G	G	A	G	G	G	G	G	G
ECs0072	409	79724	tbpA	thiamine transporter substrate binding subunit	part of the thiamine and TPP transport system tbpA-thiPQ	NP_308099.1	C	C	C	C	C	C	C	C	C	C	C	C	C	C	C	C	C	C	C	G	C	C	C	C	C	C	C	C	C	C	C	C	G	C	G	C	C	C	C	C	C	C	C
ECs0072	415	79730	tbpA	thiamine transporter substrate binding subunit	part of the thiamine and TPP transport system tbpA-thiPQ	NP_308099.1	G	G	G	C	G	G	G	G	G	G	G	G	A	G	G	A	A	G	A	A	C	C	C	C	C	C	C	G	C	C	A	A	A	C	A	G	A	G	C	C	C	C	C
ECs0072	430	79745	tbpA	thiamine transporter substrate binding subunit	part of the thiamine and TPP transport system tbpA-thiPQ	NP_308099.1	T	T	C	T	T	T	T	T	T	T	T	T	T	T	T	T	T	T	T	T	T	T	T	T	T	T	T	T	T	T	T	T	T	T	T	T	T	T	T	T	T	T	T
ECs0072	433	79748	tbpA	thiamine transporter substrate binding subunit	part of the thiamine and TPP transport system tbpA-thiPQ	NP_308099.1	T	T	C	C	T	T	T	T	T	T	T	T	C	T	T	C	C	T	C	C	C	C	C	C	C	C	C	T	C	C	C	C	C	C	C	T	C	T	C	C	C	C	C
ECs0072	442	79757	tbpA	thiamine transporter substrate binding subunit	part of the thiamine and TPP transport system tbpA-thiPQ	NP_308099.1	T	T	T	T	T	T	T	T	T	T	T	T	T	T	T	T	T	T	T	C	T	T	T	T	T	T	T	T	T	T	T	T	C	T	C	T	T	T	T	T	T	T	T
ECs0072	445	79760	tbpA	thiamine transporter substrate binding subunit	part of the thiamine and TPP transport system tbpA-thiPQ	NP_308099.1	T	T	T	T	T	T	T	T	T	T	T	T	C	T	T	C	C	T	C	C	T	T	T	T	T	T	T	T	T	T	C	C	C	T	C	T	C	T	C	C	T	T	T
ECs0072	450	79765	tbpA	thiamine transporter substrate binding subunit	part of the thiamine and TPP transport system tbpA-thiPQ	NP_308099.1	C	C	C	C	C	C	C	C	C	C	C	C	C	C	C	C	C	C	C	T	C	C	C	C	C	C	C	C	C	C	C	C	T	C	T	C	C	C	C	C	C	C	C
ECs0072	453	79768	tbpA	thiamine transporter substrate binding subunit	part of the thiamine and TPP transport system tbpA-thiPQ	NP_308099.1	C	C	C	C	C	C	C	C	C	C	C	C	T	C	C	T	T	C	T	C	C	C	C	C	C	C	C	C	C	C	T	T	C	C	C	C	T	C	T	T	C	C	C
ECs0072	478	79793	tbpA	thiamine transporter substrate binding subunit	part of the thiamine and TPP transport system tbpA-thiPQ	NP_308099.1	C	C	C	T	C	C	C	C	C	C	C	C	T	C	C	T	T	C	T	C	T	T	T	T	C	T	T	C	T	C	T	T	C	T	C	C	T	C	T	T	T	T	C
ECs0072	480	79795	tbpA	thiamine transporter substrate binding subunit	part of the thiamine and TPP transport system tbpA-thiPQ	NP_308099.1	A	A	A	G	A	A	A	A	A	A	A	A	G	A	A	G	G	A	G	A	G	G	G	G	A	G	G	A	G	A	G	G	A	G	A	A	G	A	G	G	G	G	A
ECs0072	483	79798	tbpA	thiamine transporter substrate binding subunit	part of the thiamine and TPP transport system tbpA-thiPQ	NP_308099.1	G	G	G	A	G	G	G	G	G	G	G	G	A	G	G	A	A	G	A	G	A	A	A	A	G	A	A	G	A	G	A	A	G	A	G	G	A	G	A	A	A	A	G
ECs0072	487	79802	tbpA	thiamine transporter substrate binding subunit	part of the thiamine and TPP transport system tbpA-thiPQ	NP_308099.1	G	G	A	A	G	G	G	G	G	G	G	G	A	G	G	A	A	G	A	A	A	A	A	A	G	A	A	G	A	G	A	A	A	A	A	G	A	G	A	A	A	A	A
ECs0072	493	79808	tbpA	thiamine transporter substrate binding subunit	part of the thiamine and TPP transport system tbpA-thiPQ	NP_308099.1	C	C	C	C	C	C	C	C	C	C	C	C	C	C	C	C	C	C	C	C	C	C	C	C	C	C	C	C	C	C	C	C	C	C	C	C	A	C	A	A	C	C	C
ECs0072	496	79811	tbpA	thiamine transporter substrate binding subunit	part of the thiamine and TPP transport system tbpA-thiPQ	NP_308099.1	C	C	C	C	C	C	C	C	C	C	C	C	C	C	C	C	C	C	C	C	C	C	C	C	C	C	C	C	C	C	C	C	C	C	C	C	T	C	T	T	C	C	C
ECs0072	499	79814	tbpA	thiamine transporter substrate binding subunit	part of the thiamine and TPP transport system tbpA-thiPQ	NP_308099.1	C	C	C	T	C	C	C	C	C	C	C	C	C	C	C	T	T	C	C	C	T	T	T	T	C	T	T	C	T	C	C	C	C	T	C	C	T	C	T	T	T	T	C
ECs0072	502	79817	tbpA	thiamine transporter substrate binding subunit	part of the thiamine and TPP transport system tbpA-thiPQ	NP_308099.1	A	A	A	A	A	A	A	A	A	A	A	A	A	A	A	A	A	A	A	A	A	A	A	A	A	A	A	A	A	A	A	A	A	A	A	A	A	A	A	A	A	A	A
ECs0072	508	79823	tbpA	thiamine transporter substrate binding subunit	part of the thiamine and TPP transport system tbpA-thiPQ	NP_308099.1	G	G	G	G	G	G	G	G	G	G	G	G	A	G	G	A	A	G	A	G	G	G	G	G	G	G	G	G	G	G	A	A	G	G	G	G	A	G	A	A	G	G	G
ECs0072	511	79826	tbpA	thiamine transporter substrate binding subunit	part of the thiamine and TPP transport system tbpA-thiPQ	NP_308099.1	C	C	C	C	C	C	C	C	C	C	C	C	T	C	C	T	T	C	T	C	C	C	C	C	C	C	C	C	C	C	T	T	C	C	C	C	C	C	C	C	C	C	C
ECs0072	512	79827	tbpA	thiamine transporter substrate binding subunit	part of the thiamine and TPP transport system tbpA-thiPQ	NP_308099.1	G	G	G	G	G	G	G	A	G	G	G	G	G	G	G	G	G	G	G	G	G	G	G	G	G	G	G	G	G	G	G	G	G	G	G	G	G	G	G	G	G	G	G
ECs0072	517	79832	tbpA	thiamine transporter substrate binding subunit	part of the thiamine and TPP transport system tbpA-thiPQ	NP_308099.1	C	C	T	C	C	C	C	C	C	C	C	C	T	C	C	T	T	C	T	C	C	C	C	C	C	C	C	C	C	C	T	T	C	C	C	C	T	C	T	T	C	C	C
ECs0072	519	79834	tbpA	thiamine transporter substrate binding subunit	part of the thiamine and TPP transport system tbpA-thiPQ	NP_308099.1	G	G	C	G	G	G	G	G	G	G	G	G	C	G	G	C	C	G	C	G	G	G	G	G	G	G	G	G	G	G	C	C	G	G	G	G	C	G	C	C	G	G	G
ECs0072	529	79844	tbpA	thiamine transporter substrate binding subunit	part of the thiamine and TPP transport system tbpA-thiPQ	NP_308099.1	C	C	C	C	C	C	C	C	C	C	C	C	C	C	C	C	C	C	C	T	C	C	C	C	C	C	C	C	C	C	C	C	T	C	T	C	C	C	C	C	C	C	C
ECs0072	538	79853	tbpA	thiamine transporter substrate binding subunit	part of the thiamine and TPP transport system tbpA-thiPQ	NP_308099.1	T	T	T	T	T	T	C	C	C	T	T	T	C	T	T	T	T	T	C	T	T	T	T	T	T	T	T	T	T	T	C	C	T	T	T	T	T	C	T	T	T	T	T
ECs0072	542	79857	tbpA	thiamine transporter substrate binding subunit	part of the thiamine and TPP transport system tbpA-thiPQ	NP_308099.1	T	T	T	T	T	T	T	T	T	T	T	T	T	T	T	T	T	T	T	T	T	T	T	T	T	T	T	T	T	T	T	T	T	T	T	T	T	T	T	T	T	T	T
ECs0072	547	79862	tbpA	thiamine transporter substrate binding subunit	part of the thiamine and TPP transport system tbpA-thiPQ	NP_308099.1	C	C	C	C	C	C	C	C	C	C	C	C	C	C	C	C	C	C	C	C	C	C	C	C	C	C	C	C	C	C	C	C	C	C	C	C	C	C	C	C	C	C	T
ECs0072	553	79868	tbpA	thiamine transporter substrate binding subunit	part of the thiamine and TPP transport system tbpA-thiPQ	NP_308099.1	C	C	C	C	C	C	C	C	C	A	A	A	C	A	C	C	C	C	C	C	C	C	C	C	A	C	C	A	C	A	C	C	C	C	C	C	C	C	C	C	C	C	C
ECs0072	555	79870	tbpA	thiamine transporter substrate binding subunit	part of the thiamine and TPP transport system tbpA-thiPQ	NP_308099.1	A	A	G	G	A	A	A	A	A	G	G	G	G	G	A	G	G	A	G	G	G	G	G	G	G	G	G	G	G	G	G	G	G	G	G	A	G	A	G	G	G	G	G
ECs0072	556	79871	tbpA	thiamine transporter substrate binding subunit	part of the thiamine and TPP transport system tbpA-thiPQ	NP_308099.1	T	T	T	T	T	T	T	T	T	C	C	C	T	C	T	T	T	T	T	C	T	T	T	T	C	T	T	C	T	C	T	T	C	T	C	T	T	T	T	T	T	T	C
ECs0072	559	79874	tbpA	thiamine transporter substrate binding subunit	part of the thiamine and TPP transport system tbpA-thiPQ	NP_308099.1	T	T	T	T	T	T	T	T	T	T	T	T	T	T	T	T	T	T	T	T	T	T	T	T	T	T	T	T	T	T	T	T	C	T	T	T	T	T	T	T	T	T	T
ECs0072	571	79886	tbpA	thiamine transporter substrate binding subunit	part of the thiamine and TPP transport system tbpA-thiPQ	NP_308099.1	C	C	T	T	C	C	C	C	C	C	C	C	C	C	C	C	C	C	C	G	T	T	T	T	C	T	T	C	T	C	C	C	C	T	G	C	C	C	C	C	T	T	C
ECs0072	577	79892	tbpA	thiamine transporter substrate binding subunit	part of the thiamine and TPP transport system tbpA-thiPQ	NP_308099.1	G	G	G	G	G	G	G	G	G	A	A	A	A	A	G	A	A	G	A	G	G	G	G	G	A	G	G	A	G	G	A	A	G	G	G	G	A	G	A	A	G	G	A
ECs0072	583	79898	tbpA	thiamine transporter substrate binding subunit	part of the thiamine and TPP transport system tbpA-thiPQ	NP_308099.1	C	C	T	C	C	C	C	C	C	C	C	C	C	C	C	C	C	C	C	C	C	C	C	C	C	C	C	C	C	T	C	C	C	C	C	C	C	C	C	C	C	C	C
ECs0072	598	79913	tbpA	thiamine transporter substrate binding subunit	part of the thiamine and TPP transport system tbpA-thiPQ	NP_308099.1	A	A	A	A	A	A	A	A	A	A	A	A	A	A	A	A	A	A	A	G	A	A	A	A	A	A	A	A	A	A	A	A	G	A	G	A	A	A	A	A	A	A	A
ECs0072	601	79916	tbpA	thiamine transporter substrate binding subunit	part of the thiamine and TPP transport system tbpA-thiPQ	NP_308099.1	G	G	G	A	G	G	G	G	G	G	G	G	G	G	G	G	G	G	G	G	A	A	A	A	G	A	A	G	A	G	G	G	G	A	G	G	G	G	G	G	A	A	G
ECs0072	613	79928	tbpA	thiamine transporter substrate binding subunit	part of the thiamine and TPP transport system tbpA-thiPQ	NP_308099.1	A	A	G	G	A	A	A	A	A	A	A	A	A	A	A	A	A	A	A	G	G	G	G	G	A	G	G	A	G	A	A	A	G	G	G	A	A	A	A	A	G	G	A
ECs0072	619	79934	tbpA	thiamine transporter substrate binding subunit	part of the thiamine and TPP transport system tbpA-thiPQ	NP_308099.1	G	G	G	A	G	G	G	G	G	G	G	G	G	G	G	G	G	G	G	G	A	A	A	A	G	A	A	G	A	G	G	G	G	A	G	G	A	G	A	A	A	A	G
ECs0072	622	79937	tbpA	thiamine transporter substrate binding subunit	part of the thiamine and TPP transport system tbpA-thiPQ	NP_308099.1	A	A	A	A	A	A	A	A	A	A	A	A	A	A	A	A	A	A	A	A	A	A	A	A	A	A	A	A	A	A	A	A	A	A	A	A	G	A	G	G	A	A	A
ECs0072	626	79941	tbpA	thiamine transporter substrate binding subunit	part of the thiamine and TPP transport system tbpA-thiPQ	NP_308099.1	A	A	A	A	A	A	A	A	A	A	A	A	A	A	A	T	T	A	A	A	A	A	A	A	A	A	A	A	A	A	A	A	A	A	A	A	A	A	A	A	A	A	A
ECs0072	631	79946	tbpA	thiamine transporter substrate binding subunit	part of the thiamine and TPP transport system tbpA-thiPQ	NP_308099.1	G	G	G	T	G	G	G	G	G	T	T	T	T	T	G	T	T	G	T	T	T	T	T	T	T	T	T	T	T	T	T	T	T	T	T	G	C	G	C	C	T	T	G
ECs0072	634	79949	tbpA	thiamine transporter substrate binding subunit	part of the thiamine and TPP transport system tbpA-thiPQ	NP_308099.1	G	G	G	G	G	G	G	G	G	G	G	G	G	G	G	G	G	G	G	G	G	G	G	G	G	G	G	G	G	G	G	G	G	G	G	G	A	G	A	A	G	G	G
ECs0072	637	79952	tbpA	thiamine transporter substrate binding subunit	part of the thiamine and TPP transport system tbpA-thiPQ	NP_308099.1	A	A	A	A	A	A	A	A	A	A	A	A	A	A	A	A	A	A	A	A	A	A	A	A	A	A	A	A	A	A	A	A	A	A	A	A	G	A	G	G	A	A	A
ECs0072	638	79953	tbpA	thiamine transporter substrate binding subunit	part of the thiamine and TPP transport system tbpA-thiPQ	NP_308099.1	G	G	G	G	G	G	G	G	G	G	G	G	G	G	G	G	G	G	G	G	A	A	A	A	G	G	G	G	A	G	G	G	G	A	G	G	G	G	G	G	G	A	G
ECs0072	646	79961	tbpA	thiamine transporter substrate binding subunit	part of the thiamine and TPP transport system tbpA-thiPQ	NP_308099.1	A	A	A	A	A	A	A	A	A	A	A	A	A	A	A	A	A	A	A	A	A	A	A	A	A	A	A	A	A	A	A	A	A	A	A	A	T	A	T	T	A	A	A
ECs0072	658	79973	tbpA	thiamine transporter substrate binding subunit	part of the thiamine and TPP transport system tbpA-thiPQ	NP_308099.1	G	G	G	G	G	G	G	G	G	G	G	G	A	G	G	A	A	G	A	G	G	G	G	G	G	G	G	G	G	G	A	A	G	G	G	G	G	G	G	G	G	G	G
ECs0072	661	79976	tbpA	thiamine transporter substrate binding subunit	part of the thiamine and TPP transport system tbpA-thiPQ	NP_308099.1	A	A	A	A	A	A	A	A	A	A	A	A	A	A	A	A	A	A	A	A	A	A	A	A	A	A	A	A	A	A	A	A	A	A	A	A	A	A	A	A	A	A	A
ECs0072	664	79979	tbpA	thiamine transporter substrate binding subunit	part of the thiamine and TPP transport system tbpA-thiPQ	NP_308099.1	G	G	G	G	G	G	G	G	G	G	G	G	G	G	G	G	G	G	G	G	G	G	G	G	G	G	G	G	G	G	G	G	G	G	G	G	G	G	G	G	G	G	G
ECs0072	667	79982	tbpA	thiamine transporter substrate binding subunit	part of the thiamine and TPP transport system tbpA-thiPQ	NP_308099.1	A	A	A	A	A	A	A	A	A	A	A	A	A	A	A	A	A	A	A	A	A	A	A	A	A	A	A	A	A	A	A	A	A	A	A	A	T	A	A	A	A	A	A
ECs0072	669	79984	tbpA	thiamine transporter substrate binding subunit	part of the thiamine and TPP transport system tbpA-thiPQ	NP_308099.1	C	C	T	C	C	C	C	C	C	C	C	C	C	C	C	C	C	C	C	T	C	C	C	C	C	C	C	C	C	C	C	C	C	C	T	C	C	C	C	C	C	C	C
ECs0072	670	79985	tbpA	thiamine transporter substrate binding subunit	part of the thiamine and TPP transport system tbpA-thiPQ	NP_308099.1	G	G	G	G	G	G	G	G	G	G	G	G	G	G	G	G	G	G	G	G	G	G	G	G	G	G	G	G	G	G	G	G	G	G	G	G	A	G	G	G	G	G	G
ECs0072	672	79987	tbpA	thiamine transporter substrate binding subunit	part of the thiamine and TPP transport system tbpA-thiPQ	NP_308099.1	C	C	C	C	C	C	C	C	C	C	C	C	C	C	C	C	C	C	C	C	C	C	C	C	C	C	C	C	C	T	C	C	C	C	C	C	C	C	C	C	C	C	C
ECs0072	673	79988	tbpA	thiamine transporter substrate binding subunit	part of the thiamine and TPP transport system tbpA-thiPQ	NP_308099.1	A	A	A	A	A	A	A	A	A	A	A	A	T	A	A	T	T	A	T	A	A	A	A	A	A	A	A	A	A	A	T	T	A	A	A	A	C	A	T	T	A	A	A
ECs0072	676	79991	tbpA	thiamine transporter substrate binding subunit	part of the thiamine and TPP transport system tbpA-thiPQ	NP_308099.1	C	C	C	C	C	C	C	C	C	C	C	C	C	C	C	C	C	C	C	C	C	C	C	C	C	C	C	C	C	C	C	C	C	C	C	C	T	C	C	C	C	C	C
ECs0072	678	79993	tbpA	thiamine transporter substrate binding subunit	part of the thiamine and TPP transport system tbpA-thiPQ	NP_308099.1	C	C	C	C	C	C	C	C	C	C	C	C	C	C	C	C	C	C	C	C	C	C	C	C	C	C	C	C	C	C	C	C	C	C	C	C	T	C	C	C	C	C	C
ECs0072	679	79994	tbpA	thiamine transporter substrate binding subunit	part of the thiamine and TPP transport system tbpA-thiPQ	NP_308099.1	T	T	T	T	T	T	T	T	T	T	T	T	T	T	T	T	T	T	T	T	T	T	T	T	T	T	T	T	T	T	T	T	T	T	T	T	C	T	T	T	T	T	T
ECs0072	682	79997	tbpA	thiamine transporter substrate binding subunit	part of the thiamine and TPP transport system tbpA-thiPQ	NP_308099.1	C	C	C	C	C	C	C	C	C	C	C	C	C	C	C	C	C	C	C	C	C	C	C	C	C	C	C	C	C	C	C	C	C	C	C	C	G	C	C	C	C	C	C
ECs0072	685	80000	tbpA	thiamine transporter substrate binding subunit	part of the thiamine and TPP transport system tbpA-thiPQ	NP_308099.1	A	A	A	A	A	A	A	A	A	G	G	G	A	G	A	A	A	A	A	G	A	A	A	A	G	A	A	G	A	G	A	A	A	A	G	A	G	A	A	A	A	A	A
ECs0072	694	80009	tbpA	thiamine transporter substrate binding subunit	part of the thiamine and TPP transport system tbpA-thiPQ	NP_308099.1	G	G	G	G	G	G	G	G	G	G	G	G	A	G	G	A	A	G	A	G	G	G	G	G	G	G	G	G	G	G	A	A	G	G	G	G	G	G	A	A	G	G	A
ECs0072	700	80015	tbpA	thiamine transporter substrate binding subunit	part of the thiamine and TPP transport system tbpA-thiPQ	NP_308099.1	T	T	C	C	T	T	T	T	T	T	T	T	C	T	T	C	C	T	C	C	C	C	C	C	T	C	C	T	C	T	C	C	C	C	C	T	C	T	C	C	C	C	C
ECs0072	702	80017	tbpA	thiamine transporter substrate binding subunit	part of the thiamine and TPP transport system tbpA-thiPQ	NP_308099.1	G	G	A	G	G	G	G	G	G	G	G	G	G	G	G	G	G	G	G	G	G	G	G	G	G	G	G	G	G	G	G	G	G	G	G	G	A	G	A	A	G	G	G
ECs0072	703	80018	tbpA	thiamine transporter substrate binding subunit	part of the thiamine and TPP transport system tbpA-thiPQ	NP_308099.1	T	T	C	T	T	T	T	T	T	T	T	T	C	T	T	C	C	T	C	T	T	T	T	T	T	T	T	T	T	T	C	C	T	T	T	T	C	T	C	C	T	T	C
ECs0072	704	80019	tbpA	thiamine transporter substrate binding subunit	part of the thiamine and TPP transport system tbpA-thiPQ	NP_308099.1	C	C	C	C	C	C	C	C	C	C	C	C	C	C	C	T	T	C	C	C	C	C	C	C	C	C	C	C	C	C	C	C	C	C	C	C	C	C	C	C	C	C	C
ECs0072	706	80021	tbpA	thiamine transporter substrate binding subunit	part of the thiamine and TPP transport system tbpA-thiPQ	NP_308099.1	G	G	G	G	G	G	G	G	G	G	G	G	T	G	G	T	T	G	T	G	G	G	G	G	G	G	G	G	G	G	T	T	G	G	G	G	G	G	G	G	G	G	G
ECs0072	712	80027	tbpA	thiamine transporter substrate binding subunit	part of the thiamine and TPP transport system tbpA-thiPQ	NP_308099.1	A	A	G	A	A	A	A	A	A	A	A	A	G	A	A	G	G	A	G	A	A	A	A	A	A	A	A	A	A	A	G	G	A	A	A	A	G	A	G	G	A	A	G
ECs0072	715	80030	tbpA	thiamine transporter substrate binding subunit	part of the thiamine and TPP transport system tbpA-thiPQ	NP_308099.1	G	G	A	G	G	G	G	G	G	G	G	G	G	G	G	G	G	G	G	G	G	G	G	G	G	G	G	G	G	G	G	G	G	G	G	G	G	G	G	G	G	G	G
ECs0072	721	80036	tbpA	thiamine transporter substrate binding subunit	part of the thiamine and TPP transport system tbpA-thiPQ	NP_308099.1	G	G	G	G	G	G	G	G	G	G	G	G	G	G	G	G	G	G	G	G	G	G	G	G	G	G	G	G	G	G	G	G	G	G	G	G	G	G	G	G	G	G	A
ECs0072	724	80039	tbpA	thiamine transporter substrate binding subunit	part of the thiamine and TPP transport system tbpA-thiPQ	NP_308099.1	T	T	T	T	T	T	T	T	T	T	T	T	T	T	T	T	T	T	T	T	T	T	T	T	T	T	T	T	T	T	T	T	T	T	T	T	C	T	C	C	T	T	T
ECs0072	726	80041	tbpA	thiamine transporter substrate binding subunit	part of the thiamine and TPP transport system tbpA-thiPQ	NP_308099.1	A	A	A	A	A	A	A	A	A	A	A	A	A	A	A	A	A	A	A	A	A	A	A	A	A	A	A	A	A	A	A	A	A	A	A	A	G	A	G	G	A	A	A
ECs0072	730	80045	tbpA	thiamine transporter substrate binding subunit	part of the thiamine and TPP transport system tbpA-thiPQ	NP_308099.1	A	A	G	G	A	A	A	A	A	G	G	G	A	G	A	A	A	A	A	G	A	A	A	A	G	G	G	G	A	A	A	A	G	A	G	A	G	A	G	G	G	A	A
ECs0072	748	80063	tbpA	thiamine transporter substrate binding subunit	part of the thiamine and TPP transport system tbpA-thiPQ	NP_308099.1	C	C	C	C	C	C	C	C	C	C	C	C	C	C	C	C	C	C	C	A	C	C	C	C	C	C	C	C	C	C	C	C	C	C	A	C	C	C	C	C	C	C	C
ECs0072	751	80066	tbpA	thiamine transporter substrate binding subunit	part of the thiamine and TPP transport system tbpA-thiPQ	NP_308099.1	C	C	C	C	C	C	C	C	C	C	C	C	C	C	C	C	C	C	C	T	C	C	C	C	C	C	C	C	C	C	C	C	C	C	T	C	C	C	C	C	C	C	C
ECs0072	763	80078	tbpA	thiamine transporter substrate binding subunit	part of the thiamine and TPP transport system tbpA-thiPQ	NP_308099.1	A	A	G	A	A	A	A	A	A	A	A	A	G	A	A	A	A	A	G	G	A	A	A	A	A	A	A	A	A	A	G	G	A	A	G	A	G	A	G	G	A	A	G
ECs0072	766	80081	tbpA	thiamine transporter substrate binding subunit	part of the thiamine and TPP transport system tbpA-thiPQ	NP_308099.1	A	A	G	G	A	A	A	A	A	G	G	G	G	G	A	G	G	A	G	G	G	G	G	G	G	G	G	G	G	G	G	G	G	G	G	A	G	A	G	G	G	G	G
ECs0072	781	80096	tbpA	thiamine transporter substrate binding subunit	part of the thiamine and TPP transport system tbpA-thiPQ	NP_308099.1	C	C	C	C	C	C	C	C	C	G	G	G	C	G	C	C	C	C	C	C	C	C	C	C	G	C	C	G	C	C	C	C	C	C	C	C	C	C	C	C	C	C	C
ECs0072	784	80099	tbpA	thiamine transporter substrate binding subunit	part of the thiamine and TPP transport system tbpA-thiPQ	NP_308099.1	T	T	C	T	T	T	T	T	T	C	C	C	T	C	T	C	C	T	T	T	T	T	T	T	C	T	T	C	T	C	T	T	C	T	T	T	T	T	T	T	T	T	C
ECs0072	796	80111	tbpA	thiamine transporter substrate binding subunit	part of the thiamine and TPP transport system tbpA-thiPQ	NP_308099.1	A	A	T	A	A	A	A	A	A	A	A	A	C	A	A	A	A	A	C	A	A	A	A	A	A	A	A	A	A	A	C	C	C	A	A	A	C	A	C	C	A	A	A
ECs0072	798	80113	tbpA	thiamine transporter substrate binding subunit	part of the thiamine and TPP transport system tbpA-thiPQ	NP_308099.1	G	G	G	G	G	G	G	G	G	G	G	G	G	G	G	G	G	G	G	G	G	G	G	G	G	G	G	G	G	G	G	G	G	G	G	G	G	G	G	G	G	G	G
ECs0072	805	80120	tbpA	thiamine transporter substrate binding subunit	part of the thiamine and TPP transport system tbpA-thiPQ	NP_308099.1	G	G	G	G	G	G	G	G	G	G	G	G	G	G	G	G	G	G	G	G	G	G	G	G	G	G	G	G	G	T	G	G	G	G	G	G	G	G	G	G	G	G	G
ECs0072	817	80132	tbpA	thiamine transporter substrate binding subunit	part of the thiamine and TPP transport system tbpA-thiPQ	NP_308099.1	C	C	C	C	C	C	T	C	C	C	C	C	C	C	C	C	C	C	C	C	C	C	C	C	C	C	C	C	C	C	C	C	C	C	C	C	C	C	C	C	C	C	C
ECs0072	820	80135	tbpA	thiamine transporter substrate binding subunit	part of the thiamine and TPP transport system tbpA-thiPQ	NP_308099.1	C	C	C	C	C	C	C	C	C	C	C	C	C	C	C	C	C	C	C	C	C	C	C	C	C	C	C	C	C	T	C	C	T	C	C	C	C	C	C	C	C	C	C
ECs0072	825	80140	tbpA	thiamine transporter substrate binding subunit	part of the thiamine and TPP transport system tbpA-thiPQ	NP_308099.1	G	G	G	G	G	G	G	G	G	G	G	G	G	G	G	G	G	G	G	G	G	G	G	G	G	G	G	G	G	A	G	G	G	G	G	G	G	G	G	G	G	G	T
ECs0072	832	80147	tbpA	thiamine transporter substrate binding subunit	part of the thiamine and TPP transport system tbpA-thiPQ	NP_308099.1	T	T	C	T	T	T	T	T	T	T	T	T	T	T	T	T	T	T	T	T	T	T	T	T	T	T	T	T	T	T	T	T	T	T	T	T	T	T	T	T	T	T	T
ECs0072	838	80153	tbpA	thiamine transporter substrate binding subunit	part of the thiamine and TPP transport system tbpA-thiPQ	NP_308099.1	G	G	A	A	G	G	G	G	G	A	A	A	A	A	G	A	A	G	A	A	A	A	A	A	A	A	A	A	A	A	A	A	A	A	A	G	A	G	A	A	A	A	A
ECs0072	846	80161	tbpA	thiamine transporter substrate binding subunit	part of the thiamine and TPP transport system tbpA-thiPQ	NP_308099.1	C	C	T	C	C	C	C	C	C	C	C	C	C	C	C	C	C	C	C	C	C	C	C	C	C	C	C	C	C	C	C	C	C	C	C	C	C	C	C	C	C	C	C
ECs0072	847	80162	tbpA	thiamine transporter substrate binding subunit	part of the thiamine and TPP transport system tbpA-thiPQ	NP_308099.1	G	G	G	G	G	G	G	G	G	G	G	G	T	G	G	T	T	G	T	G	G	G	G	G	G	G	G	G	G	G	T	T	G	G	G	G	T	G	T	T	G	G	G
ECs0072	848	80163	tbpA	thiamine transporter substrate binding subunit	part of the thiamine and TPP transport system tbpA-thiPQ	NP_308099.1	G	G	G	G	G	G	G	G	G	G	G	G	G	G	G	G	G	G	G	G	G	G	G	G	G	G	G	G	G	G	G	G	G	G	G	G	G	G	G	G	G	G	G
ECs0072	856	80171	tbpA	thiamine transporter substrate binding subunit	part of the thiamine and TPP transport system tbpA-thiPQ	NP_308099.1	A	A	G	G	A	A	A	A	A	G	G	G	G	G	A	G	G	A	G	G	G	G	G	G	G	G	G	G	G	G	G	G	A	G	G	A	G	A	G	G	G	G	G
ECs0072	865	80180	tbpA	thiamine transporter substrate binding subunit	part of the thiamine and TPP transport system tbpA-thiPQ	NP_308099.1	G	G	A	A	G	G	G	G	G	T	T	T	G	T	G	G	G	G	G	A	A	A	A	A	T	A	A	T	A	G	G	G	G	A	A	G	G	G	G	G	A	A	A
ECs0072	867	80182	tbpA	thiamine transporter substrate binding subunit	part of the thiamine and TPP transport system tbpA-thiPQ	NP_308099.1	T	T	C	C	T	T	T	T	T	C	C	C	C	C	T	C	C	T	C	C	C	C	C	C	C	C	C	C	C	C	C	C	T	C	C	T	C	T	C	C	C	C	C
ECs0072	868	80183	tbpA	thiamine transporter substrate binding subunit	part of the thiamine and TPP transport system tbpA-thiPQ	NP_308099.1	C	C	C	C	C	C	C	C	C	C	C	C	T	C	C	T	T	C	T	C	C	C	C	C	C	C	C	C	C	C	T	T	C	C	C	C	T	C	T	T	C	C	C
ECs0072	869	80184	tbpA	thiamine transporter substrate binding subunit	part of the thiamine and TPP transport system tbpA-thiPQ	NP_308099.1	T	T	A	A	T	T	T	T	T	A	A	A	A	A	T	A	A	T	A	A	A	A	A	A	A	A	A	A	A	A	A	A	T	A	A	T	A	T	A	A	A	A	A
ECs0072	870	80185	tbpA	thiamine transporter substrate binding subunit	part of the thiamine and TPP transport system tbpA-thiPQ	NP_308099.1	T	T	C	C	T	T	T	T	T	C	C	C	C	C	T	C	C	T	C	C	C	C	C	C	C	C	C	C	C	C	C	C	T	C	C	T	C	T	C	C	C	C	C
ECs0072	871	80186	tbpA	thiamine transporter substrate binding subunit	part of the thiamine and TPP transport system tbpA-thiPQ	NP_308099.1	T	T	C	C	T	T	T	T	T	C	C	C	C	C	T	C	C	T	C	C	C	C	C	C	C	C	C	C	C	C	C	C	T	C	C	T	C	T	C	C	C	C	C
ECs0072	874	80189	tbpA	thiamine transporter substrate binding subunit	part of the thiamine and TPP transport system tbpA-thiPQ	NP_308099.1	A	A	G	A	A	A	A	A	A	G	G	G	A	G	A	A	A	A	A	A	A	A	A	A	G	A	A	G	A	A	A	A	A	A	A	A	A	A	A	A	A	A	A
ECs0072	877	80192	tbpA	thiamine transporter substrate binding subunit	part of the thiamine and TPP transport system tbpA-thiPQ	NP_308099.1	A	A	T	A	A	A	A	A	A	T	T	T	A	T	A	A	A	A	A	A	A	A	A	A	T	A	A	T	A	A	A	A	A	A	A	A	A	A	A	A	A	A	T
ECs0072	880	80195	tbpA	thiamine transporter substrate binding subunit	part of the thiamine and TPP transport system tbpA-thiPQ	NP_308099.1	C	C	T	C	C	C	C	C	C	C	C	C	T	C	C	T	T	C	T	C	C	C	C	C	C	C	C	C	C	C	T	T	C	C	C	C	T	C	T	T	C	C	A
ECs0072	888	80203	tbpA	thiamine transporter substrate binding subunit	part of the thiamine and TPP transport system tbpA-thiPQ	NP_308099.1	C	C	C	C	C	C	C	C	C	T	T	T	C	T	C	C	C	C	C	C	C	C	C	C	T	C	C	T	C	C	C	C	C	C	C	C	C	C	C	C	C	C	C
ECs0072	889	80204	tbpA	thiamine transporter substrate binding subunit	part of the thiamine and TPP transport system tbpA-thiPQ	NP_308099.1	G	G	G	G	G	G	G	G	G	G	G	G	A	G	G	A	A	G	A	G	G	G	G	G	G	G	G	G	G	G	A	A	G	G	G	G	A	G	A	A	G	G	G
ECs0072	895	80210	tbpA	thiamine transporter substrate binding subunit	part of the thiamine and TPP transport system tbpA-thiPQ	NP_308099.1	G	G	G	G	G	G	G	G	G	G	G	G	A	G	G	A	A	G	A	G	G	G	G	G	G	G	G	G	G	G	A	A	G	G	G	G	A	G	A	A	G	G	G
ECs0072	901	80216	tbpA	thiamine transporter substrate binding subunit	part of the thiamine and TPP transport system tbpA-thiPQ	NP_308099.1	A	A	A	A	A	A	A	A	A	A	A	A	A	A	A	A	A	A	A	A	A	A	A	A	A	A	A	A	A	A	A	A	A	A	A	A	A	A	A	A	A	A	G
ECs0072	910	80225	tbpA	thiamine transporter substrate binding subunit	part of the thiamine and TPP transport system tbpA-thiPQ	NP_308099.1	A	A	A	A	A	A	A	A	A	A	A	A	A	A	A	A	A	A	A	A	A	A	A	A	A	A	A	A	A	A	A	A	A	A	A	A	A	A	A	A	A	A	G
ECs0072	913	80228	tbpA	thiamine transporter substrate binding subunit	part of the thiamine and TPP transport system tbpA-thiPQ	NP_308099.1	A	A	A	A	A	A	A	A	A	A	A	A	A	A	A	A	A	A	A	A	A	A	A	A	A	A	A	A	A	A	A	A	A	A	A	A	A	A	A	A	A	A	G
ECs0072	916	80231	tbpA	thiamine transporter substrate binding subunit	part of the thiamine and TPP transport system tbpA-thiPQ	NP_308099.1	A	A	A	A	A	A	A	A	A	A	A	A	A	A	A	A	A	A	A	A	A	A	A	A	A	A	A	A	A	A	A	A	A	A	A	A	A	A	A	A	A	A	G
ECs0072	925	80240	tbpA	thiamine transporter substrate binding subunit	part of the thiamine and TPP transport system tbpA-thiPQ	NP_308099.1	G	G	G	G	G	G	G	G	G	G	G	G	A	G	G	A	A	G	A	G	G	G	G	G	G	G	G	G	G	G	A	A	G	G	G	G	A	G	A	A	G	G	G
ECs0072	929	80244	tbpA	thiamine transporter substrate binding subunit	part of the thiamine and TPP transport system tbpA-thiPQ	NP_308099.1	T	T	T	T	T	T	T	T	T	T	T	T	T	T	T	T	T	T	T	T	T	T	T	T	T	T	T	T	T	T	T	T	T	T	T	T	T	T	C	C	T	T	T
ECs0072	934	80249	tbpA	thiamine transporter substrate binding subunit	part of the thiamine and TPP transport system tbpA-thiPQ	NP_308099.1	G	G	G	G	G	G	G	G	G	G	G	G	G	G	G	G	G	G	G	G	G	G	G	G	G	G	G	G	G	G	G	G	G	G	G	G	G	G	G	G	G	G	G
ECs0072	938	80253	tbpA	thiamine transporter substrate binding subunit	part of the thiamine and TPP transport system tbpA-thiPQ	NP_308099.1	A	A	A	A	A	A	A	A	A	A	A	A	A	A	A	A	A	A	A	A	A	A	A	A	A	A	A	A	A	G	A	A	A	A	A	A	A	A	A	A	A	A	A
ECs0072	940	80255	tbpA	thiamine transporter substrate binding subunit	part of the thiamine and TPP transport system tbpA-thiPQ	NP_308099.1	G	G	C	G	G	G	G	G	G	G	G	G	A	G	G	A	A	G	A	G	G	G	G	G	G	G	G	G	G	G	A	A	G	G	G	G	A	G	A	A	G	G	G
ECs0072	943	80258	tbpA	thiamine transporter substrate binding subunit	part of the thiamine and TPP transport system tbpA-thiPQ	NP_308099.1	C	C	C	C	C	C	C	C	C	C	C	C	C	C	C	C	C	C	C	C	C	C	C	C	C	C	C	C	C	T	C	C	C	C	C	C	C	C	C	C	C	C	C
ECs0072	949	80264	tbpA	thiamine transporter substrate binding subunit	part of the thiamine and TPP transport system tbpA-thiPQ	NP_308099.1	G	G	G	G	G	G	G	G	G	G	G	G	G	G	G	G	G	G	G	G	G	G	G	G	G	G	G	G	G	A	G	G	G	G	G	G	G	G	G	G	G	G	G
ECs0072	952	80267	tbpA	thiamine transporter substrate binding subunit	part of the thiamine and TPP transport system tbpA-thiPQ	NP_308099.1	C	C	C	C	C	C	C	C	C	C	C	C	C	C	C	C	C	C	C	C	C	C	C	C	C	C	C	C	C	G	C	C	C	C	C	C	C	C	C	C	C	C	C
ECs0072	963	80278	tbpA	thiamine transporter substrate binding subunit	part of the thiamine and TPP transport system tbpA-thiPQ	NP_308099.1	G	G	G	G	G	G	G	G	G	G	G	G	G	G	G	G	G	G	G	G	G	G	G	G	G	G	G	G	G	G	G	G	G	G	G	G	G	G	G	G	G	G	G
ECs0072	967	80282	tbpA	thiamine transporter substrate binding subunit	part of the thiamine and TPP transport system tbpA-thiPQ	NP_308099.1	A	A	C	C	A	A	A	A	A	C	C	C	A	C	A	A	A	A	A	C	A	A	A	A	C	C	C	C	A	A	A	A	A	A	C	A	A	A	A	A	A	A	C
ECs0072	971	80286	tbpA	thiamine transporter substrate binding subunit	part of the thiamine and TPP transport system tbpA-thiPQ	NP_308099.1	C	C	C	C	C	C	C	C	C	C	C	C	C	C	C	C	C	C	C	C	C	C	C	C	C	C	C	C	C	T	C	C	C	C	C	C	C	C	C	C	C	C	T
ECs0096	30	106867	ddl	D-alanine--D-alanine ligase	D-alanine--D-alanine ligase; DdlA; DdlB; cytoplasmic; catalyzes the formation of D-alanyl-D-alanine from two D-alanines in peptidoglycan synthesis; there are two forms of this enzyme in Escherichia coli	NP_308123.1	C	C	C	T	C	C	C	C	C	C	C	C	C	C	T	C	C	T	C	T	C	C	C	C	C	C	T	C	C	C	C	C	C	C	C	C	C	C	C	C	C	C	T
ECs0096	36	106873	ddl	D-alanine--D-alanine ligase	D-alanine--D-alanine ligase; DdlA; DdlB; cytoplasmic; catalyzes the formation of D-alanyl-D-alanine from two D-alanines in peptidoglycan synthesis; there are two forms of this enzyme in Escherichia coli	NP_308123.1	T	T	C	T	T	T	T	T	T	T	T	T	C	T	C	C	C	C	C	C	T	T	T	T	T	T	C	T	T	C	C	C	C	T	T	T	C	C	C	C	C	T	C
ECs0096	45	106882	ddl	D-alanine--D-alanine ligase	D-alanine--D-alanine ligase; DdlA; DdlB; cytoplasmic; catalyzes the formation of D-alanyl-D-alanine from two D-alanines in peptidoglycan synthesis; there are two forms of this enzyme in Escherichia coli	NP_308123.1	G	G	G	G	G	G	G	G	A	G	G	G	G	G	G	G	G	G	G	G	G	G	G	G	G	G	G	G	G	G	G	G	G	G	G	G	G	G	G	G	G	G	G
ECs0096	48	106885	ddl	D-alanine--D-alanine ligase	D-alanine--D-alanine ligase; DdlA; DdlB; cytoplasmic; catalyzes the formation of D-alanyl-D-alanine from two D-alanines in peptidoglycan synthesis; there are two forms of this enzyme in Escherichia coli	NP_308123.1	G	G	G	G	G	G	G	G	G	G	G	G	G	G	G	G	G	G	G	G	G	G	G	G	G	G	G	G	G	G	G	G	G	G	G	G	G	G	G	G	G	G	G
ECs0096	69	106906	ddl	D-alanine--D-alanine ligase	D-alanine--D-alanine ligase; DdlA; DdlB; cytoplasmic; catalyzes the formation of D-alanyl-D-alanine from two D-alanines in peptidoglycan synthesis; there are two forms of this enzyme in Escherichia coli	NP_308123.1	C	C	C	C	C	C	C	C	C	C	C	C	C	C	C	C	C	C	C	C	C	C	C	C	C	C	C	C	C	T	C	C	C	C	C	C	C	C	C	C	C	C	C
ECs0096	87	106924	ddl	D-alanine--D-alanine ligase	D-alanine--D-alanine ligase; DdlA; DdlB; cytoplasmic; catalyzes the formation of D-alanyl-D-alanine from two D-alanines in peptidoglycan synthesis; there are two forms of this enzyme in Escherichia coli	NP_308123.1	G	G	G	A	G	G	G	G	G	G	G	G	G	G	A	G	G	A	G	A	G	G	G	G	G	G	A	G	G	G	G	G	G	G	G	G	G	G	G	G	G	G	G
ECs0096	99	106936	ddl	D-alanine--D-alanine ligase	D-alanine--D-alanine ligase; DdlA; DdlB; cytoplasmic; catalyzes the formation of D-alanyl-D-alanine from two D-alanines in peptidoglycan synthesis; there are two forms of this enzyme in Escherichia coli	NP_308123.1	C	C	C	C	C	C	C	C	C	C	C	C	C	C	C	C	C	C	C	C	C	C	C	C	C	C	C	C	C	C	C	C	C	C	C	C	C	C	C	C	T	C	C
ECs0096	108	106945	ddl	D-alanine--D-alanine ligase	D-alanine--D-alanine ligase; DdlA; DdlB; cytoplasmic; catalyzes the formation of D-alanyl-D-alanine from two D-alanines in peptidoglycan synthesis; there are two forms of this enzyme in Escherichia coli	NP_308123.1	T	T	C	C	T	T	T	T	T	T	T	T	C	T	C	C	C	C	C	C	C	C	C	C	T	T	C	T	C	C	C	C	C	C	T	T	C	C	C	C	C	C	C
ECs0096	111	106948	ddl	D-alanine--D-alanine ligase	D-alanine--D-alanine ligase; DdlA; DdlB; cytoplasmic; catalyzes the formation of D-alanyl-D-alanine from two D-alanines in peptidoglycan synthesis; there are two forms of this enzyme in Escherichia coli	NP_308123.1	G	G	G	G	G	G	G	G	G	G	G	G	G	G	G	G	G	G	G	G	A	A	A	A	G	G	G	G	A	G	G	G	G	A	G	G	G	G	G	G	G	A	G
ECs0096	135	106972	ddl	D-alanine--D-alanine ligase	D-alanine--D-alanine ligase; DdlA; DdlB; cytoplasmic; catalyzes the formation of D-alanyl-D-alanine from two D-alanines in peptidoglycan synthesis; there are two forms of this enzyme in Escherichia coli	NP_308123.1	C	C	C	C	C	C	C	C	C	C	C	C	C	C	C	C	C	C	C	C	T	T	T	T	C	C	C	C	T	C	C	C	C	T	C	C	C	C	C	C	C	T	C
ECs0096	162	106999	ddl	D-alanine--D-alanine ligase	D-alanine--D-alanine ligase; DdlA; DdlB; cytoplasmic; catalyzes the formation of D-alanyl-D-alanine from two D-alanines in peptidoglycan synthesis; there are two forms of this enzyme in Escherichia coli	NP_308123.1	T	T	C	C	T	T	T	T	T	T	T	T	T	T	C	T	T	C	T	C	C	C	C	C	T	T	C	T	C	C	T	T	C	C	T	T	T	C	T	T	C	C	C
ECs0096	165	107002	ddl	D-alanine--D-alanine ligase	D-alanine--D-alanine ligase; DdlA; DdlB; cytoplasmic; catalyzes the formation of D-alanyl-D-alanine from two D-alanines in peptidoglycan synthesis; there are two forms of this enzyme in Escherichia coli	NP_308123.1	T	T	T	T	T	T	T	T	T	T	T	T	T	T	T	T	T	T	T	T	T	T	T	T	T	T	T	T	T	T	T	T	C	T	T	T	T	C	T	T	T	T	T
ECs0096	189	107026	ddl	D-alanine--D-alanine ligase	D-alanine--D-alanine ligase; DdlA; DdlB; cytoplasmic; catalyzes the formation of D-alanyl-D-alanine from two D-alanines in peptidoglycan synthesis; there are two forms of this enzyme in Escherichia coli	NP_308123.1	C	C	C	C	C	C	C	C	C	C	C	C	C	C	C	C	C	C	C	C	C	C	C	C	C	C	C	C	C	T	C	C	C	C	C	C	C	C	C	C	C	C	C
ECs0096	192	107029	ddl	D-alanine--D-alanine ligase	D-alanine--D-alanine ligase; DdlA; DdlB; cytoplasmic; catalyzes the formation of D-alanyl-D-alanine from two D-alanines in peptidoglycan synthesis; there are two forms of this enzyme in Escherichia coli	NP_308123.1	T	T	T	T	T	T	T	T	T	T	T	T	T	T	T	T	T	T	T	T	C	C	C	C	T	T	T	T	C	T	T	T	T	C	T	T	T	T	T	T	T	C	T
ECs0096	210	107047	ddl	D-alanine--D-alanine ligase	D-alanine--D-alanine ligase; DdlA; DdlB; cytoplasmic; catalyzes the formation of D-alanyl-D-alanine from two D-alanines in peptidoglycan synthesis; there are two forms of this enzyme in Escherichia coli	NP_308123.1	T	T	C	T	T	T	T	T	T	T	T	T	T	T	T	T	T	T	T	T	T	T	T	T	T	T	T	T	T	C	T	T	T	T	T	T	T	T	T	T	C	T	C
ECs0096	222	107059	ddl	D-alanine--D-alanine ligase	D-alanine--D-alanine ligase; DdlA; DdlB; cytoplasmic; catalyzes the formation of D-alanyl-D-alanine from two D-alanines in peptidoglycan synthesis; there are two forms of this enzyme in Escherichia coli	NP_308123.1	C	C	C	G	C	C	C	C	C	C	C	C	C	C	G	C	C	G	C	G	G	G	G	G	C	C	G	C	G	C	C	C	C	G	C	C	C	C	C	C	C	G	C
ECs0096	255	107092	ddl	D-alanine--D-alanine ligase	D-alanine--D-alanine ligase; DdlA; DdlB; cytoplasmic; catalyzes the formation of D-alanyl-D-alanine from two D-alanines in peptidoglycan synthesis; there are two forms of this enzyme in Escherichia coli	NP_308123.1	C	C	T	A	C	C	C	C	C	C	C	C	C	C	A	C	C	A	C	A	C	C	C	C	C	C	A	C	C	C	C	C	C	C	C	C	C	C	C	C	C	C	C
ECs0096	304	107141	ddl	D-alanine--D-alanine ligase	D-alanine--D-alanine ligase; DdlA; DdlB; cytoplasmic; catalyzes the formation of D-alanyl-D-alanine from two D-alanines in peptidoglycan synthesis; there are two forms of this enzyme in Escherichia coli	NP_308123.1	C	C	C	C	C	C	C	C	C	C	C	C	T	C	C	C	C	C	C	C	C	C	C	C	C	C	C	C	C	T	C	C	C	C	C	C	C	C	C	C	C	C	C
ECs0096	306	107143	ddl	D-alanine--D-alanine ligase	D-alanine--D-alanine ligase; DdlA; DdlB; cytoplasmic; catalyzes the formation of D-alanyl-D-alanine from two D-alanines in peptidoglycan synthesis; there are two forms of this enzyme in Escherichia coli	NP_308123.1	G	G	T	T	G	G	G	G	G	G	G	G	G	G	T	T	T	T	T	T	T	T	T	T	G	G	T	G	T	G	T	T	T	T	G	G	T	G	T	T	T	T	T
ECs0096	309	107146	ddl	D-alanine--D-alanine ligase	D-alanine--D-alanine ligase; DdlA; DdlB; cytoplasmic; catalyzes the formation of D-alanyl-D-alanine from two D-alanines in peptidoglycan synthesis; there are two forms of this enzyme in Escherichia coli	NP_308123.1	G	G	G	A	G	G	G	G	G	G	G	G	T	G	A	G	G	A	G	A	G	G	G	G	G	G	A	G	G	T	G	G	G	G	G	G	G	G	G	G	G	G	G
ECs0096	315	107152	ddl	D-alanine--D-alanine ligase	D-alanine--D-alanine ligase; DdlA; DdlB; cytoplasmic; catalyzes the formation of D-alanyl-D-alanine from two D-alanines in peptidoglycan synthesis; there are two forms of this enzyme in Escherichia coli	NP_308123.1	A	A	A	A	A	A	A	A	A	A	A	A	G	A	A	G	G	A	G	A	A	A	A	A	A	A	A	A	A	G	G	G	A	A	A	A	G	A	G	G	A	A	A
ECs0096	316	107153	ddl	D-alanine--D-alanine ligase	D-alanine--D-alanine ligase; DdlA; DdlB; cytoplasmic; catalyzes the formation of D-alanyl-D-alanine from two D-alanines in peptidoglycan synthesis; there are two forms of this enzyme in Escherichia coli	NP_308123.1	G	G	G	G	G	G	G	G	G	G	G	G	G	G	G	G	G	G	G	G	G	G	G	G	G	G	G	G	G	G	G	G	G	G	G	G	A	G	G	G	G	G	G
ECs0096	318	107155	ddl	D-alanine--D-alanine ligase	D-alanine--D-alanine ligase; DdlA; DdlB; cytoplasmic; catalyzes the formation of D-alanyl-D-alanine from two D-alanines in peptidoglycan synthesis; there are two forms of this enzyme in Escherichia coli	NP_308123.1	T	T	T	T	T	T	T	T	T	T	T	T	C	T	T	T	T	T	T	T	T	T	T	T	T	T	T	T	T	C	T	T	T	T	T	T	T	T	T	T	T	T	T
ECs0096	321	107158	ddl	D-alanine--D-alanine ligase	D-alanine--D-alanine ligase; DdlA; DdlB; cytoplasmic; catalyzes the formation of D-alanyl-D-alanine from two D-alanines in peptidoglycan synthesis; there are two forms of this enzyme in Escherichia coli	NP_308123.1	C	C	C	C	C	C	C	C	C	C	C	C	T	C	C	C	C	C	C	C	C	C	C	C	C	C	C	C	C	T	C	C	C	C	C	C	C	C	C	C	C	C	C
ECs0096	333	107170	ddl	D-alanine--D-alanine ligase	D-alanine--D-alanine ligase; DdlA; DdlB; cytoplasmic; catalyzes the formation of D-alanyl-D-alanine from two D-alanines in peptidoglycan synthesis; there are two forms of this enzyme in Escherichia coli	NP_308123.1	C	C	C	C	C	C	C	C	C	C	C	C	A	C	C	C	C	C	C	C	C	C	C	C	C	C	C	C	C	A	C	C	C	C	C	C	C	C	C	C	C	C	C
ECs0096	334	107171	ddl	D-alanine--D-alanine ligase	D-alanine--D-alanine ligase; DdlA; DdlB; cytoplasmic; catalyzes the formation of D-alanyl-D-alanine from two D-alanines in peptidoglycan synthesis; there are two forms of this enzyme in Escherichia coli	NP_308123.1	G	G	G	G	G	G	G	G	G	G	G	G	G	G	G	G	G	G	G	G	G	G	G	G	G	G	G	G	G	G	G	G	T	G	G	G	G	G	G	G	G	G	G
ECs0096	336	107173	ddl	D-alanine--D-alanine ligase	D-alanine--D-alanine ligase; DdlA; DdlB; cytoplasmic; catalyzes the formation of D-alanyl-D-alanine from two D-alanines in peptidoglycan synthesis; there are two forms of this enzyme in Escherichia coli	NP_308123.1	G	G	G	G	G	G	G	G	G	T	T	T	G	T	G	G	G	G	G	G	G	G	G	G	G	G	G	T	G	G	G	G	G	G	G	T	G	G	G	G	G	G	T
ECs0096	345	107182	ddl	D-alanine--D-alanine ligase	D-alanine--D-alanine ligase; DdlA; DdlB; cytoplasmic; catalyzes the formation of D-alanyl-D-alanine from two D-alanines in peptidoglycan synthesis; there are two forms of this enzyme in Escherichia coli	NP_308123.1	A	A	A	A	A	A	A	A	A	T	T	T	A	T	A	A	A	A	A	A	A	A	A	A	A	A	A	T	A	A	A	A	A	A	A	T	A	A	A	A	A	A	A
ECs0096	346	107183	ddl	D-alanine--D-alanine ligase	D-alanine--D-alanine ligase; DdlA; DdlB; cytoplasmic; catalyzes the formation of D-alanyl-D-alanine from two D-alanines in peptidoglycan synthesis; there are two forms of this enzyme in Escherichia coli	NP_308123.1	G	G	G	G	G	G	G	G	G	G	G	G	G	G	G	G	G	G	G	G	G	G	G	G	G	G	G	G	G	A	G	G	G	G	G	G	G	G	G	G	G	G	G
ECs0096	348	107185	ddl	D-alanine--D-alanine ligase	D-alanine--D-alanine ligase; DdlA; DdlB; cytoplasmic; catalyzes the formation of D-alanyl-D-alanine from two D-alanines in peptidoglycan synthesis; there are two forms of this enzyme in Escherichia coli	NP_308123.1	G	G	G	G	G	G	G	G	G	G	G	G	A	G	G	G	G	G	G	G	G	G	G	G	G	G	G	G	G	A	G	G	G	G	G	G	A	G	G	G	G	G	G
ECs0096	357	107194	ddl	D-alanine--D-alanine ligase	D-alanine--D-alanine ligase; DdlA; DdlB; cytoplasmic; catalyzes the formation of D-alanyl-D-alanine from two D-alanines in peptidoglycan synthesis; there are two forms of this enzyme in Escherichia coli	NP_308123.1	C	C	A	C	C	C	C	C	C	C	C	C	C	C	C	C	C	C	C	C	C	C	C	C	C	C	C	C	C	C	C	C	C	C	C	C	C	C	C	C	C	C	C
ECs0096	359	107196	ddl	D-alanine--D-alanine ligase	D-alanine--D-alanine ligase; DdlA; DdlB; cytoplasmic; catalyzes the formation of D-alanyl-D-alanine from two D-alanines in peptidoglycan synthesis; there are two forms of this enzyme in Escherichia coli	NP_308123.1	C	C	C	C	C	C	C	C	C	C	C	C	C	C	C	C	C	C	C	C	T	T	T	T	C	C	C	C	T	C	C	C	C	T	C	C	C	C	C	C	C	T	C
ECs0096	378	107215	ddl	D-alanine--D-alanine ligase	D-alanine--D-alanine ligase; DdlA; DdlB; cytoplasmic; catalyzes the formation of D-alanyl-D-alanine from two D-alanines in peptidoglycan synthesis; there are two forms of this enzyme in Escherichia coli	NP_308123.1	G	G	G	G	G	G	G	G	G	G	G	G	G	G	G	T	T	G	T	G	G	G	G	G	G	G	G	G	G	G	T	T	G	G	G	G	T	G	T	T	G	G	G
ECs0096	380	107217	ddl	D-alanine--D-alanine ligase	D-alanine--D-alanine ligase; DdlA; DdlB; cytoplasmic; catalyzes the formation of D-alanyl-D-alanine from two D-alanines in peptidoglycan synthesis; there are two forms of this enzyme in Escherichia coli	NP_308123.1	G	G	G	G	G	G	G	G	G	G	G	G	G	G	G	A	A	G	A	G	G	G	G	G	G	G	G	G	G	G	A	A	G	G	G	G	A	G	A	A	G	G	G
ECs0096	381	107218	ddl	D-alanine--D-alanine ligase	D-alanine--D-alanine ligase; DdlA; DdlB; cytoplasmic; catalyzes the formation of D-alanyl-D-alanine from two D-alanines in peptidoglycan synthesis; there are two forms of this enzyme in Escherichia coli	NP_308123.1	C	C	C	C	C	C	C	C	C	T	T	T	C	T	C	C	C	C	C	C	T	T	T	T	C	C	C	T	T	C	C	C	T	T	C	T	C	C	C	C	C	T	T
ECs0096	385	107222	ddl	D-alanine--D-alanine ligase	D-alanine--D-alanine ligase; DdlA; DdlB; cytoplasmic; catalyzes the formation of D-alanyl-D-alanine from two D-alanines in peptidoglycan synthesis; there are two forms of this enzyme in Escherichia coli	NP_308123.1	A	A	A	A	A	A	A	A	A	A	A	A	A	A	A	A	A	A	A	A	A	A	A	A	A	A	A	A	A	A	A	A	A	A	A	A	A	A	A	A	A	A	A
ECs0096	399	107236	ddl	D-alanine--D-alanine ligase	D-alanine--D-alanine ligase; DdlA; DdlB; cytoplasmic; catalyzes the formation of D-alanyl-D-alanine from two D-alanines in peptidoglycan synthesis; there are two forms of this enzyme in Escherichia coli	NP_308123.1	A	A	A	A	A	A	A	A	A	A	A	A	A	A	A	A	A	A	A	A	A	A	A	A	A	A	A	A	A	A	A	A	A	A	A	A	A	A	A	A	G	A	A
ECs0096	406	107243	ddl	D-alanine--D-alanine ligase	D-alanine--D-alanine ligase; DdlA; DdlB; cytoplasmic; catalyzes the formation of D-alanyl-D-alanine from two D-alanines in peptidoglycan synthesis; there are two forms of this enzyme in Escherichia coli	NP_308123.1	G	G	G	G	G	G	G	G	G	G	G	G	G	G	G	T	T	G	T	G	G	G	G	G	G	G	G	G	G	G	T	T	G	G	G	G	T	G	T	T	G	G	G
ECs0096	408	107245	ddl	D-alanine--D-alanine ligase	D-alanine--D-alanine ligase; DdlA; DdlB; cytoplasmic; catalyzes the formation of D-alanyl-D-alanine from two D-alanines in peptidoglycan synthesis; there are two forms of this enzyme in Escherichia coli	NP_308123.1	T	T	T	T	T	T	T	T	T	T	T	T	C	T	T	T	T	T	T	T	T	T	T	T	T	T	T	T	T	C	T	T	T	T	T	T	T	T	T	T	T	T	T
ECs0096	409	107246	ddl	D-alanine--D-alanine ligase	D-alanine--D-alanine ligase; DdlA; DdlB; cytoplasmic; catalyzes the formation of D-alanyl-D-alanine from two D-alanines in peptidoglycan synthesis; there are two forms of this enzyme in Escherichia coli	NP_308123.1	C	C	C	C	C	C	C	C	C	C	C	C	T	C	C	C	C	C	C	C	C	C	C	C	C	C	C	C	C	T	C	C	C	C	C	C	C	C	C	C	C	C	C
ECs0096	411	107248	ddl	D-alanine--D-alanine ligase	D-alanine--D-alanine ligase; DdlA; DdlB; cytoplasmic; catalyzes the formation of D-alanyl-D-alanine from two D-alanines in peptidoglycan synthesis; there are two forms of this enzyme in Escherichia coli	NP_308123.1	G	G	G	G	G	G	G	G	G	G	G	G	A	G	G	G	G	G	G	G	G	G	G	G	G	G	G	G	G	A	G	G	G	G	G	G	G	G	G	G	G	G	G
ECs0096	423	107260	ddl	D-alanine--D-alanine ligase	D-alanine--D-alanine ligase; DdlA; DdlB; cytoplasmic; catalyzes the formation of D-alanyl-D-alanine from two D-alanines in peptidoglycan synthesis; there are two forms of this enzyme in Escherichia coli	NP_308123.1	T	T	T	T	T	T	T	T	T	T	T	T	T	T	T	T	T	T	T	T	T	T	T	T	T	T	T	T	T	T	T	T	T	T	T	T	A	T	T	T	T	T	T
ECs0096	484	107321	ddl	D-alanine--D-alanine ligase	D-alanine--D-alanine ligase; DdlA; DdlB; cytoplasmic; catalyzes the formation of D-alanyl-D-alanine from two D-alanines in peptidoglycan synthesis; there are two forms of this enzyme in Escherichia coli	NP_308123.1	G	G	G	G	G	G	G	G	G	G	G	G	G	G	G	G	G	G	G	G	G	G	G	G	G	G	G	G	G	G	G	A	G	G	G	G	G	G	G	G	G	G	G
ECs0096	568	107405	ddl	D-alanine--D-alanine ligase	D-alanine--D-alanine ligase; DdlA; DdlB; cytoplasmic; catalyzes the formation of D-alanyl-D-alanine from two D-alanines in peptidoglycan synthesis; there are two forms of this enzyme in Escherichia coli	NP_308123.1	G	G	G	G	G	G	G	G	G	G	G	G	G	G	G	G	A	G	G	G	G	G	G	G	G	G	G	G	G	G	G	G	G	G	G	G	G	G	G	G	G	G	G
ECs0096	574	107411	ddl	D-alanine--D-alanine ligase	D-alanine--D-alanine ligase; DdlA; DdlB; cytoplasmic; catalyzes the formation of D-alanyl-D-alanine from two D-alanines in peptidoglycan synthesis; there are two forms of this enzyme in Escherichia coli	NP_308123.1	A	A	A	A	A	A	A	A	G	A	A	A	A	A	A	A	A	A	A	A	A	A	A	A	A	A	A	A	A	A	A	A	A	A	A	A	A	A	A	A	A	A	A
ECs0096	581	107418	ddl	D-alanine--D-alanine ligase	D-alanine--D-alanine ligase; DdlA; DdlB; cytoplasmic; catalyzes the formation of D-alanyl-D-alanine from two D-alanines in peptidoglycan synthesis; there are two forms of this enzyme in Escherichia coli	NP_308123.1	G	G	G	G	G	G	G	G	G	G	G	G	G	G	G	G	G	G	G	G	G	G	G	G	G	A	G	G	G	G	G	G	G	G	G	G	G	G	G	G	G	G	G
ECs0096	601	107438	ddl	D-alanine--D-alanine ligase	D-alanine--D-alanine ligase; DdlA; DdlB; cytoplasmic; catalyzes the formation of D-alanyl-D-alanine from two D-alanines in peptidoglycan synthesis; there are two forms of this enzyme in Escherichia coli	NP_308123.1	A	A	A	A	A	A	A	A	A	A	A	A	A	A	A	A	A	A	A	A	G	G	G	G	A	A	A	A	A	A	A	A	A	G	A	A	A	A	A	A	A	G	A
ECs0096	616	107453	ddl	D-alanine--D-alanine ligase	D-alanine--D-alanine ligase; DdlA; DdlB; cytoplasmic; catalyzes the formation of D-alanyl-D-alanine from two D-alanines in peptidoglycan synthesis; there are two forms of this enzyme in Escherichia coli	NP_308123.1	G	G	T	T	T	T	T	T	T	T	T	T	G	T	T	G	G	T	G	T	T	T	T	T	G	T	T	T	T	T	G	T	G	T	T	T	G	T	G	G	T	T	T
ECs0096	695	107532	ddl	D-alanine--D-alanine ligase	D-alanine--D-alanine ligase; DdlA; DdlB; cytoplasmic; catalyzes the formation of D-alanyl-D-alanine from two D-alanines in peptidoglycan synthesis; there are two forms of this enzyme in Escherichia coli	NP_308123.1	C	C	C	C	C	C	C	C	C	C	C	C	T	C	C	C	C	C	T	C	C	C	C	C	C	C	C	C	C	C	T	C	C	C	C	C	C	C	C	C	C	C	C
ECs0096	716	107553	ddl	D-alanine--D-alanine ligase	D-alanine--D-alanine ligase; DdlA; DdlB; cytoplasmic; catalyzes the formation of D-alanyl-D-alanine from two D-alanines in peptidoglycan synthesis; there are two forms of this enzyme in Escherichia coli	NP_308123.1	C	C	C	C	C	C	C	C	C	A	A	A	C	A	C	C	C	C	C	C	C	C	C	C	C	C	C	A	C	C	C	C	C	C	C	A	C	C	C	C	C	C	C
ECs0096	726	107563	ddl	D-alanine--D-alanine ligase	D-alanine--D-alanine ligase; DdlA; DdlB; cytoplasmic; catalyzes the formation of D-alanyl-D-alanine from two D-alanines in peptidoglycan synthesis; there are two forms of this enzyme in Escherichia coli	NP_308123.1	G	G	G	G	G	G	G	G	G	G	G	G	A	G	G	A	A	G	A	G	G	G	G	G	G	G	G	G	G	G	A	G	G	G	G	G	A	G	A	A	G	G	G
ECs0096	786	107623	ddl	D-alanine--D-alanine ligase	D-alanine--D-alanine ligase; DdlA; DdlB; cytoplasmic; catalyzes the formation of D-alanyl-D-alanine from two D-alanines in peptidoglycan synthesis; there are two forms of this enzyme in Escherichia coli	NP_308123.1	C	C	C	C	C	C	C	C	C	C	C	C	C	C	C	T	T	C	C	C	C	C	C	C	C	C	C	C	C	C	C	C	C	C	C	C	C	C	T	T	C	C	C
ECs0096	787	107624	ddl	D-alanine--D-alanine ligase	D-alanine--D-alanine ligase; DdlA; DdlB; cytoplasmic; catalyzes the formation of D-alanyl-D-alanine from two D-alanines in peptidoglycan synthesis; there are two forms of this enzyme in Escherichia coli	NP_308123.1	G	G	G	G	G	G	G	T	G	G	G	G	G	G	G	G	G	G	G	G	G	G	G	G	G	G	G	G	G	G	G	G	G	G	G	G	G	G	G	G	G	G	G
ECs0096	835	107672	ddl	D-alanine--D-alanine ligase	D-alanine--D-alanine ligase; DdlA; DdlB; cytoplasmic; catalyzes the formation of D-alanyl-D-alanine from two D-alanines in peptidoglycan synthesis; there are two forms of this enzyme in Escherichia coli	NP_308123.1	A	A	A	A	A	A	A	A	A	A	A	A	A	A	A	A	A	A	A	A	A	A	A	A	A	A	A	A	A	A	A	A	A	A	A	A	A	A	A	A	A	A	T
ECs0096	843	107680	ddl	D-alanine--D-alanine ligase	D-alanine--D-alanine ligase; DdlA; DdlB; cytoplasmic; catalyzes the formation of D-alanyl-D-alanine from two D-alanines in peptidoglycan synthesis; there are two forms of this enzyme in Escherichia coli	NP_308123.1	C	C	C	C	C	C	C	C	C	C	C	C	T	C	C	T	T	C	T	C	C	C	C	C	C	C	C	C	C	C	T	C	C	C	C	C	T	C	T	T	C	C	C
ECs0096	844	107681	ddl	D-alanine--D-alanine ligase	D-alanine--D-alanine ligase; DdlA; DdlB; cytoplasmic; catalyzes the formation of D-alanyl-D-alanine from two D-alanines in peptidoglycan synthesis; there are two forms of this enzyme in Escherichia coli	NP_308123.1	C	C	C	C	C	C	C	C	C	C	C	C	C	C	C	C	C	C	C	C	C	C	C	C	C	C	C	C	C	C	C	C	C	C	C	C	C	C	C	C	C	C	C
ECs0096	849	107686	ddl	D-alanine--D-alanine ligase	D-alanine--D-alanine ligase; DdlA; DdlB; cytoplasmic; catalyzes the formation of D-alanyl-D-alanine from two D-alanines in peptidoglycan synthesis; there are two forms of this enzyme in Escherichia coli	NP_308123.1	G	G	G	G	G	G	G	G	G	G	G	G	A	G	G	G	G	G	A	G	G	G	G	G	G	G	G	G	G	G	A	G	G	G	G	G	G	G	G	G	G	G	G
ECs0163	13	182666		5'-methylthioadenosine/S-adenosylhomocysteine nucleosidase	enables the cleavage of the glycosidic bond in both 5'-methylthioadenosine and S-adenosylhomocysteine	NP_308190.1	A	A	C	A	A	A	A	A	A	A	A	A	C	A	A	C	C	A	C	C	C	C	C	C	A	C	A	A	C	C	C	C	A	C	A	A	C	A	C	C	C	C	C
ECs0163	25	182678		5'-methylthioadenosine/S-adenosylhomocysteine nucleosidase	enables the cleavage of the glycosidic bond in both 5'-methylthioadenosine and S-adenosylhomocysteine	NP_308190.1	C	C	C	C	C	C	C	C	C	C	C	C	C	C	C	C	C	C	C	C	T	T	T	T	C	C	C	C	T	C	C	C	C	T	C	C	C	C	C	C	C	T	C
ECs0163	79	182732		5'-methylthioadenosine/S-adenosylhomocysteine nucleosidase	enables the cleavage of the glycosidic bond in both 5'-methylthioadenosine and S-adenosylhomocysteine	NP_308190.1	G	G	G	G	G	G	G	G	G	G	G	G	G	G	G	G	A	G	G	G	G	G	G	G	G	G	G	G	G	G	G	G	G	G	G	G	G	G	G	G	G	G	G
ECs0163	85	182738		5'-methylthioadenosine/S-adenosylhomocysteine nucleosidase	enables the cleavage of the glycosidic bond in both 5'-methylthioadenosine and S-adenosylhomocysteine	NP_308190.1	A	A	A	A	A	A	A	A	A	A	A	A	A	A	A	A	A	A	A	A	A	A	A	A	A	A	A	A	A	A	A	A	A	A	A	A	A	A	A	A	A	A	G
ECs0163	115	182768		5'-methylthioadenosine/S-adenosylhomocysteine nucleosidase	enables the cleavage of the glycosidic bond in both 5'-methylthioadenosine and S-adenosylhomocysteine	NP_308190.1	G	G	G	G	G	G	G	G	G	G	G	G	G	G	G	G	G	G	G	G	G	G	G	G	G	G	G	G	G	G	G	A	G	G	G	G	G	G	G	G	G	G	G
ECs0163	127	182780		5'-methylthioadenosine/S-adenosylhomocysteine nucleosidase	enables the cleavage of the glycosidic bond in both 5'-methylthioadenosine and S-adenosylhomocysteine	NP_308190.1	G	G	T	G	G	G	G	G	G	G	G	G	T	G	G	T	T	G	G	T	G	G	G	G	G	T	G	G	G	T	G	T	G	G	G	G	T	G	T	T	G	G	T
ECs0163	130	182783		5'-methylthioadenosine/S-adenosylhomocysteine nucleosidase	enables the cleavage of the glycosidic bond in both 5'-methylthioadenosine and S-adenosylhomocysteine	NP_308190.1	A	A	G	A	A	A	A	A	A	A	A	A	G	A	A	G	G	A	G	G	A	A	A	A	A	G	A	A	A	G	G	G	A	A	A	A	G	A	G	G	A	A	G
ECs0163	208	182861		5'-methylthioadenosine/S-adenosylhomocysteine nucleosidase	enables the cleavage of the glycosidic bond in both 5'-methylthioadenosine and S-adenosylhomocysteine	NP_308190.1	G	G	G	G	G	G	G	G	G	G	G	G	G	G	G	G	G	G	G	G	G	G	G	G	G	G	G	G	G	G	G	G	G	G	G	G	G	G	G	G	G	G	G
ECs0163	216	182869		5'-methylthioadenosine/S-adenosylhomocysteine nucleosidase	enables the cleavage of the glycosidic bond in both 5'-methylthioadenosine and S-adenosylhomocysteine	NP_308190.1	G	G	G	G	G	G	G	G	A	G	G	G	G	G	G	G	G	G	G	G	G	G	G	G	G	G	G	G	G	G	G	G	G	G	G	G	G	G	G	G	G	G	G
ECs0163	223	182876		5'-methylthioadenosine/S-adenosylhomocysteine nucleosidase	enables the cleavage of the glycosidic bond in both 5'-methylthioadenosine and S-adenosylhomocysteine	NP_308190.1	C	C	C	C	C	C	C	C	C	C	C	C	C	C	C	C	C	C	C	C	C	C	C	C	C	C	C	C	C	C	C	C	C	C	C	C	C	C	C	C	C	C	T
ECs0163	241	182894		5'-methylthioadenosine/S-adenosylhomocysteine nucleosidase	enables the cleavage of the glycosidic bond in both 5'-methylthioadenosine and S-adenosylhomocysteine	NP_308190.1	G	G	G	G	G	G	G	G	G	G	G	G	G	G	G	G	G	G	G	G	G	G	G	G	G	G	G	G	G	G	G	G	G	G	G	G	G	G	G	G	G	G	G
ECs0163	250	182903		5'-methylthioadenosine/S-adenosylhomocysteine nucleosidase	enables the cleavage of the glycosidic bond in both 5'-methylthioadenosine and S-adenosylhomocysteine	NP_308190.1	A	A	A	A	A	A	A	A	A	A	A	A	A	A	A	A	A	A	A	A	A	A	A	A	A	A	A	A	A	T	A	A	A	A	A	A	A	A	A	A	A	A	A
ECs0163	262	182915		5'-methylthioadenosine/S-adenosylhomocysteine nucleosidase	enables the cleavage of the glycosidic bond in both 5'-methylthioadenosine and S-adenosylhomocysteine	NP_308190.1	A	A	A	A	A	A	A	A	A	A	A	A	A	A	A	A	A	A	A	A	A	A	A	A	A	A	A	A	A	A	A	A	A	A	A	A	A	A	A	A	A	A	A
ECs0163	286	182939		5'-methylthioadenosine/S-adenosylhomocysteine nucleosidase	enables the cleavage of the glycosidic bond in both 5'-methylthioadenosine and S-adenosylhomocysteine	NP_308190.1	A	A	A	A	A	A	A	A	A	A	A	A	A	A	A	A	A	A	A	A	A	A	A	A	A	A	A	A	A	A	A	A	A	A	A	A	A	A	A	A	A	A	A
ECs0163	292	182945		5'-methylthioadenosine/S-adenosylhomocysteine nucleosidase	enables the cleavage of the glycosidic bond in both 5'-methylthioadenosine and S-adenosylhomocysteine	NP_308190.1	C	C	C	C	C	C	C	C	C	C	C	C	C	C	C	C	C	C	C	C	C	C	C	C	C	C	C	C	C	C	C	C	C	C	C	C	C	C	C	C	C	C	T
ECs0163	343	182996		5'-methylthioadenosine/S-adenosylhomocysteine nucleosidase	enables the cleavage of the glycosidic bond in both 5'-methylthioadenosine and S-adenosylhomocysteine	NP_308190.1	A	A	G	A	A	A	A	A	A	A	A	A	G	A	A	G	G	A	G	A	A	A	A	A	A	A	A	A	A	A	G	G	A	A	A	A	G	A	G	G	A	A	A
ECs0163	355	183008		5'-methylthioadenosine/S-adenosylhomocysteine nucleosidase	enables the cleavage of the glycosidic bond in both 5'-methylthioadenosine and S-adenosylhomocysteine	NP_308190.1	A	A	G	A	A	A	A	A	A	A	A	A	G	A	A	G	G	A	G	A	A	A	A	A	A	A	A	A	A	G	G	G	A	A	A	A	G	A	G	G	A	A	A
ECs0163	370	183023		5'-methylthioadenosine/S-adenosylhomocysteine nucleosidase	enables the cleavage of the glycosidic bond in both 5'-methylthioadenosine and S-adenosylhomocysteine	NP_308190.1	A	A	A	A	A	A	A	A	A	A	A	A	A	A	A	A	A	A	A	A	A	A	A	A	A	A	A	A	A	G	A	A	A	A	A	A	A	A	A	A	A	A	A
ECs0163	394	183047		5'-methylthioadenosine/S-adenosylhomocysteine nucleosidase	enables the cleavage of the glycosidic bond in both 5'-methylthioadenosine and S-adenosylhomocysteine	NP_308190.1	G	G	G	G	G	G	G	G	G	G	G	G	G	G	G	G	G	G	G	G	G	G	G	G	G	G	G	G	G	G	G	G	G	G	G	G	G	G	G	A	G	G	G
ECs0163	415	183068		5'-methylthioadenosine/S-adenosylhomocysteine nucleosidase	enables the cleavage of the glycosidic bond in both 5'-methylthioadenosine and S-adenosylhomocysteine	NP_308190.1	T	T	C	T	T	T	T	T	T	T	T	T	C	T	T	C	C	T	C	T	C	C	C	C	T	T	T	T	C	C	C	C	T	C	T	T	C	T	C	C	T	C	T
ECs0163	450	183103		5'-methylthioadenosine/S-adenosylhomocysteine nucleosidase	enables the cleavage of the glycosidic bond in both 5'-methylthioadenosine and S-adenosylhomocysteine	NP_308190.1	A	A	G	A	G	G	A	A	A	A	A	A	G	A	A	G	G	A	G	A	G	G	G	G	G	A	A	A	G	G	G	G	A	G	A	A	G	G	G	G	A	G	G
ECs0163	451	183104		5'-methylthioadenosine/S-adenosylhomocysteine nucleosidase	enables the cleavage of the glycosidic bond in both 5'-methylthioadenosine and S-adenosylhomocysteine	NP_308190.1	C	C	C	C	C	C	C	C	C	C	C	C	C	C	C	C	C	C	C	C	C	C	C	C	C	C	C	C	C	C	C	C	C	C	C	C	C	C	C	C	C	C	C
ECs0163	519	183172		5'-methylthioadenosine/S-adenosylhomocysteine nucleosidase	enables the cleavage of the glycosidic bond in both 5'-methylthioadenosine and S-adenosylhomocysteine	NP_308190.1	A	A	G	A	A	A	A	A	G	G	G	G	A	G	A	A	A	A	A	G	G	G	G	G	A	G	A	G	G	G	A	A	G	G	A	A	A	G	A	A	A	G	A
ECs0163	538	183191		5'-methylthioadenosine/S-adenosylhomocysteine nucleosidase	enables the cleavage of the glycosidic bond in both 5'-methylthioadenosine and S-adenosylhomocysteine	NP_308190.1	A	A	G	A	A	A	A	A	A	A	A	A	A	A	A	A	A	A	A	A	A	A	A	A	A	A	A	A	A	A	A	A	A	A	A	A	A	A	A	A	A	A	A
ECs0163	553	183206		5'-methylthioadenosine/S-adenosylhomocysteine nucleosidase	enables the cleavage of the glycosidic bond in both 5'-methylthioadenosine and S-adenosylhomocysteine	NP_308190.1	G	G	G	G	G	G	G	G	G	G	G	G	G	G	G	G	G	G	G	G	G	G	G	G	G	G	G	G	G	G	G	A	G	G	G	G	G	G	G	G	G	G	G
ECs0163	578	183231		5'-methylthioadenosine/S-adenosylhomocysteine nucleosidase	enables the cleavage of the glycosidic bond in both 5'-methylthioadenosine and S-adenosylhomocysteine	NP_308190.1	G	G	G	G	G	G	G	G	G	G	G	G	G	G	G	G	G	G	G	G	G	G	G	G	G	G	G	G	G	G	G	G	G	G	G	G	G	G	G	G	A	G	G
ECs0163	616	183269		5'-methylthioadenosine/S-adenosylhomocysteine nucleosidase	enables the cleavage of the glycosidic bond in both 5'-methylthioadenosine and S-adenosylhomocysteine	NP_308190.1	G	G	C	G	C	C	G	G	G	G	G	G	C	G	G	C	C	G	C	G	C	C	C	C	C	G	G	G	C	C	C	C	G	C	G	G	C	G	C	C	C	C	G
ECs0163	634	183287		5'-methylthioadenosine/S-adenosylhomocysteine nucleosidase	enables the cleavage of the glycosidic bond in both 5'-methylthioadenosine and S-adenosylhomocysteine	NP_308190.1	G	G	G	G	G	G	T	T	G	G	G	G	G	G	T	G	G	T	G	G	G	G	G	G	G	G	G	G	G	G	G	G	G	G	T	G	G	G	G	G	G	G	G
ECs0163	655	183308		5'-methylthioadenosine/S-adenosylhomocysteine nucleosidase	enables the cleavage of the glycosidic bond in both 5'-methylthioadenosine and S-adenosylhomocysteine	NP_308190.1	C	C	C	C	C	C	C	C	C	C	C	C	C	C	C	C	C	C	C	C	C	C	C	C	C	C	C	C	C	C	C	C	C	C	C	C	C	C	C	C	C	C	C
ECs5365	6	217274		hypothetical protein		NP_944501.1	C	C	C	C	C	C	C	C	C	C	C	C	C	C	C	T	T	C	C	C	C	C	C	C	C	C	C	C	C	C	C	C	C	C	C	C	C	C	C	C	C	C	C
ECs5365	78	217346		hypothetical protein		NP_944501.1	C	C	C	C	C	C	C	C	C	C	C	C	C	C	C	C	C	C	T	C	C	C	C	C	C	C	C	C	C	C	T	C	C	C	C	C	C	C	C	C	C	C	C
ECs5365	79	217347		hypothetical protein		NP_944501.1	G	G	G	G	G	G	G	G	G	G	G	G	G	G	G	G	G	G	G	G	G	G	G	G	G	G	G	G	G	G	G	G	G	G	G	G	G	G	G	G	G	G	G
ECs5365	139	217407		hypothetical protein		NP_944501.1	T	T	T	T	T	T	T	T	T	T	T	T	T	T	T	T	T	T	T	T	T	T	T	T	T	T	T	T	T	T	T	T	T	T	T	T	T	T	T	T	T	T	T
ECs0200	79	224376		DL-methionine transporter permease	part of the MetNIQ methionine uptake system	NP_308227.1	T	T	T	T	T	T	T	T	T	T	T	T	T	T	T	T	T	T	T	T	T	T	T	T	T	T	T	T	T	A	T	T	T	T	T	T	T	T	T	T	T	T	T
ECs0200	103	224400		DL-methionine transporter permease	part of the MetNIQ methionine uptake system	NP_308227.1	G	G	G	A	A	A	A	A	A	A	A	A	G	A	A	G	G	A	G	G	A	A	A	A	A	G	A	A	A	G	G	G	A	A	A	A	G	A	G	G	G	A	G
ECs0200	112	224409		DL-methionine transporter permease	part of the MetNIQ methionine uptake system	NP_308227.1	G	G	G	G	G	G	G	G	G	G	G	G	G	G	G	G	G	G	G	G	G	G	G	G	G	G	G	G	G	A	G	G	G	G	G	G	G	G	G	G	G	G	G
ECs0200	178	224475		DL-methionine transporter permease	part of the MetNIQ methionine uptake system	NP_308227.1	A	A	A	A	A	A	A	A	A	A	A	A	A	A	G	A	A	G	A	A	A	A	A	A	A	A	A	A	A	A	A	A	A	A	A	A	A	A	A	A	A	A	A
ECs0200	181	224478		DL-methionine transporter permease	part of the MetNIQ methionine uptake system	NP_308227.1	G	G	A	G	G	G	G	G	G	G	G	G	A	G	G	A	A	G	A	G	G	G	G	G	G	G	G	G	G	G	A	G	G	G	G	G	G	G	A	A	G	G	G
ECs0200	184	224481		DL-methionine transporter permease	part of the MetNIQ methionine uptake system	NP_308227.1	C	C	C	C	C	C	C	C	C	C	C	C	C	C	C	C	C	C	C	T	C	C	C	C	C	C	C	C	C	C	C	C	C	C	C	C	C	C	C	C	C	C	C
ECs0200	199	224496		DL-methionine transporter permease	part of the MetNIQ methionine uptake system	NP_308227.1	G	G	G	G	G	G	G	G	G	G	G	G	A	G	G	G	G	G	G	G	G	G	G	G	G	G	G	G	G	G	G	A	G	G	G	G	A	G	A	A	G	G	G
ECs0200	205	224502		DL-methionine transporter permease	part of the MetNIQ methionine uptake system	NP_308227.1	T	T	T	T	T	T	T	T	T	T	T	T	T	T	T	T	T	T	T	T	T	T	T	T	T	C	T	T	T	T	T	T	T	T	T	T	T	T	T	T	T	T	C
ECs0200	208	224505		DL-methionine transporter permease	part of the MetNIQ methionine uptake system	NP_308227.1	C	C	C	C	C	C	C	C	C	C	C	C	C	C	C	C	C	C	C	C	C	C	C	C	C	A	C	C	C	C	C	C	C	C	C	C	C	C	C	C	C	C	C
ECs0200	214	224511		DL-methionine transporter permease	part of the MetNIQ methionine uptake system	NP_308227.1	C	C	C	C	C	C	C	C	C	C	C	C	C	C	C	C	C	C	C	C	C	C	C	C	C	C	C	C	C	C	C	C	C	C	C	C	C	C	T	T	C	C	C
ECs0200	228	224525		DL-methionine transporter permease	part of the MetNIQ methionine uptake system	NP_308227.1	A	A	G	A	A	A	A	A	A	A	A	A	A	A	G	A	A	G	A	A	A	A	A	A	A	A	G	A	A	A	A	A	A	A	A	A	A	A	A	A	A	A	A
ECs0200	229	224526		DL-methionine transporter permease	part of the MetNIQ methionine uptake system	NP_308227.1	C	C	C	C	T	T	T	T	T	T	T	T	C	T	T	C	C	T	C	C	C	C	C	C	T	T	C	T	C	C	C	C	T	C	T	T	C	T	C	C	C	C	T
ECs0200	235	224532		DL-methionine transporter permease	part of the MetNIQ methionine uptake system	NP_308227.1	C	C	C	C	C	C	C	C	C	C	C	C	C	C	C	C	C	C	C	C	C	C	C	C	C	C	C	C	C	C	C	C	C	C	C	C	C	C	C	C	C	C	C
ECs0200	238	224535		DL-methionine transporter permease	part of the MetNIQ methionine uptake system	NP_308227.1	T	T	T	T	T	T	T	T	T	T	T	T	T	T	T	T	T	T	T	T	T	T	T	T	T	T	T	T	T	T	T	T	T	T	T	T	T	T	T	T	T	T	T
ECs0200	247	224544		DL-methionine transporter permease	part of the MetNIQ methionine uptake system	NP_308227.1	T	T	C	T	T	T	T	T	T	T	T	T	T	T	C	T	T	C	T	T	T	T	T	T	T	T	C	T	T	T	T	T	T	T	T	T	T	T	T	T	T	T	T
ECs0200	253	224550		DL-methionine transporter permease	part of the MetNIQ methionine uptake system	NP_308227.1	G	G	G	G	G	G	G	G	G	G	G	G	G	G	G	G	G	G	G	G	G	G	G	G	G	G	G	G	G	G	G	G	G	G	G	G	G	G	G	G	G	G	G
ECs0200	265	224562		DL-methionine transporter permease	part of the MetNIQ methionine uptake system	NP_308227.1	T	T	C	T	C	C	C	C	C	C	C	C	T	C	C	T	T	C	T	T	T	T	T	T	C	C	C	C	T	T	T	T	C	T	C	C	T	C	T	T	T	T	C
ECs0200	268	224565		DL-methionine transporter permease	part of the MetNIQ methionine uptake system	NP_308227.1	C	C	C	C	C	C	C	C	C	C	C	C	C	C	C	C	C	C	C	C	C	C	C	C	C	C	C	C	C	C	C	C	C	C	C	C	C	C	C	C	C	C	C
ECs0200	274	224571		DL-methionine transporter permease	part of the MetNIQ methionine uptake system	NP_308227.1	A	A	A	A	A	A	A	A	A	A	A	A	A	A	A	C	C	A	C	A	A	A	A	A	A	A	A	A	A	A	C	A	A	A	A	A	A	A	A	A	A	A	A
ECs0200	283	224580		DL-methionine transporter permease	part of the MetNIQ methionine uptake system	NP_308227.1	G	G	G	G	A	A	A	A	G	G	G	G	G	G	G	G	G	G	G	G	G	G	G	G	A	G	G	G	G	G	G	G	A	G	A	A	G	A	G	G	G	G	G
ECs0200	289	224586		DL-methionine transporter permease	part of the MetNIQ methionine uptake system	NP_308227.1	A	A	A	A	A	A	A	A	A	A	A	A	A	A	A	A	A	A	A	A	A	A	A	A	A	A	A	A	A	A	A	G	A	A	A	A	G	A	A	A	A	A	A
ECs0200	300	224597		DL-methionine transporter permease	part of the MetNIQ methionine uptake system	NP_308227.1	A	A	A	A	A	A	A	A	A	A	A	A	A	A	A	A	A	A	A	A	A	A	A	A	A	A	A	A	A	A	A	A	A	A	A	A	A	A	A	A	A	A	G
ECs0200	301	224598		DL-methionine transporter permease	part of the MetNIQ methionine uptake system	NP_308227.1	C	C	C	C	C	C	C	C	C	C	C	C	C	C	C	C	C	C	C	C	C	C	C	C	C	T	C	C	C	C	C	C	C	C	C	C	C	C	C	C	C	C	C
ECs0200	319	224616		DL-methionine transporter permease	part of the MetNIQ methionine uptake system	NP_308227.1	C	C	C	A	C	C	C	C	C	C	C	C	A	C	C	C	C	C	C	A	C	C	C	C	C	C	C	C	C	C	C	A	C	C	C	C	A	C	C	C	C	C	C
ECs0200	325	224622		DL-methionine transporter permease	part of the MetNIQ methionine uptake system	NP_308227.1	G	G	G	G	G	G	G	G	G	G	G	G	G	G	G	G	G	G	G	G	G	G	G	G	G	G	G	G	G	G	G	G	G	G	G	G	G	G	A	A	G	G	G
ECs0200	352	224649		DL-methionine transporter permease	part of the MetNIQ methionine uptake system	NP_308227.1	T	T	T	C	T	T	T	T	T	T	T	T	T	T	T	T	T	T	T	C	T	T	T	T	T	T	T	T	T	T	T	T	T	T	T	T	T	T	T	T	T	T	T
ECs0200	358	224655		DL-methionine transporter permease	part of the MetNIQ methionine uptake system	NP_308227.1	A	A	A	G	A	A	A	A	A	A	A	A	A	A	A	A	A	A	A	G	A	A	A	A	A	A	A	A	A	A	A	A	A	A	A	A	A	A	A	A	A	A	A
ECs0200	379	224676		DL-methionine transporter permease	part of the MetNIQ methionine uptake system	NP_308227.1	T	T	C	C	C	C	C	C	C	C	C	C	C	C	C	C	C	C	C	C	T	T	T	T	C	C	C	C	T	C	C	C	C	T	C	C	C	C	C	C	T	T	C
ECs0200	391	224688		DL-methionine transporter permease	part of the MetNIQ methionine uptake system	NP_308227.1	A	A	A	A	A	A	A	A	A	A	A	A	T	A	A	T	T	A	T	A	A	A	A	A	A	A	A	A	A	A	T	T	A	A	A	A	T	A	A	A	A	A	A
ECs0200	406	224703		DL-methionine transporter permease	part of the MetNIQ methionine uptake system	NP_308227.1	G	G	G	G	G	G	G	G	A	A	A	A	G	A	G	G	G	G	G	G	G	G	G	G	G	G	G	A	G	G	G	G	G	G	A	G	G	A	A	A	G	G	A
ECs0200	415	224712		DL-methionine transporter permease	part of the MetNIQ methionine uptake system	NP_308227.1	G	G	G	T	G	G	G	G	G	G	G	G	G	G	G	G	G	G	G	T	G	G	G	G	G	G	G	G	G	G	G	G	G	G	G	G	G	G	G	G	G	G	G
ECs0200	439	224736		DL-methionine transporter permease	part of the MetNIQ methionine uptake system	NP_308227.1	C	C	C	C	C	C	C	C	C	C	C	C	C	C	C	C	C	C	C	C	C	C	C	C	C	C	A	C	C	C	C	C	C	C	C	C	C	C	C	C	C	C	C
ECs0200	460	224757		DL-methionine transporter permease	part of the MetNIQ methionine uptake system	NP_308227.1	G	G	G	G	G	G	G	G	A	A	A	A	G	A	G	G	G	G	G	G	G	G	G	G	G	G	G	A	G	G	G	G	G	G	A	G	G	A	G	G	G	G	G
ECs0200	463	224760		DL-methionine transporter permease	part of the MetNIQ methionine uptake system	NP_308227.1	A	A	A	A	A	A	A	A	A	A	A	A	A	A	A	A	A	A	A	A	A	A	A	A	A	A	A	A	A	A	A	A	A	A	A	A	A	A	A	A	A	A	A
ECs0200	466	224763		DL-methionine transporter permease	part of the MetNIQ methionine uptake system	NP_308227.1	G	G	G	G	G	G	G	G	G	G	G	G	G	G	A	G	G	A	G	G	G	G	G	G	G	G	G	G	G	G	G	G	G	G	G	G	G	G	G	G	G	G	G
ECs0200	481	224778		DL-methionine transporter permease	part of the MetNIQ methionine uptake system	NP_308227.1	C	C	C	T	C	C	C	C	C	C	C	C	C	C	C	C	C	C	C	T	C	C	C	C	C	C	C	C	C	C	C	C	C	C	C	C	C	C	C	C	C	C	C
ECs0200	489	224786		DL-methionine transporter permease	part of the MetNIQ methionine uptake system	NP_308227.1	C	C	C	C	C	C	C	C	C	C	C	C	T	C	C	T	T	C	T	C	C	C	C	C	C	C	C	C	C	C	T	T	C	C	C	C	T	C	C	C	C	C	C
ECs0200	501	224798		DL-methionine transporter permease	part of the MetNIQ methionine uptake system	NP_308227.1	G	G	G	G	G	G	G	G	G	G	G	G	A	G	G	A	A	G	A	G	G	G	G	G	G	G	G	G	G	G	A	A	G	G	G	G	A	G	G	G	G	G	G
ECs0200	529	224826		DL-methionine transporter permease	part of the MetNIQ methionine uptake system	NP_308227.1	A	A	A	A	G	G	G	G	A	A	A	A	A	A	G	A	A	G	A	A	A	A	A	A	G	A	A	A	A	A	A	A	G	A	A	G	A	A	A	A	A	A	A
ECs0200	535	224832		DL-methionine transporter permease	part of the MetNIQ methionine uptake system	NP_308227.1	G	G	G	G	A	A	A	A	G	G	G	G	G	G	A	G	G	A	G	G	G	G	G	G	A	G	G	G	G	G	G	G	A	G	G	A	G	G	G	G	G	G	G
ECs0200	544	224841		DL-methionine transporter permease	part of the MetNIQ methionine uptake system	NP_308227.1	C	C	C	C	C	C	C	C	C	C	C	C	C	C	C	C	C	C	C	C	C	C	C	C	C	T	C	C	C	C	C	C	C	C	C	C	C	C	C	C	C	C	C
ECs0200	547	224844		DL-methionine transporter permease	part of the MetNIQ methionine uptake system	NP_308227.1	A	A	A	A	G	G	G	G	A	A	A	A	A	A	G	A	A	G	A	A	G	G	G	G	G	G	A	A	G	G	A	A	G	G	A	G	A	A	G	G	G	G	G
ECs0200	553	224850		DL-methionine transporter permease	part of the MetNIQ methionine uptake system	NP_308227.1	A	A	A	A	G	G	G	G	A	A	A	A	A	A	G	A	A	G	A	A	A	A	A	A	G	A	A	A	A	A	A	A	G	A	A	G	A	A	A	A	A	A	A
ECs0200	555	224852		DL-methionine transporter permease	part of the MetNIQ methionine uptake system	NP_308227.1	C	C	C	C	C	C	C	C	C	C	C	C	C	C	C	C	C	C	C	C	C	C	C	C	C	C	C	C	C	C	C	C	C	C	C	C	C	C	C	C	C	C	C
ECs0200	556	224853		DL-methionine transporter permease	part of the MetNIQ methionine uptake system	NP_308227.1	C	C	C	C	C	C	C	C	C	C	C	C	C	C	C	C	C	C	C	C	C	C	C	C	C	C	C	C	C	C	C	C	C	C	C	C	C	C	C	C	C	C	C
ECs0200	567	224864		DL-methionine transporter permease	part of the MetNIQ methionine uptake system	NP_308227.1	T	T	T	T	T	T	T	T	T	T	T	T	T	T	T	T	T	T	T	T	C	C	C	C	T	T	T	T	C	T	T	T	T	C	T	T	T	T	T	T	T	C	T
ECs0200	570	224867		DL-methionine transporter permease	part of the MetNIQ methionine uptake system	NP_308227.1	C	C	C	T	C	C	C	C	C	C	C	C	C	C	C	C	C	C	C	C	C	C	C	C	C	C	C	C	C	C	C	C	C	C	C	C	C	C	C	C	C	C	C
ECs0200	574	224871		DL-methionine transporter permease	part of the MetNIQ methionine uptake system	NP_308227.1	G	G	G	G	G	G	G	G	G	G	G	G	G	G	G	G	G	G	G	G	C	C	C	C	G	G	G	G	C	C	G	G	G	C	G	G	G	G	T	T	C	C	C
ECs0200	583	224880		DL-methionine transporter permease	part of the MetNIQ methionine uptake system	NP_308227.1	T	T	A	A	T	T	T	T	A	A	A	A	A	A	T	A	A	T	A	A	T	T	T	T	T	T	A	A	T	T	A	A	T	T	A	T	A	A	A	A	T	T	T
ECs0200	603	224900		DL-methionine transporter permease	part of the MetNIQ methionine uptake system	NP_308227.1	T	T	C	C	C	C	C	C	C	C	C	C	C	C	C	C	C	C	C	C	C	C	C	C	C	C	C	C	C	C	C	C	C	C	C	C	C	C	C	C	C	C	C
ECs0200	607	224904		DL-methionine transporter permease	part of the MetNIQ methionine uptake system	NP_308227.1	C	C	C	C	C	C	C	C	C	C	C	C	C	C	C	T	T	C	C	C	C	C	C	C	C	C	C	C	C	C	C	C	C	C	C	C	C	C	C	C	C	C	C
ECs0200	633	224930		DL-methionine transporter permease	part of the MetNIQ methionine uptake system	NP_308227.1	G	G	G	G	A	A	A	A	G	G	G	G	G	G	A	G	G	A	G	G	G	G	G	G	A	G	G	G	G	G	G	G	A	G	G	A	G	G	G	G	G	G	G
ECs0200	637	224934		DL-methionine transporter permease	part of the MetNIQ methionine uptake system	NP_308227.1	C	C	C	C	C	C	C	C	C	C	C	C	C	C	C	T	T	C	C	C	C	C	C	C	C	C	C	C	C	C	C	C	C	C	C	C	C	C	C	C	C	C	C
ECs0251	8	283039		hypothetical protein	similar to YAFK_ECOLI gi|1786418 (conserved in Escherichia coli K-12)	NP_308278.1	G	G	G	G	G	G	G	G	G	G	G	G	G	G	G	G	G	G	T	G	G	G	G	G	G	G	G	G	G	G	T	G	G	G	G	G	G	G	G	G	G	G	G
ECs0251	19	283050		hypothetical protein	similar to YAFK_ECOLI gi|1786418 (conserved in Escherichia coli K-12)	NP_308278.1	C	C	C	C	C	C	C	C	C	C	C	C	T	C	C	T	T	C	C	C	C	C	C	C	C	C	C	C	C	C	C	C	C	C	C	C	C	C	C	C	C	C	C
ECs0251	37	283068		hypothetical protein	similar to YAFK_ECOLI gi|1786418 (conserved in Escherichia coli K-12)	NP_308278.1	T	T	C	T	T	T	T	T	T	T	T	T	T	T	C	T	T	C	T	T	T	T	T	T	T	T	T	T	T	C	T	T	T	T	C	T	T	T	C	C	T	T	C
ECs0251	43	283074		hypothetical protein	similar to YAFK_ECOLI gi|1786418 (conserved in Escherichia coli K-12)	NP_308278.1	C	C	C	C	C	C	C	C	C	C	C	C	C	C	T	C	C	T	C	C	T	T	T	T	C	C	C	C	T	C	C	C	C	T	T	C	C	C	T	T	T	T	T
ECs0251	49	283080		hypothetical protein	similar to YAFK_ECOLI gi|1786418 (conserved in Escherichia coli K-12)	NP_308278.1	A	A	A	C	A	A	A	A	A	A	A	A	A	A	A	A	A	A	A	C	A	A	A	A	A	C	A	A	A	A	A	A	A	A	A	A	A	A	A	A	A	A	A
ECs0251	58	283089		hypothetical protein	similar to YAFK_ECOLI gi|1786418 (conserved in Escherichia coli K-12)	NP_308278.1	A	A	G	G	G	G	G	G	G	G	G	G	G	G	G	G	G	G	G	G	G	G	G	G	G	G	G	G	G	G	G	G	G	G	G	G	G	G	G	G	G	G	G
ECs0251	85	283116		hypothetical protein	similar to YAFK_ECOLI gi|1786418 (conserved in Escherichia coli K-12)	NP_308278.1	G	G	A	G	A	A	G	G	G	A	A	A	G	A	A	G	G	A	G	G	G	G	G	G	G	G	A	A	G	G	G	G	A	G	A	A	G	G	G	G	G	G	G
ECs0251	106	283137		hypothetical protein	similar to YAFK_ECOLI gi|1786418 (conserved in Escherichia coli K-12)	NP_308278.1	C	C	C	C	C	C	C	C	C	C	C	C	C	C	C	C	C	C	C	C	C	C	C	C	C	C	T	C	C	C	C	C	C	C	C	C	C	C	C	C	C	C	C
ECs0251	139	283170		hypothetical protein	similar to YAFK_ECOLI gi|1786418 (conserved in Escherichia coli K-12)	NP_308278.1	G	G	A	G	A	A	G	G	G	A	A	A	G	A	A	G	G	A	G	G	G	G	G	G	G	G	A	A	G	G	G	G	A	G	A	A	G	G	A	A	G	G	G
ECs0251	142	283173		hypothetical protein	similar to YAFK_ECOLI gi|1786418 (conserved in Escherichia coli K-12)	NP_308278.1	C	C	T	C	C	C	C	C	C	C	C	C	C	C	C	C	C	C	C	C	T	T	T	T	C	C	C	C	T	C	C	C	C	T	C	C	C	C	T	T	T	T	C
ECs0251	145	283176		hypothetical protein	similar to YAFK_ECOLI gi|1786418 (conserved in Escherichia coli K-12)	NP_308278.1	T	T	C	C	C	C	C	C	C	C	C	C	C	C	C	C	C	C	C	C	C	C	C	C	C	C	C	C	C	C	C	C	C	C	C	C	C	C	C	C	C	C	T
ECs0251	151	283182		hypothetical protein	similar to YAFK_ECOLI gi|1786418 (conserved in Escherichia coli K-12)	NP_308278.1	T	T	C	C	T	T	C	C	C	T	T	T	T	T	T	T	T	T	T	C	T	T	T	T	C	C	T	T	T	T	T	T	T	T	T	T	T	C	C	C	T	T	T
ECs0251	181	283212		hypothetical protein	similar to YAFK_ECOLI gi|1786418 (conserved in Escherichia coli K-12)	NP_308278.1	C	C	T	T	T	T	T	T	T	T	T	T	T	T	T	T	T	T	T	T	T	T	T	T	T	T	T	T	T	T	T	T	T	T	T	T	T	T	T	T	T	T	C
ECs0251	184	283215		hypothetical protein	similar to YAFK_ECOLI gi|1786418 (conserved in Escherichia coli K-12)	NP_308278.1	A	A	A	A	A	A	A	A	A	A	A	A	A	A	G	A	A	G	A	A	A	A	A	A	A	A	A	A	A	A	A	A	A	A	G	A	A	A	A	A	G	A	A
ECs0251	199	283230		hypothetical protein	similar to YAFK_ECOLI gi|1786418 (conserved in Escherichia coli K-12)	NP_308278.1	G	G	G	G	G	G	G	G	G	G	G	G	G	G	A	G	G	A	G	G	G	G	G	G	G	G	G	G	G	G	G	G	G	G	A	G	G	G	G	G	A	G	G
ECs0251	211	283242		hypothetical protein	similar to YAFK_ECOLI gi|1786418 (conserved in Escherichia coli K-12)	NP_308278.1	G	G	G	G	G	G	G	G	G	G	G	G	G	G	G	G	G	G	A	G	G	G	G	G	G	G	G	G	G	G	A	G	G	G	G	G	G	G	G	G	G	G	G
ECs0251	217	283248		hypothetical protein	similar to YAFK_ECOLI gi|1786418 (conserved in Escherichia coli K-12)	NP_308278.1	C	C	C	T	C	C	C	C	C	C	C	C	C	C	C	C	C	C	C	T	C	C	C	C	C	T	C	C	C	C	C	C	C	C	C	C	C	C	C	C	C	C	C
ECs0251	220	283251		hypothetical protein	similar to YAFK_ECOLI gi|1786418 (conserved in Escherichia coli K-12)	NP_308278.1	G	G	G	G	G	G	G	G	G	G	G	G	A	G	G	A	A	G	G	G	G	G	G	G	G	G	G	G	G	G	G	A	G	G	G	G	A	G	G	G	G	G	G
ECs0251	226	283257		hypothetical protein	similar to YAFK_ECOLI gi|1786418 (conserved in Escherichia coli K-12)	NP_308278.1	A	A	A	A	A	A	A	A	A	A	A	A	A	A	G	A	A	G	A	A	G	G	G	G	A	A	A	A	G	A	A	A	A	G	G	A	A	A	A	A	A	G	A
ECs0251	232	283263		hypothetical protein	similar to YAFK_ECOLI gi|1786418 (conserved in Escherichia coli K-12)	NP_308278.1	T	T	T	C	T	T	T	T	T	C	C	C	T	C	T	T	T	T	T	C	T	T	T	T	T	C	T	C	T	T	T	T	C	T	T	T	T	T	T	T	T	T	T
ECs0251	253	283284		hypothetical protein	similar to YAFK_ECOLI gi|1786418 (conserved in Escherichia coli K-12)	NP_308278.1	C	C	C	C	C	C	C	C	C	C	C	C	C	C	T	C	C	T	C	C	T	T	T	T	C	C	C	C	T	C	C	C	C	T	T	C	C	C	A	A	C	T	C
ECs0251	259	283290		hypothetical protein	similar to YAFK_ECOLI gi|1786418 (conserved in Escherichia coli K-12)	NP_308278.1	C	C	C	C	C	C	C	C	C	C	C	C	C	C	T	C	C	T	C	C	T	T	T	T	C	C	C	C	T	C	C	C	C	T	T	C	C	C	C	C	C	T	C
ECs0251	262	283293		hypothetical protein	similar to YAFK_ECOLI gi|1786418 (conserved in Escherichia coli K-12)	NP_308278.1	A	A	A	A	A	A	A	A	A	A	A	A	A	A	G	A	A	G	A	A	G	G	G	G	A	A	A	A	G	A	A	A	A	G	G	A	A	A	A	A	A	G	A
ECs0251	280	283311		hypothetical protein	similar to YAFK_ECOLI gi|1786418 (conserved in Escherichia coli K-12)	NP_308278.1	G	G	G	G	G	G	G	G	G	G	G	G	G	G	A	G	G	A	G	G	A	A	A	A	G	G	T	G	A	G	G	G	G	A	A	G	G	G	G	G	G	A	G
ECs0251	286	283317		hypothetical protein	similar to YAFK_ECOLI gi|1786418 (conserved in Escherichia coli K-12)	NP_308278.1	A	A	A	A	A	A	A	A	A	A	A	A	A	A	G	A	A	G	A	A	G	G	G	G	A	A	A	A	G	A	A	A	A	G	G	A	A	A	A	A	A	G	A
ECs0251	292	283323		hypothetical protein	similar to YAFK_ECOLI gi|1786418 (conserved in Escherichia coli K-12)	NP_308278.1	A	A	A	A	A	A	A	A	A	A	A	A	A	A	G	A	A	G	A	A	G	G	G	G	A	A	A	A	G	A	A	A	A	G	G	A	A	A	A	A	A	G	A
ECs0251	307	283338		hypothetical protein	similar to YAFK_ECOLI gi|1786418 (conserved in Escherichia coli K-12)	NP_308278.1	T	T	C	C	T	T	T	T	T	T	T	T	C	T	C	C	C	C	C	C	C	C	C	C	T	C	T	T	C	C	C	C	T	C	C	T	C	T	C	C	T	C	C
ECs0251	340	283371		hypothetical protein	similar to YAFK_ECOLI gi|1786418 (conserved in Escherichia coli K-12)	NP_308278.1	G	G	G	G	G	G	G	G	G	G	G	G	A	G	G	A	A	G	A	G	G	G	G	G	G	G	G	G	G	G	A	A	G	G	G	G	A	G	G	G	G	G	G
ECs0251	349	283380		hypothetical protein	similar to YAFK_ECOLI gi|1786418 (conserved in Escherichia coli K-12)	NP_308278.1	A	A	A	A	G	G	G	G	G	G	G	G	G	G	G	G	G	G	G	A	G	G	G	G	G	A	G	G	G	A	G	G	G	G	G	G	G	G	G	G	G	G	G
ECs0251	382	283413		hypothetical protein	similar to YAFK_ECOLI gi|1786418 (conserved in Escherichia coli K-12)	NP_308278.1	G	G	A	G	G	G	G	G	G	G	G	G	G	G	G	G	G	G	G	G	G	G	G	G	G	G	G	G	G	G	G	G	G	G	G	G	G	G	G	G	G	G	G
ECs0251	385	283416		hypothetical protein	similar to YAFK_ECOLI gi|1786418 (conserved in Escherichia coli K-12)	NP_308278.1	A	A	A	A	A	A	A	A	A	A	A	A	G	A	A	G	G	A	G	A	A	A	A	A	A	A	A	A	A	A	G	A	A	A	A	A	G	A	A	A	A	A	A
ECs0251	388	283419		hypothetical protein	similar to YAFK_ECOLI gi|1786418 (conserved in Escherichia coli K-12)	NP_308278.1	G	G	G	G	G	G	G	G	G	G	G	G	T	G	G	T	T	G	T	G	G	G	G	G	G	G	G	G	G	G	T	G	G	G	G	G	T	G	G	G	G	G	G
ECs0251	391	283422		hypothetical protein	similar to YAFK_ECOLI gi|1786418 (conserved in Escherichia coli K-12)	NP_308278.1	G	G	G	G	G	G	G	G	G	G	G	G	G	G	G	G	G	G	G	G	G	G	G	G	G	G	G	G	G	G	G	G	G	G	G	G	G	G	G	G	G	G	G
ECs0251	394	283425		hypothetical protein	similar to YAFK_ECOLI gi|1786418 (conserved in Escherichia coli K-12)	NP_308278.1	A	A	T	A	A	A	A	A	A	A	A	A	T	A	A	T	T	A	T	A	A	A	A	A	A	A	A	A	A	T	T	A	A	A	A	A	T	A	A	A	A	A	T
ECs0251	397	283428		hypothetical protein	similar to YAFK_ECOLI gi|1786418 (conserved in Escherichia coli K-12)	NP_308278.1	A	A	A	A	A	A	A	A	A	A	A	A	A	A	A	A	A	A	A	A	A	A	A	A	A	A	A	A	A	A	A	G	A	A	A	A	A	A	G	G	A	A	A
ECs0251	406	283437		hypothetical protein	similar to YAFK_ECOLI gi|1786418 (conserved in Escherichia coli K-12)	NP_308278.1	C	C	C	C	C	C	C	C	C	C	C	C	C	C	C	C	C	C	C	C	C	C	C	C	C	C	C	C	C	C	C	C	C	C	C	C	C	C	C	C	C	C	T
ECs0251	409	283440		hypothetical protein	similar to YAFK_ECOLI gi|1786418 (conserved in Escherichia coli K-12)	NP_308278.1	T	T	T	T	T	T	T	T	T	T	T	T	T	T	T	T	T	T	T	T	T	T	T	T	T	T	T	T	T	T	T	T	T	T	T	T	T	T	C	C	T	T	T
ECs0251	424	283455		hypothetical protein	similar to YAFK_ECOLI gi|1786418 (conserved in Escherichia coli K-12)	NP_308278.1	G	G	G	G	G	G	G	G	G	G	G	G	G	G	G	G	G	G	G	G	G	G	G	G	G	G	G	G	G	G	G	G	G	G	G	G	G	G	G	G	G	G	G
ECs0251	451	283482		hypothetical protein	similar to YAFK_ECOLI gi|1786418 (conserved in Escherichia coli K-12)	NP_308278.1	G	G	G	G	G	G	G	G	G	G	G	G	G	G	G	G	G	G	G	G	G	G	G	G	G	G	G	G	G	G	G	G	G	G	G	G	G	G	G	G	G	G	G
ECs0251	469	283500		hypothetical protein	similar to YAFK_ECOLI gi|1786418 (conserved in Escherichia coli K-12)	NP_308278.1	G	G	G	G	G	G	G	G	G	G	G	G	G	G	G	G	G	G	G	G	G	G	G	G	G	G	G	G	G	G	G	G	G	G	G	G	G	G	G	G	G	G	G
ECs0251	481	283512		hypothetical protein	similar to YAFK_ECOLI gi|1786418 (conserved in Escherichia coli K-12)	NP_308278.1	A	A	G	G	G	G	G	G	G	G	G	G	G	G	G	G	G	G	G	G	G	G	G	G	G	G	G	G	G	G	G	G	G	G	G	G	G	G	G	G	G	G	G
ECs0251	490	283521		hypothetical protein	similar to YAFK_ECOLI gi|1786418 (conserved in Escherichia coli K-12)	NP_308278.1	C	C	C	C	C	C	C	C	C	C	C	C	C	C	C	C	C	C	C	C	C	C	C	C	C	C	C	C	C	C	C	C	C	C	C	C	C	C	C	C	C	C	C
ECs0251	496	283527		hypothetical protein	similar to YAFK_ECOLI gi|1786418 (conserved in Escherichia coli K-12)	NP_308278.1	T	T	T	T	T	T	T	T	T	T	T	T	T	T	T	T	T	T	T	T	T	T	T	T	T	T	T	T	T	T	T	T	T	T	T	T	T	T	T	T	T	T	T
ECs0251	499	283530		hypothetical protein	similar to YAFK_ECOLI gi|1786418 (conserved in Escherichia coli K-12)	NP_308278.1	C	C	C	C	C	C	C	C	C	C	C	C	C	C	C	C	C	C	C	C	C	C	C	C	C	C	C	C	C	C	C	C	C	C	C	C	C	C	C	C	C	C	C
ECs0251	502	283533		hypothetical protein	similar to YAFK_ECOLI gi|1786418 (conserved in Escherichia coli K-12)	NP_308278.1	T	T	T	T	T	T	T	T	T	T	T	T	T	T	T	T	T	T	T	T	T	T	T	T	T	T	T	T	T	T	T	T	T	T	T	T	T	T	C	C	T	T	T
ECs0251	505	283536		hypothetical protein	similar to YAFK_ECOLI gi|1786418 (conserved in Escherichia coli K-12)	NP_308278.1	T	T	G	G	G	G	G	G	G	G	G	G	G	G	G	G	G	G	T	G	G	G	G	G	G	G	G	G	G	G	T	G	G	G	G	G	G	G	G	G	G	G	G
ECs0251	532	283563		hypothetical protein	similar to YAFK_ECOLI gi|1786418 (conserved in Escherichia coli K-12)	NP_308278.1	A	A	G	G	A	A	A	A	A	A	A	A	G	A	A	G	G	A	G	G	G	G	G	G	A	G	G	A	G	G	G	G	A	G	A	A	G	A	G	G	G	G	G
ECs0251	544	283575		hypothetical protein	similar to YAFK_ECOLI gi|1786418 (conserved in Escherichia coli K-12)	NP_308278.1	C	C	T	T	C	C	C	C	C	C	C	C	T	C	C	T	T	C	T	T	T	T	T	T	C	T	T	C	T	T	T	T	C	T	C	C	T	C	T	T	T	T	T
ECs0251	556	283587		hypothetical protein	similar to YAFK_ECOLI gi|1786418 (conserved in Escherichia coli K-12)	NP_308278.1	G	G	G	G	G	G	G	G	G	G	G	G	G	G	G	G	G	G	G	G	G	G	G	G	G	G	G	G	G	G	G	G	G	G	G	G	G	G	G	G	A	G	G
ECs0251	580	283611		hypothetical protein	similar to YAFK_ECOLI gi|1786418 (conserved in Escherichia coli K-12)	NP_308278.1	C	C	C	C	C	C	C	C	C	C	C	C	C	C	C	C	C	C	C	C	C	C	C	C	C	C	C	C	C	C	C	C	C	C	C	C	C	C	C	C	C	C	C
ECs0251	652	283683		hypothetical protein	similar to YAFK_ECOLI gi|1786418 (conserved in Escherichia coli K-12)	NP_308278.1	T	T	T	T	T	T	T	T	T	T	T	T	T	T	T	T	T	T	T	T	T	T	T	T	T	T	A	T	T	T	T	T	T	T	T	T	T	T	T	T	T	T	T
ECs0251	661	283692		hypothetical protein	similar to YAFK_ECOLI gi|1786418 (conserved in Escherichia coli K-12)	NP_308278.1	C	C	C	C	C	C	C	C	C	C	C	C	C	C	C	C	C	C	C	C	C	C	C	C	C	C	A	C	C	C	C	C	C	C	C	C	C	C	C	C	C	C	T
ECs0251	691	283722		hypothetical protein	similar to YAFK_ECOLI gi|1786418 (conserved in Escherichia coli K-12)	NP_308278.1	C	C	C	C	C	C	C	C	C	C	C	C	C	C	C	C	C	C	C	C	C	C	C	C	C	C	T	C	C	C	C	C	C	C	C	C	C	C	C	C	C	C	C
ECs0251	700	283731		hypothetical protein	similar to YAFK_ECOLI gi|1786418 (conserved in Escherichia coli K-12)	NP_308278.1	C	C	C	C	C	C	C	C	C	C	C	C	C	C	C	C	C	C	C	C	C	C	C	C	C	C	C	C	C	C	C	T	C	C	C	C	T	C	C	C	C	C	C
ECs0251	705	283736		hypothetical protein	similar to YAFK_ECOLI gi|1786418 (conserved in Escherichia coli K-12)	NP_308278.1	T	T	T	T	T	T	T	T	T	T	T	T	T	T	T	T	T	T	T	T	T	T	T	T	T	T	T	T	T	T	T	T	T	T	T	T	T	T	T	T	T	T	T
ECs0256	1	287928		hypothetical protein	similar to MBHA_ECOLI gi|1786424 (conserved in Escherichia coli K-12)	NP_308284.1	G	G	T	G	G	G	T	T	G	G	G	G	G	G	G	G	G	G	G	T	G	G	G	G	G	G	G	G	G	G	G	G	G	G	G	G	T	T	G	G	T	G	T
ECs0256	3	287930		hypothetical protein	similar to MBHA_ECOLI gi|1786424 (conserved in Escherichia coli K-12)	NP_308284.1	G	G	T	G	G	G	T	T	G	G	G	G	G	G	G	G	G	G	G	T	G	G	G	G	G	G	G	G	G	G	G	G	G	G	G	G	T	T	G	G	T	G	T
ECs0256	5	287932		hypothetical protein	similar to MBHA_ECOLI gi|1786424 (conserved in Escherichia coli K-12)	NP_308284.1	C	C	T	C	C	C	T	T	C	C	C	C	C	C	C	C	C	C	C	T	C	C	C	C	C	C	C	C	C	C	C	C	C	C	C	C	T	T	C	C	T	C	T
ECs0256	9	287936		hypothetical protein	similar to MBHA_ECOLI gi|1786424 (conserved in Escherichia coli K-12)	NP_308284.1	A	A	C	A	A	A	G	G	A	G	G	G	G	G	G	G	G	G	G	G	G	G	G	G	A	G	A	G	G	G	G	A	A	G	A	A	G	C	G	G	G	G	G
ECs0256	10	287937		hypothetical protein	similar to MBHA_ECOLI gi|1786424 (conserved in Escherichia coli K-12)	NP_308284.1	A	A	C	A	A	A	C	C	A	A	A	A	A	A	A	A	A	A	A	C	A	A	A	A	A	A	A	A	A	A	A	A	A	A	A	A	C	C	A	A	C	A	C
ECs0256	17	287944		hypothetical protein	similar to MBHA_ECOLI gi|1786424 (conserved in Escherichia coli K-12)	NP_308284.1	T	T	G	T	T	T	G	G	T	T	T	T	T	T	T	T	T	T	T	G	T	T	T	T	T	T	T	T	T	T	T	T	T	T	T	T	G	G	T	T	G	T	G
ECs0256	21	287948		hypothetical protein	similar to MBHA_ECOLI gi|1786424 (conserved in Escherichia coli K-12)	NP_308284.1	T	T	T	T	T	T	T	T	T	T	T	T	T	T	T	T	T	T	T	T	T	T	T	T	T	T	T	T	T	T	T	A	T	T	T	T	T	T	T	T	T	T	T
ECs0256	24	287951		hypothetical protein	similar to MBHA_ECOLI gi|1786424 (conserved in Escherichia coli K-12)	NP_308284.1	C	C	C	C	C	C	C	C	C	C	C	C	C	C	C	C	C	C	C	C	C	C	C	C	C	C	C	C	C	C	C	G	C	C	C	C	C	C	C	C	C	C	C
ECs0256	27	287954		hypothetical protein	similar to MBHA_ECOLI gi|1786424 (conserved in Escherichia coli K-12)	NP_308284.1	C	C	C	C	C	C	C	C	C	C	C	C	C	C	C	C	C	C	C	C	C	C	C	C	C	C	C	C	C	T	C	C	C	C	C	C	C	C	C	C	C	C	C
ECs0256	48	287975		hypothetical protein	similar to MBHA_ECOLI gi|1786424 (conserved in Escherichia coli K-12)	NP_308284.1	T	T	T	T	T	T	T	T	T	T	T	T	T	T	T	T	T	T	T	T	T	T	T	T	T	T	T	T	T	T	T	T	T	T	T	T	T	T	T	T	T	T	T
ECs0256	54	287981		hypothetical protein	similar to MBHA_ECOLI gi|1786424 (conserved in Escherichia coli K-12)	NP_308284.1	C	C	T	C	C	C	C	C	C	C	C	C	C	C	C	C	C	C	C	C	C	C	C	C	C	C	C	C	C	C	C	C	C	C	C	C	C	C	C	C	C	C	C
ECs0256	60	287987		hypothetical protein	similar to MBHA_ECOLI gi|1786424 (conserved in Escherichia coli K-12)	NP_308284.1	C	C	C	C	C	C	C	C	C	C	C	C	C	C	C	C	C	C	C	C	C	C	C	C	C	C	C	C	C	C	C	C	C	C	C	C	C	C	C	C	C	C	C
ECs0256	69	287996		hypothetical protein	similar to MBHA_ECOLI gi|1786424 (conserved in Escherichia coli K-12)	NP_308284.1	G	G	G	G	G	G	G	G	G	G	G	G	G	G	G	G	G	G	G	G	G	G	G	G	G	G	G	G	G	G	G	G	G	G	G	G	G	G	G	G	G	G	G
ECs0256	77	288004		hypothetical protein	similar to MBHA_ECOLI gi|1786424 (conserved in Escherichia coli K-12)	NP_308284.1	A	A	A	A	A	A	A	A	A	A	A	A	A	A	A	A	A	A	A	A	A	A	A	A	A	A	A	A	A	A	A	A	A	A	A	A	A	A	A	A	A	A	A
ECs0256	87	288014		hypothetical protein	similar to MBHA_ECOLI gi|1786424 (conserved in Escherichia coli K-12)	NP_308284.1	T	T	T	T	T	T	T	T	T	T	T	T	C	T	C	T	T	C	C	C	T	T	T	T	T	C	T	T	T	T	C	C	T	T	T	T	T	T	C	C	T	T	C
ECs0256	89	288016		hypothetical protein	similar to MBHA_ECOLI gi|1786424 (conserved in Escherichia coli K-12)	NP_308284.1	A	A	A	A	A	A	A	A	A	A	A	A	A	A	G	A	A	G	A	G	A	A	A	A	A	A	A	A	A	A	A	A	A	A	A	A	A	A	A	A	A	A	A
ECs0256	90	288017		hypothetical protein	similar to MBHA_ECOLI gi|1786424 (conserved in Escherichia coli K-12)	NP_308284.1	C	C	C	C	C	C	C	C	C	C	C	C	T	C	T	C	C	T	T	T	C	C	C	C	C	T	C	C	C	C	T	T	C	C	C	C	C	C	T	T	C	C	T
ECs0256	93	288020		hypothetical protein	similar to MBHA_ECOLI gi|1786424 (conserved in Escherichia coli K-12)	NP_308284.1	T	T	T	T	T	T	T	T	T	T	T	T	T	T	C	T	T	C	T	C	T	T	T	T	T	T	T	T	T	T	T	C	T	T	T	T	T	T	T	T	T	T	C
ECs0256	96	288023		hypothetical protein	similar to MBHA_ECOLI gi|1786424 (conserved in Escherichia coli K-12)	NP_308284.1	T	T	C	T	T	T	C	C	T	T	T	T	C	T	C	T	T	C	C	C	T	T	T	T	T	C	T	T	T	T	C	C	T	T	T	T	T	T	C	C	T	T	C
ECs0256	99	288026		hypothetical protein	similar to MBHA_ECOLI gi|1786424 (conserved in Escherichia coli K-12)	NP_308284.1	G	G	G	G	G	G	G	G	G	G	G	G	G	G	A	G	G	A	G	A	G	G	G	G	G	G	G	G	G	G	G	G	G	G	G	G	G	G	G	G	G	G	G
ECs0256	100	288027		hypothetical protein	similar to MBHA_ECOLI gi|1786424 (conserved in Escherichia coli K-12)	NP_308284.1	C	C	C	C	C	C	C	C	C	C	C	C	C	C	T	T	T	T	C	T	C	C	C	C	C	C	C	C	C	C	C	C	C	C	C	C	T	C	C	C	C	C	T
ECs0256	127	288054		hypothetical protein	similar to MBHA_ECOLI gi|1786424 (conserved in Escherichia coli K-12)	NP_308284.1	T	T	C	T	T	T	T	T	T	T	T	T	T	T	T	T	T	T	T	T	T	T	T	T	T	T	T	T	T	T	T	A	T	T	T	T	T	T	T	T	T	T	T
ECs0256	129	288056		hypothetical protein	similar to MBHA_ECOLI gi|1786424 (conserved in Escherichia coli K-12)	NP_308284.1	T	T	T	T	T	T	T	T	T	T	T	T	T	T	T	T	T	T	T	T	T	T	T	T	T	T	T	T	T	T	T	G	T	T	T	T	T	T	T	T	T	T	T
ECs0256	134	288061		hypothetical protein	similar to MBHA_ECOLI gi|1786424 (conserved in Escherichia coli K-12)	NP_308284.1	C	C	C	C	C	C	C	C	C	C	C	C	C	C	C	T	T	C	C	C	C	C	C	C	C	C	C	C	C	C	C	C	C	C	C	C	C	C	C	C	C	C	C
ECs0256	136	288063		hypothetical protein	similar to MBHA_ECOLI gi|1786424 (conserved in Escherichia coli K-12)	NP_308284.1	C	C	C	C	C	C	C	C	C	C	C	C	T	C	C	C	C	C	C	C	C	C	C	C	C	C	C	C	C	T	C	C	C	C	C	C	C	C	T	T	C	C	C
ECs0256	138	288065		hypothetical protein	similar to MBHA_ECOLI gi|1786424 (conserved in Escherichia coli K-12)	NP_308284.1	A	A	G	A	A	A	A	A	A	A	A	A	A	A	A	A	A	A	A	A	A	A	A	A	A	A	A	A	A	A	A	G	A	A	A	A	A	A	A	A	A	A	A
ECs0256	156	288083		hypothetical protein	similar to MBHA_ECOLI gi|1786424 (conserved in Escherichia coli K-12)	NP_308284.1	G	G	G	G	G	G	G	G	G	G	G	G	G	G	G	G	G	G	G	G	G	G	G	G	G	G	G	G	G	G	G	G	G	G	G	G	G	G	G	G	G	G	G
ECs0256	168	288095		hypothetical protein	similar to MBHA_ECOLI gi|1786424 (conserved in Escherichia coli K-12)	NP_308284.1	A	A	G	G	G	G	G	G	A	G	G	G	G	G	G	G	G	G	G	G	G	G	G	G	A	G	G	G	G	A	G	G	A	G	A	G	G	A	G	G	G	G	G
ECs0256	177	288104		hypothetical protein	similar to MBHA_ECOLI gi|1786424 (conserved in Escherichia coli K-12)	NP_308284.1	A	A	G	A	A	A	A	A	A	A	A	A	A	A	A	A	A	A	A	A	A	A	A	A	A	A	A	A	A	A	A	A	A	A	A	A	A	A	A	A	A	A	A
ECs0256	186	288113		hypothetical protein	similar to MBHA_ECOLI gi|1786424 (conserved in Escherichia coli K-12)	NP_308284.1	C	C	C	C	T	T	T	T	C	T	T	T	C	T	A	C	C	A	C	A	T	T	T	T	C	C	T	T	T	C	C	C	C	T	C	T	C	C	C	C	T	T	T
ECs0256	189	288116		hypothetical protein	similar to MBHA_ECOLI gi|1786424 (conserved in Escherichia coli K-12)	NP_308284.1	C	C	C	C	C	C	T	T	C	C	C	C	C	C	C	C	C	C	C	C	T	T	T	T	C	C	T	C	T	C	C	C	C	T	C	C	C	C	C	C	T	T	C
ECs0256	192	288119		hypothetical protein	similar to MBHA_ECOLI gi|1786424 (conserved in Escherichia coli K-12)	NP_308284.1	C	C	C	C	C	C	G	G	C	C	C	C	C	C	C	C	C	C	C	C	G	G	G	G	C	C	G	C	G	C	C	C	C	G	C	C	C	C	C	C	G	G	C
ECs0256	195	288122		hypothetical protein	similar to MBHA_ECOLI gi|1786424 (conserved in Escherichia coli K-12)	NP_308284.1	T	T	C	C	T	T	T	T	T	T	T	T	C	T	C	C	C	C	C	C	T	T	T	T	T	T	T	T	T	C	C	C	T	T	T	T	C	T	C	C	T	T	T
ECs0256	204	288131		hypothetical protein	similar to MBHA_ECOLI gi|1786424 (conserved in Escherichia coli K-12)	NP_308284.1	G	G	G	G	G	G	G	G	G	G	G	G	G	G	A	G	G	A	G	A	G	G	G	G	G	G	G	G	G	G	G	G	G	G	G	G	G	G	G	G	G	G	G
ECs0256	206	288133		hypothetical protein	similar to MBHA_ECOLI gi|1786424 (conserved in Escherichia coli K-12)	NP_308284.1	C	C	C	C	T	T	C	C	C	T	T	T	C	T	C	C	C	C	C	C	C	C	C	C	C	C	C	T	C	C	C	C	C	C	C	T	C	C	C	C	C	C	C
ECs0256	210	288137		hypothetical protein	similar to MBHA_ECOLI gi|1786424 (conserved in Escherichia coli K-12)	NP_308284.1	G	G	A	G	G	G	G	G	G	G	G	G	G	G	G	G	G	G	G	G	G	G	G	G	G	G	G	G	G	G	G	A	G	G	G	G	G	G	G	G	G	G	G
ECs0256	211	288138		hypothetical protein	similar to MBHA_ECOLI gi|1786424 (conserved in Escherichia coli K-12)	NP_308284.1	C	C	C	C	C	C	C	C	C	C	C	C	T	C	C	T	T	C	C	C	C	C	C	C	C	C	C	C	C	C	C	C	C	C	C	C	C	C	T	T	C	C	C
ECs0256	222	288149		hypothetical protein	similar to MBHA_ECOLI gi|1786424 (conserved in Escherichia coli K-12)	NP_308284.1	A	A	A	A	A	A	A	A	A	A	A	A	A	A	A	A	A	A	A	A	A	A	A	A	A	A	A	A	A	A	A	G	A	A	A	A	A	A	A	A	A	A	A
ECs0256	225	288152		hypothetical protein	similar to MBHA_ECOLI gi|1786424 (conserved in Escherichia coli K-12)	NP_308284.1	C	C	T	C	C	C	C	C	C	C	C	C	C	C	C	C	C	C	C	C	C	C	C	C	C	C	C	C	C	C	C	C	C	C	C	C	C	C	C	C	C	C	A
ECs0256	228	288155		hypothetical protein	similar to MBHA_ECOLI gi|1786424 (conserved in Escherichia coli K-12)	NP_308284.1	C	C	C	C	C	C	C	C	C	C	C	C	C	C	C	C	C	C	C	C	C	C	C	C	C	C	C	C	C	C	C	C	C	C	C	C	C	C	C	C	C	C	C
ECs0256	231	288158		hypothetical protein	similar to MBHA_ECOLI gi|1786424 (conserved in Escherichia coli K-12)	NP_308284.1	C	C	C	C	C	C	C	C	C	C	C	C	C	C	C	C	C	C	C	C	C	C	C	C	C	C	C	C	C	C	C	T	C	C	C	C	C	C	C	C	C	C	T
ECs0256	240	288167		hypothetical protein	similar to MBHA_ECOLI gi|1786424 (conserved in Escherichia coli K-12)	NP_308284.1	C	C	A	C	C	C	C	C	C	C	C	C	C	C	C	C	C	C	C	C	C	C	C	C	C	C	T	C	C	T	C	C	C	C	C	C	C	C	C	C	C	C	C
ECs0256	244	288171		hypothetical protein	similar to MBHA_ECOLI gi|1786424 (conserved in Escherichia coli K-12)	NP_308284.1	C	C	C	C	C	C	C	C	C	C	C	C	C	C	C	C	C	C	C	C	C	C	C	C	C	C	C	C	C	C	C	C	C	C	C	C	C	C	C	C	T	C	C
ECs0256	249	288176		hypothetical protein	similar to MBHA_ECOLI gi|1786424 (conserved in Escherichia coli K-12)	NP_308284.1	A	A	A	A	A	A	A	A	A	A	A	A	A	A	A	G	G	A	A	A	A	A	A	A	A	A	A	A	A	A	A	G	A	A	A	A	A	A	A	A	A	A	G
ECs0256	260	288187		hypothetical protein	similar to MBHA_ECOLI gi|1786424 (conserved in Escherichia coli K-12)	NP_308284.1	C	C	A	A	A	A	A	A	C	A	A	A	A	A	A	A	A	A	A	A	A	A	A	A	C	C	A	A	A	A	A	A	C	A	C	A	A	C	A	A	A	A	A
ECs0256	261	288188		hypothetical protein	similar to MBHA_ECOLI gi|1786424 (conserved in Escherichia coli K-12)	NP_308284.1	C	C	C	C	C	C	C	C	C	C	C	C	T	C	C	T	T	C	T	C	C	C	C	C	C	C	C	C	C	C	T	C	C	C	C	C	T	C	T	T	C	C	C
ECs0256	264	288191		hypothetical protein	similar to MBHA_ECOLI gi|1786424 (conserved in Escherichia coli K-12)	NP_308284.1	C	C	C	A	C	C	C	C	C	C	C	C	C	C	C	C	C	C	C	C	C	C	C	C	C	C	C	C	C	C	C	C	C	C	C	C	C	C	C	C	C	C	C
ECs0256	267	288194		hypothetical protein	similar to MBHA_ECOLI gi|1786424 (conserved in Escherichia coli K-12)	NP_308284.1	T	T	T	T	T	T	T	T	T	T	T	T	C	T	T	C	C	T	C	T	T	T	T	T	T	T	T	T	T	T	C	C	T	T	T	T	C	T	C	C	T	T	T
ECs0256	269	288196		hypothetical protein	similar to MBHA_ECOLI gi|1786424 (conserved in Escherichia coli K-12)	NP_308284.1	C	C	C	C	C	C	C	C	C	C	C	C	C	C	C	C	C	C	C	C	C	C	C	C	C	C	C	C	C	C	C	T	C	C	C	C	C	C	C	C	C	C	C
ECs0256	273	288200		hypothetical protein	similar to MBHA_ECOLI gi|1786424 (conserved in Escherichia coli K-12)	NP_308284.1	T	T	T	T	T	T	T	T	T	T	T	T	T	T	T	T	T	T	T	T	T	T	T	T	T	T	T	T	T	T	T	C	T	T	T	T	T	T	T	T	T	T	T
ECs0256	279	288206		hypothetical protein	similar to MBHA_ECOLI gi|1786424 (conserved in Escherichia coli K-12)	NP_308284.1	G	G	G	G	G	G	G	G	G	G	G	G	G	G	G	G	G	G	G	G	G	G	G	G	G	G	G	G	G	G	G	G	G	G	G	G	G	G	G	G	G	G	A
ECs0256	291	288218		hypothetical protein	similar to MBHA_ECOLI gi|1786424 (conserved in Escherichia coli K-12)	NP_308284.1	G	G	G	G	G	G	G	G	G	G	G	G	G	G	G	G	G	G	G	G	G	G	G	G	G	G	G	G	G	G	G	C	G	G	G	G	G	G	G	G	G	G	G
ECs0256	312	288239		hypothetical protein	similar to MBHA_ECOLI gi|1786424 (conserved in Escherichia coli K-12)	NP_308284.1	T	T	C	T	C	C	T	T	T	C	C	C	T	C	T	T	T	T	T	T	C	C	C	C	T	T	T	C	C	C	T	T	T	C	T	C	T	T	T	T	T	C	T
ECs0256	315	288242		hypothetical protein	similar to MBHA_ECOLI gi|1786424 (conserved in Escherichia coli K-12)	NP_308284.1	C	C	G	C	G	G	C	C	C	G	G	G	C	G	C	C	C	C	C	C	G	G	G	G	C	C	C	G	G	G	C	G	C	G	C	G	C	C	C	C	C	G	C
ECs0256	316	288243		hypothetical protein	similar to MBHA_ECOLI gi|1786424 (conserved in Escherichia coli K-12)	NP_308284.1	C	C	C	T	C	C	C	C	C	C	C	C	C	C	C	C	C	C	C	C	C	C	C	C	C	C	C	C	C	C	C	C	C	C	C	C	C	C	C	C	C	C	C
ECs0256	322	288249		hypothetical protein	similar to MBHA_ECOLI gi|1786424 (conserved in Escherichia coli K-12)	NP_308284.1	T	T	T	T	T	T	T	T	T	T	T	T	T	T	T	T	T	T	T	T	T	T	T	T	T	T	T	T	T	T	T	T	T	T	T	T	T	T	T	T	T	T	C
ECs0256	324	288251		hypothetical protein	similar to MBHA_ECOLI gi|1786424 (conserved in Escherichia coli K-12)	NP_308284.1	A	A	A	G	A	A	A	A	A	A	A	A	A	A	G	A	A	G	A	G	A	A	A	A	A	A	A	A	A	A	A	A	A	A	A	A	A	A	A	A	A	A	G
ECs0256	330	288257		hypothetical protein	similar to MBHA_ECOLI gi|1786424 (conserved in Escherichia coli K-12)	NP_308284.1	G	G	G	G	G	G	A	A	G	G	G	G	G	G	G	G	G	G	G	G	G	G	G	G	G	G	G	G	G	G	G	G	G	G	G	G	G	G	G	G	G	G	G
ECs0256	342	288269		hypothetical protein	similar to MBHA_ECOLI gi|1786424 (conserved in Escherichia coli K-12)	NP_308284.1	C	C	C	T	C	C	C	C	C	C	C	C	C	C	T	C	C	T	C	T	C	C	C	C	C	C	C	C	C	C	C	T	C	C	C	C	C	C	C	C	C	C	T
ECs0256	351	288278		hypothetical protein	similar to MBHA_ECOLI gi|1786424 (conserved in Escherichia coli K-12)	NP_308284.1	T	T	C	T	T	T	T	T	T	T	T	T	C	T	C	C	C	C	C	C	T	T	T	T	T	T	C	T	T	T	C	C	T	T	T	T	C	T	C	C	T	T	C
ECs0256	363	288290		hypothetical protein	similar to MBHA_ECOLI gi|1786424 (conserved in Escherichia coli K-12)	NP_308284.1	C	C	T	C	C	C	C	C	C	C	C	C	T	C	C	T	T	C	T	T	C	C	C	C	C	C	T	C	C	C	T	T	C	C	C	C	C	C	T	T	C	C	T
ECs0256	369	288296		hypothetical protein	similar to MBHA_ECOLI gi|1786424 (conserved in Escherichia coli K-12)	NP_308284.1	C	C	C	C	C	C	C	C	C	C	C	C	C	C	C	C	C	C	C	C	C	C	C	C	C	C	C	C	C	T	C	C	C	C	C	C	C	C	C	C	C	C	C
ECs0256	378	288305		hypothetical protein	similar to MBHA_ECOLI gi|1786424 (conserved in Escherichia coli K-12)	NP_308284.1	G	G	G	G	G	G	G	G	G	G	G	G	G	G	G	G	G	G	G	G	G	G	G	G	G	G	G	G	G	G	G	G	G	G	G	G	G	G	G	G	G	G	A
ECs0256	379	288306		hypothetical protein	similar to MBHA_ECOLI gi|1786424 (conserved in Escherichia coli K-12)	NP_308284.1	C	C	A	C	C	C	C	C	C	C	C	C	A	C	C	A	A	C	A	A	C	C	C	C	C	C	A	C	C	C	A	A	C	C	C	C	A	C	A	A	A	C	C
ECs0256	401	288328		hypothetical protein	similar to MBHA_ECOLI gi|1786424 (conserved in Escherichia coli K-12)	NP_308284.1	C	C	C	C	G	G	C	C	C	G	G	G	C	G	C	C	C	C	C	C	C	C	C	C	C	C	C	G	C	C	C	C	C	C	C	G	C	C	C	C	C	C	C
ECs0256	402	288329		hypothetical protein	similar to MBHA_ECOLI gi|1786424 (conserved in Escherichia coli K-12)	NP_308284.1	G	G	G	G	G	G	G	G	G	G	G	G	T	G	T	T	T	T	G	G	T	T	T	T	G	G	G	G	T	G	G	G	G	T	G	G	T	G	T	T	G	T	T
ECs0256	403	288330		hypothetical protein	similar to MBHA_ECOLI gi|1786424 (conserved in Escherichia coli K-12)	NP_308284.1	C	C	C	C	C	C	C	C	C	C	C	C	T	C	T	T	T	T	C	C	T	T	T	T	C	C	C	C	T	C	C	C	C	T	C	C	T	C	T	T	C	T	T
ECs0256	414	288341		hypothetical protein	similar to MBHA_ECOLI gi|1786424 (conserved in Escherichia coli K-12)	NP_308284.1	G	G	G	G	G	G	G	G	G	G	G	G	G	G	G	G	G	G	G	G	G	G	G	G	G	G	G	G	G	G	G	A	G	G	G	G	G	G	G	G	G	G	G
ECs0256	415	288342		hypothetical protein	similar to MBHA_ECOLI gi|1786424 (conserved in Escherichia coli K-12)	NP_308284.1	C	C	T	C	C	C	C	C	C	C	C	C	C	C	C	C	C	C	C	C	C	C	C	C	C	C	C	C	C	T	C	C	C	C	C	C	C	C	C	C	C	C	C
ECs0256	417	288344		hypothetical protein	similar to MBHA_ECOLI gi|1786424 (conserved in Escherichia coli K-12)	NP_308284.1	C	C	A	C	C	C	C	C	C	C	C	C	T	C	C	T	T	C	T	C	C	C	C	C	C	C	C	C	C	C	T	C	C	C	C	C	T	C	T	T	A	C	C
ECs0256	420	288347		hypothetical protein	similar to MBHA_ECOLI gi|1786424 (conserved in Escherichia coli K-12)	NP_308284.1	G	G	G	G	G	G	G	G	G	G	G	G	G	G	G	G	G	G	G	G	A	G	G	G	G	G	G	G	G	G	G	G	G	A	G	G	G	G	G	G	G	G	G
ECs0256	423	288350		hypothetical protein	similar to MBHA_ECOLI gi|1786424 (conserved in Escherichia coli K-12)	NP_308284.1	A	A	A	A	A	A	A	A	A	A	A	A	A	A	A	A	A	A	G	A	A	A	A	A	A	A	A	A	A	A	G	G	A	A	A	A	A	A	A	A	A	A	A
ECs0256	426	288353		hypothetical protein	similar to MBHA_ECOLI gi|1786424 (conserved in Escherichia coli K-12)	NP_308284.1	T	T	G	G	T	T	T	T	T	T	T	T	G	T	G	G	G	G	G	G	G	G	G	G	T	G	G	T	G	G	G	A	T	G	T	T	G	T	G	G	G	G	G
ECs0256	429	288356		hypothetical protein	similar to MBHA_ECOLI gi|1786424 (conserved in Escherichia coli K-12)	NP_308284.1	C	C	C	C	C	C	C	C	C	C	C	C	C	C	C	A	A	C	C	C	C	C	C	C	C	C	C	C	C	C	C	C	C	C	C	C	C	C	C	C	C	C	C
ECs0256	435	288362		hypothetical protein	similar to MBHA_ECOLI gi|1786424 (conserved in Escherichia coli K-12)	NP_308284.1	G	G	G	G	G	G	G	G	G	G	G	G	G	G	G	G	G	G	T	G	G	G	G	G	G	G	G	G	G	G	T	G	G	G	G	G	G	G	G	G	G	G	G
ECs0256	441	288368		hypothetical protein	similar to MBHA_ECOLI gi|1786424 (conserved in Escherichia coli K-12)	NP_308284.1	T	T	T	T	T	T	T	T	T	T	T	T	T	T	T	T	T	T	T	T	T	T	T	T	T	T	T	T	T	T	T	C	T	T	T	T	T	T	T	T	T	T	T
ECs0256	444	288371		hypothetical protein	similar to MBHA_ECOLI gi|1786424 (conserved in Escherichia coli K-12)	NP_308284.1	C	C	C	C	C	C	C	C	C	C	C	C	C	C	C	C	C	C	C	T	C	C	C	C	C	C	T	C	C	C	C	C	C	C	C	C	C	C	C	C	C	C	C
ECs0256	468	288395		hypothetical protein	similar to MBHA_ECOLI gi|1786424 (conserved in Escherichia coli K-12)	NP_308284.1	C	C	T	C	C	C	C	C	C	C	C	C	C	C	C	C	C	C	C	C	C	C	C	C	C	C	C	C	C	C	C	C	C	C	C	C	C	C	C	C	C	C	C
ECs0256	480	288407		hypothetical protein	similar to MBHA_ECOLI gi|1786424 (conserved in Escherichia coli K-12)	NP_308284.1	T	T	C	C	C	C	T	T	T	C	C	C	C	C	C	C	C	C	C	C	C	C	C	C	T	T	C	C	C	C	C	C	T	C	T	C	C	T	C	C	C	C	C
ECs0256	483	288410		hypothetical protein	similar to MBHA_ECOLI gi|1786424 (conserved in Escherichia coli K-12)	NP_308284.1	C	C	C	C	C	C	C	C	C	C	C	C	C	C	C	C	C	C	C	C	C	C	C	C	C	C	C	C	C	C	C	T	C	C	C	C	C	C	C	C	C	C	C
ECs0256	488	288415		hypothetical protein	similar to MBHA_ECOLI gi|1786424 (conserved in Escherichia coli K-12)	NP_308284.1	A	A	G	A	A	A	A	A	A	A	A	A	A	A	A	A	A	A	A	A	A	A	A	A	A	A	A	A	A	A	A	G	A	A	A	A	A	A	A	A	A	A	A
ECs0256	499	288426		hypothetical protein	similar to MBHA_ECOLI gi|1786424 (conserved in Escherichia coli K-12)	NP_308284.1	A	A	A	A	A	A	A	A	A	A	A	A	A	A	A	A	A	A	A	A	A	A	A	A	A	G	A	A	A	A	A	A	A	A	A	A	A	A	A	A	A	A	A
ECs0256	501	288428		hypothetical protein	similar to MBHA_ECOLI gi|1786424 (conserved in Escherichia coli K-12)	NP_308284.1	C	C	C	C	C	C	C	C	C	C	C	C	C	C	C	C	C	C	C	C	C	C	C	C	C	C	C	C	C	C	C	C	C	C	C	C	C	C	C	C	C	C	C
ECs0256	519	288446		hypothetical protein	similar to MBHA_ECOLI gi|1786424 (conserved in Escherichia coli K-12)	NP_308284.1	T	T	C	T	C	C	T	T	T	C	C	C	C	C	C	C	C	C	C	T	C	C	C	C	T	T	T	C	C	T	C	T	T	C	T	C	C	T	C	C	C	C	C
ECs0256	522	288449		hypothetical protein	similar to MBHA_ECOLI gi|1786424 (conserved in Escherichia coli K-12)	NP_308284.1	C	C	T	C	T	T	C	C	C	T	T	T	T	T	T	T	T	T	T	C	T	T	T	T	C	C	C	T	T	C	T	C	C	T	C	T	T	C	T	T	T	T	T
ECs0256	527	288454		hypothetical protein	similar to MBHA_ECOLI gi|1786424 (conserved in Escherichia coli K-12)	NP_308284.1	C	C	T	C	C	C	C	C	C	C	C	C	C	C	C	C	C	C	C	C	C	C	C	C	C	C	C	C	C	C	C	C	C	C	C	C	C	C	C	C	C	C	C
ECs0256	534	288461		hypothetical protein	similar to MBHA_ECOLI gi|1786424 (conserved in Escherichia coli K-12)	NP_308284.1	G	G	G	G	A	A	G	G	G	A	A	A	G	A	A	G	G	A	G	G	A	A	A	A	G	G	G	A	A	G	G	G	G	A	G	A	A	G	G	G	A	A	G
ECs0256	537	288464		hypothetical protein	similar to MBHA_ECOLI gi|1786424 (conserved in Escherichia coli K-12)	NP_308284.1	T	T	C	T	T	T	T	T	T	T	T	T	T	T	T	T	T	T	T	T	T	T	T	T	T	T	T	T	T	T	T	T	T	T	T	T	T	T	T	T	T	T	T
ECs0256	545	288472		hypothetical protein	similar to MBHA_ECOLI gi|1786424 (conserved in Escherichia coli K-12)	NP_308284.1	T	T	T	T	T	T	T	T	T	T	T	T	T	T	T	T	T	T	T	T	T	T	T	T	T	T	T	T	T	T	T	T	T	T	T	T	T	T	T	T	T	T	T
ECs0256	546	288473		hypothetical protein	similar to MBHA_ECOLI gi|1786424 (conserved in Escherichia coli K-12)	NP_308284.1	G	G	G	G	G	G	G	G	G	G	G	G	G	G	G	G	G	G	G	G	G	G	G	G	G	G	G	G	G	G	G	A	G	G	G	G	G	G	G	G	G	G	G
ECs0256	555	288482		hypothetical protein	similar to MBHA_ECOLI gi|1786424 (conserved in Escherichia coli K-12)	NP_308284.1	G	G	G	G	G	G	G	G	G	G	G	G	G	G	G	G	G	G	G	G	G	G	G	G	G	G	G	G	G	G	G	G	G	G	G	G	G	G	G	G	G	G	G
ECs0256	558	288485		hypothetical protein	similar to MBHA_ECOLI gi|1786424 (conserved in Escherichia coli K-12)	NP_308284.1	C	C	C	C	C	C	C	C	C	C	C	C	C	C	C	C	C	C	C	C	C	C	C	C	C	C	C	C	C	A	C	C	C	C	C	C	C	C	C	C	C	C	C
ECs0256	561	288488		hypothetical protein	similar to MBHA_ECOLI gi|1786424 (conserved in Escherichia coli K-12)	NP_308284.1	A	A	A	A	A	A	A	A	A	A	A	A	A	A	A	A	A	A	A	A	A	A	A	A	A	A	A	A	A	A	A	G	A	A	A	A	A	A	A	A	A	A	A
ECs0256	571	288498		hypothetical protein	similar to MBHA_ECOLI gi|1786424 (conserved in Escherichia coli K-12)	NP_308284.1	G	G	G	G	G	G	G	G	G	G	G	G	A	G	G	A	A	G	G	G	G	G	G	G	G	G	G	G	G	G	G	G	G	G	G	G	G	G	A	A	G	G	G
ECs0256	588	288515		hypothetical protein	similar to MBHA_ECOLI gi|1786424 (conserved in Escherichia coli K-12)	NP_308284.1	A	A	G	A	A	A	A	A	A	A	A	A	A	A	A	A	A	A	A	A	A	A	A	A	A	A	A	A	A	G	A	G	A	A	A	A	A	A	A	A	A	A	G
ECs0256	591	288518		hypothetical protein	similar to MBHA_ECOLI gi|1786424 (conserved in Escherichia coli K-12)	NP_308284.1	C	C	C	C	C	C	C	C	C	C	C	C	C	C	C	C	C	C	C	C	C	C	C	C	C	C	C	C	C	C	C	C	C	C	C	C	T	C	C	C	C	C	C
ECs0256	594	288521		hypothetical protein	similar to MBHA_ECOLI gi|1786424 (conserved in Escherichia coli K-12)	NP_308284.1	A	A	G	A	A	A	A	A	A	A	A	A	A	A	A	A	A	A	A	A	A	A	A	A	A	A	A	A	A	A	A	A	A	A	A	A	A	A	A	A	A	A	G
ECs0256	610	288537		hypothetical protein	similar to MBHA_ECOLI gi|1786424 (conserved in Escherichia coli K-12)	NP_308284.1	C	C	T	C	C	C	C	C	C	C	C	C	C	C	C	C	C	C	T	C	C	C	C	C	C	C	C	C	C	C	T	C	C	C	C	C	C	C	C	C	C	C	C
ECs0256	618	288545		hypothetical protein	similar to MBHA_ECOLI gi|1786424 (conserved in Escherichia coli K-12)	NP_308284.1	T	T	T	C	C	C	T	T	T	C	C	C	T	C	T	T	T	T	T	C	C	C	C	C	T	T	T	C	C	C	T	C	T	C	T	C	T	T	T	T	T	C	C
ECs0256	619	288546		hypothetical protein	similar to MBHA_ECOLI gi|1786424 (conserved in Escherichia coli K-12)	NP_308284.1	T	T	G	G	G	G	T	T	T	G	G	G	G	G	G	G	G	G	G	G	G	G	G	G	T	T	T	G	G	G	G	G	T	G	T	G	G	T	G	G	G	G	G
ECs0256	621	288548		hypothetical protein	similar to MBHA_ECOLI gi|1786424 (conserved in Escherichia coli K-12)	NP_308284.1	C	C	C	G	G	G	C	C	C	G	G	G	C	G	C	C	C	C	C	G	G	G	G	G	C	C	C	G	G	G	C	G	C	G	C	G	C	C	C	C	C	G	G
ECs0256	624	288551		hypothetical protein	similar to MBHA_ECOLI gi|1786424 (conserved in Escherichia coli K-12)	NP_308284.1	A	A	A	G	A	A	A	A	A	A	A	A	A	A	A	A	A	A	A	G	A	A	A	A	A	A	A	A	A	A	A	A	A	A	A	A	A	A	A	A	A	A	A
ECs0256	631	288558		hypothetical protein	similar to MBHA_ECOLI gi|1786424 (conserved in Escherichia coli K-12)	NP_308284.1	C	C	C	C	C	C	C	C	A	C	C	C	C	C	C	C	C	C	C	C	C	C	C	C	C	C	C	C	C	C	C	C	C	C	C	C	C	C	C	C	C	C	C
ECs0256	636	288563		hypothetical protein	similar to MBHA_ECOLI gi|1786424 (conserved in Escherichia coli K-12)	NP_308284.1	C	C	C	C	C	C	C	C	C	C	C	C	C	C	C	C	C	C	C	T	C	C	C	C	C	C	C	C	C	C	C	T	C	C	C	C	C	C	C	C	C	C	C
ECs0256	642	288569		hypothetical protein	similar to MBHA_ECOLI gi|1786424 (conserved in Escherichia coli K-12)	NP_308284.1	C	C	C	C	C	C	C	C	C	C	C	C	C	C	C	C	C	C	C	T	C	C	C	C	C	C	C	C	C	C	C	T	C	C	C	C	C	C	C	C	C	C	C
ECs0256	645	288572		hypothetical protein	similar to MBHA_ECOLI gi|1786424 (conserved in Escherichia coli K-12)	NP_308284.1	C	C	C	C	C	C	C	C	C	C	C	C	C	C	T	C	C	T	C	T	C	C	C	C	C	C	C	C	C	C	C	C	C	C	C	C	C	C	C	C	T	C	C
ECs0256	648	288575		hypothetical protein	similar to MBHA_ECOLI gi|1786424 (conserved in Escherichia coli K-12)	NP_308284.1	G	G	G	G	G	G	G	G	G	G	G	G	G	G	G	G	G	G	G	G	A	A	A	A	G	G	G	G	A	G	G	G	G	A	G	G	G	G	G	G	G	A	A
ECs0256	651	288578		hypothetical protein	similar to MBHA_ECOLI gi|1786424 (conserved in Escherichia coli K-12)	NP_308284.1	C	C	C	C	C	C	C	C	C	C	C	C	C	C	T	C	C	T	C	C	C	C	C	C	C	C	C	C	C	C	C	C	C	C	C	C	C	C	C	C	T	C	C
ECs0256	654	288581		hypothetical protein	similar to MBHA_ECOLI gi|1786424 (conserved in Escherichia coli K-12)	NP_308284.1	T	T	T	T	T	T	T	T	T	T	T	T	T	T	T	T	T	T	T	C	T	T	T	T	T	T	T	T	T	T	T	T	T	T	T	T	T	T	T	T	T	T	T
ECs0256	669	288596		hypothetical protein	similar to MBHA_ECOLI gi|1786424 (conserved in Escherichia coli K-12)	NP_308284.1	G	G	G	G	G	G	G	G	G	G	G	G	G	G	G	G	G	G	G	G	G	G	G	G	G	G	G	G	G	G	G	C	G	G	G	G	G	G	G	G	G	G	G
ECs0256	672	288599		hypothetical protein	similar to MBHA_ECOLI gi|1786424 (conserved in Escherichia coli K-12)	NP_308284.1	C	C	T	C	C	C	C	C	C	C	C	C	C	C	C	C	C	C	C	C	C	C	C	C	C	C	C	C	C	T	C	C	C	C	C	C	C	C	C	C	C	C	C
ECs0256	677	288604		hypothetical protein	similar to MBHA_ECOLI gi|1786424 (conserved in Escherichia coli K-12)	NP_308284.1	G	G	G	G	G	G	G	G	G	G	G	G	G	G	G	G	G	G	G	G	G	G	G	G	G	G	G	G	G	G	G	G	G	G	G	G	G	G	G	G	G	G	G
ECs0256	678	288605		hypothetical protein	similar to MBHA_ECOLI gi|1786424 (conserved in Escherichia coli K-12)	NP_308284.1	T	T	C	T	T	T	T	T	T	T	T	T	T	T	T	T	T	T	T	T	T	T	T	T	T	T	T	T	T	C	T	C	T	T	T	T	T	T	T	T	T	T	T
ECs0256	691	288618		hypothetical protein	similar to MBHA_ECOLI gi|1786424 (conserved in Escherichia coli K-12)	NP_308284.1	C	C	C	C	C	C	C	C	C	C	C	C	C	C	C	C	C	C	C	C	C	C	C	C	C	C	C	C	C	C	C	T	C	C	C	C	C	C	C	C	C	C	C
ECs0256	702	288629		hypothetical protein	similar to MBHA_ECOLI gi|1786424 (conserved in Escherichia coli K-12)	NP_308284.1	C	C	C	C	C	C	C	C	C	C	C	C	C	C	C	C	C	C	C	C	C	C	C	C	C	C	C	C	C	C	C	T	C	C	C	C	C	C	C	C	C	C	C
ECs0256	723	288650		hypothetical protein	similar to MBHA_ECOLI gi|1786424 (conserved in Escherichia coli K-12)	NP_308284.1	A	A	A	A	A	A	A	A	A	A	A	A	A	A	A	A	A	A	A	A	A	A	A	A	A	A	A	A	A	A	A	G	A	A	A	A	A	A	A	A	A	A	A
ECs0256	735	288662		hypothetical protein	similar to MBHA_ECOLI gi|1786424 (conserved in Escherichia coli K-12)	NP_308284.1	G	G	G	G	G	G	G	G	G	G	G	G	G	G	G	G	G	G	G	G	G	G	G	G	G	G	G	G	G	G	G	G	G	G	G	G	G	G	G	G	A	G	G
ECs0256	742	288669		hypothetical protein	similar to MBHA_ECOLI gi|1786424 (conserved in Escherichia coli K-12)	NP_308284.1	C	C	C	C	C	C	C	C	C	C	C	C	C	C	C	C	C	C	C	C	C	C	C	C	C	C	C	C	C	C	C	A	C	C	C	C	C	C	C	C	C	C	C
ECs0256	764	288691		hypothetical protein	similar to MBHA_ECOLI gi|1786424 (conserved in Escherichia coli K-12)	NP_308284.1	T	T	C	T	T	T	T	T	T	T	T	T	T	T	T	T	T	T	T	T	T	T	T	T	T	T	T	T	T	T	T	T	T	T	T	T	T	T	T	T	T	T	T
ECs0256	767	288694		hypothetical protein	similar to MBHA_ECOLI gi|1786424 (conserved in Escherichia coli K-12)	NP_308284.1	T	T	T	T	T	T	T	T	T	T	T	T	T	T	T	T	T	T	T	T	T	T	T	T	T	T	T	T	T	T	T	T	T	T	T	T	T	T	T	T	T	T	A
ECs0256	771	288698		hypothetical protein	similar to MBHA_ECOLI gi|1786424 (conserved in Escherichia coli K-12)	NP_308284.1	G	G	G	G	A	A	G	G	G	A	A	A	G	A	G	G	G	G	G	G	G	G	G	G	G	G	G	A	G	A	G	G	G	G	G	A	G	G	G	G	G	G	G
ECs0256	774	288701		hypothetical protein	similar to MBHA_ECOLI gi|1786424 (conserved in Escherichia coli K-12)	NP_308284.1	G	G	G	G	G	G	G	G	G	G	G	G	G	G	G	G	G	G	G	G	G	G	G	G	G	G	G	G	G	G	G	C	G	G	G	G	G	G	G	G	G	G	G
ECs0256	778	288705		hypothetical protein	similar to MBHA_ECOLI gi|1786424 (conserved in Escherichia coli K-12)	NP_308284.1	A	A	A	A	A	A	A	A	A	A	A	A	G	A	A	G	G	A	G	A	A	A	A	A	A	A	A	A	A	A	G	A	A	A	A	A	A	A	G	G	A	A	A
ECs0256	779	288706		hypothetical protein	similar to MBHA_ECOLI gi|1786424 (conserved in Escherichia coli K-12)	NP_308284.1	C	C	C	T	C	C	C	C	C	C	C	C	C	C	T	C	C	T	C	C	C	C	C	C	C	C	C	C	C	C	C	C	C	C	C	C	C	C	C	C	C	C	C
ECs0256	783	288710		hypothetical protein	similar to MBHA_ECOLI gi|1786424 (conserved in Escherichia coli K-12)	NP_308284.1	T	T	T	T	C	C	T	T	T	C	C	C	T	C	C	T	T	C	T	C	C	C	C	C	T	T	T	C	C	T	T	T	T	C	T	C	T	T	T	T	T	C	C
ECs0256	786	288713		hypothetical protein	similar to MBHA_ECOLI gi|1786424 (conserved in Escherichia coli K-12)	NP_308284.1	A	A	A	A	G	G	A	A	A	G	G	G	A	G	A	A	A	A	A	A	A	A	A	A	A	A	A	G	A	A	A	A	A	A	A	G	A	A	A	A	A	A	G
ECs0471	45	500888		phosphatidylglycerophosphatase A	hydrolyzes phosphatidylglycerophosphate to produce phosphatidylglycerol and phosphate	NP_308498.1	G	G	G	G	G	G	G	G	G	G	G	G	G	G	G	G	G	G	G	G	G	G	G	G	G	G	G	G	G	G	G	G	G	G	G	G	G	G	G	G	G	G	G
ECs0471	48	500891		phosphatidylglycerophosphatase A	hydrolyzes phosphatidylglycerophosphate to produce phosphatidylglycerol and phosphate	NP_308498.1	G	G	G	G	G	G	G	G	G	G	G	G	A	G	G	A	A	G	A	G	G	G	G	G	G	G	G	G	G	G	A	G	G	G	G	G	A	G	A	A	G	G	G
ECs0471	69	500912		phosphatidylglycerophosphatase A	hydrolyzes phosphatidylglycerophosphate to produce phosphatidylglycerol and phosphate	NP_308498.1	A	A	G	G	G	G	G	G	G	G	G	G	G	G	G	G	G	G	G	G	G	G	G	G	G	A	A	G	G	G	G	G	G	G	G	G	G	G	G	G	G	G	G
ECs0471	87	500930		phosphatidylglycerophosphatase A	hydrolyzes phosphatidylglycerophosphate to produce phosphatidylglycerol and phosphate	NP_308498.1	A	A	A	A	C	C	A	A	A	A	A	A	A	A	A	A	A	A	A	A	A	A	A	A	A	A	A	A	A	A	A	A	A	A	A	A	A	A	A	A	A	A	A
ECs0471	100	500943		phosphatidylglycerophosphatase A	hydrolyzes phosphatidylglycerophosphate to produce phosphatidylglycerol and phosphate	NP_308498.1	C	C	C	C	C	C	T	C	C	C	C	C	C	C	C	C	C	C	C	C	C	C	C	C	C	C	C	C	C	C	C	C	C	C	C	C	C	C	C	C	C	C	C
ECs0471	102	500945		phosphatidylglycerophosphatase A	hydrolyzes phosphatidylglycerophosphate to produce phosphatidylglycerol and phosphate	NP_308498.1	G	G	A	G	G	G	A	A	A	G	G	G	G	G	A	G	G	A	G	G	A	A	A	A	G	G	G	G	A	A	G	A	G	A	A	A	G	G	G	G	G	A	A
ECs0471	106	500949		phosphatidylglycerophosphatase A	hydrolyzes phosphatidylglycerophosphate to produce phosphatidylglycerol and phosphate	NP_308498.1	G	G	A	G	G	G	G	G	G	G	G	G	G	G	G	G	G	G	G	G	G	G	G	G	G	G	G	G	G	G	G	G	G	G	G	G	G	G	G	G	G	G	G
ECs0471	114	500957		phosphatidylglycerophosphatase A	hydrolyzes phosphatidylglycerophosphate to produce phosphatidylglycerol and phosphate	NP_308498.1	G	G	C	G	C	C	C	C	C	G	G	G	C	G	C	C	C	C	C	G	C	C	C	C	G	G	G	G	C	C	C	C	G	C	C	C	C	G	C	C	G	C	C
ECs0471	123	500966		phosphatidylglycerophosphatase A	hydrolyzes phosphatidylglycerophosphate to produce phosphatidylglycerol and phosphate	NP_308498.1	C	C	A	C	A	A	A	A	A	C	C	C	G	C	A	G	G	A	G	C	A	A	A	A	C	C	C	C	A	A	G	G	C	A	A	A	G	C	G	G	T	A	A
ECs0471	132	500975		phosphatidylglycerophosphatase A	hydrolyzes phosphatidylglycerophosphate to produce phosphatidylglycerol and phosphate	NP_308498.1	A	A	G	A	G	G	A	A	A	A	A	A	G	A	A	G	G	A	G	A	G	G	G	G	A	A	A	A	G	A	G	G	A	G	A	A	G	A	G	G	A	G	G
ECs0471	138	500981		phosphatidylglycerophosphatase A	hydrolyzes phosphatidylglycerophosphate to produce phosphatidylglycerol and phosphate	NP_308498.1	T	T	T	T	C	C	T	T	T	T	T	T	T	T	T	T	T	T	T	T	T	T	T	T	T	T	T	T	T	T	T	T	T	T	T	T	T	T	T	T	T	T	T
ECs0471	141	500984		phosphatidylglycerophosphatase A	hydrolyzes phosphatidylglycerophosphate to produce phosphatidylglycerol and phosphate	NP_308498.1	G	G	G	G	T	T	G	G	G	G	G	G	C	G	G	C	C	G	C	G	G	G	G	G	G	G	G	G	G	G	C	C	G	G	G	G	C	G	C	C	G	G	G
ECs0471	153	500996		phosphatidylglycerophosphatase A	hydrolyzes phosphatidylglycerophosphate to produce phosphatidylglycerol and phosphate	NP_308498.1	G	G	G	G	G	G	G	G	G	G	G	G	G	G	G	G	G	G	G	G	G	G	G	G	G	G	G	G	G	G	G	G	G	G	G	G	G	G	G	G	A	G	G
ECs0471	159	501002		phosphatidylglycerophosphatase A	hydrolyzes phosphatidylglycerophosphate to produce phosphatidylglycerol and phosphate	NP_308498.1	C	C	C	C	C	C	C	C	C	C	C	C	T	C	C	T	T	C	T	C	C	C	C	C	C	C	C	C	C	T	T	T	C	C	C	C	T	C	T	T	C	C	C
ECs0471	165	501008		phosphatidylglycerophosphatase A	hydrolyzes phosphatidylglycerophosphate to produce phosphatidylglycerol and phosphate	NP_308498.1	G	G	G	G	A	A	A	A	A	G	G	G	G	G	A	G	G	A	G	G	G	G	G	G	G	G	G	G	G	G	G	G	G	G	A	A	G	G	G	G	A	G	G
ECs0471	180	501023		phosphatidylglycerophosphatase A	hydrolyzes phosphatidylglycerophosphate to produce phosphatidylglycerol and phosphate	NP_308498.1	C	C	T	C	C	C	C	C	C	C	C	C	T	C	C	T	T	C	T	C	C	C	C	C	C	C	C	C	C	T	T	T	C	C	C	C	T	C	T	T	T	C	T
ECs0471	192	501035		phosphatidylglycerophosphatase A	hydrolyzes phosphatidylglycerophosphate to produce phosphatidylglycerol and phosphate	NP_308498.1	G	G	G	G	G	G	G	G	G	G	G	G	A	G	G	A	A	G	A	G	G	G	G	G	G	G	G	G	G	G	A	A	G	G	G	G	G	G	A	A	G	G	G
ECs0471	196	501039		phosphatidylglycerophosphatase A	hydrolyzes phosphatidylglycerophosphate to produce phosphatidylglycerol and phosphate	NP_308498.1	C	C	C	C	T	T	T	T	T	C	C	C	C	C	T	C	C	T	C	C	T	T	T	T	C	C	C	C	T	C	C	C	C	T	T	T	C	C	C	C	C	T	C
ECs0471	213	501056		phosphatidylglycerophosphatase A	hydrolyzes phosphatidylglycerophosphate to produce phosphatidylglycerol and phosphate	NP_308498.1	C	C	T	C	C	C	C	C	C	C	C	C	C	C	C	C	C	C	C	C	C	C	C	C	C	C	C	C	C	C	C	C	C	C	C	C	C	C	C	C	C	C	C
ECs0471	216	501059		phosphatidylglycerophosphatase A	hydrolyzes phosphatidylglycerophosphate to produce phosphatidylglycerol and phosphate	NP_308498.1	C	C	G	C	C	C	C	C	C	C	C	C	C	C	C	C	C	C	C	C	C	C	C	C	C	C	C	C	C	G	C	C	C	C	C	C	C	C	C	C	C	C	C
ECs0471	231	501074		phosphatidylglycerophosphatase A	hydrolyzes phosphatidylglycerophosphate to produce phosphatidylglycerol and phosphate	NP_308498.1	G	G	A	G	A	A	A	A	A	G	G	G	A	G	A	A	A	A	A	G	A	A	A	A	G	G	A	G	A	A	A	A	G	A	A	A	A	G	A	A	A	A	A
ECs0471	234	501077		phosphatidylglycerophosphatase A	hydrolyzes phosphatidylglycerophosphate to produce phosphatidylglycerol and phosphate	NP_308498.1	C	C	G	C	G	G	G	G	G	C	C	C	G	C	G	G	G	G	G	C	G	G	G	G	C	C	G	C	G	G	G	G	C	G	G	G	G	C	G	G	G	G	G
ECs0471	237	501080		phosphatidylglycerophosphatase A	hydrolyzes phosphatidylglycerophosphate to produce phosphatidylglycerol and phosphate	NP_308498.1	A	A	G	A	G	G	G	G	G	A	A	A	G	A	G	G	G	G	G	A	G	G	G	G	A	A	G	A	G	G	G	G	A	G	G	G	G	A	G	G	G	G	G
ECs0471	243	501086		phosphatidylglycerophosphatase A	hydrolyzes phosphatidylglycerophosphate to produce phosphatidylglycerol and phosphate	NP_308498.1	T	T	C	T	T	T	T	T	T	T	T	T	C	T	T	C	C	T	C	T	C	C	C	C	T	T	C	T	C	C	C	C	T	C	T	T	C	T	C	C	C	C	C
ECs0471	249	501092		phosphatidylglycerophosphatase A	hydrolyzes phosphatidylglycerophosphate to produce phosphatidylglycerol and phosphate	NP_308498.1	C	C	C	C	C	C	C	C	C	C	C	C	C	C	C	C	C	C	C	C	G	G	G	G	C	C	T	C	G	T	C	C	C	G	C	C	C	C	C	C	C	G	C
ECs0471	261	501104		phosphatidylglycerophosphatase A	hydrolyzes phosphatidylglycerophosphate to produce phosphatidylglycerol and phosphate	NP_308498.1	C	C	C	C	C	C	C	C	C	C	C	C	C	C	C	C	C	C	C	C	C	C	C	C	C	C	T	C	C	C	C	C	C	C	C	C	C	C	C	C	C	C	C
ECs0471	264	501107		phosphatidylglycerophosphatase A	hydrolyzes phosphatidylglycerophosphate to produce phosphatidylglycerol and phosphate	NP_308498.1	C	C	C	C	C	C	C	C	C	C	C	C	C	C	C	C	C	C	C	C	T	T	T	T	C	C	C	C	T	C	C	C	C	T	C	C	C	C	C	C	C	T	C
ECs0471	267	501110		phosphatidylglycerophosphatase A	hydrolyzes phosphatidylglycerophosphate to produce phosphatidylglycerol and phosphate	NP_308498.1	C	C	C	C	C	C	C	C	C	C	C	C	T	C	C	T	T	C	T	C	C	C	C	C	C	C	C	C	C	C	T	T	C	C	C	C	T	C	T	T	C	C	C
ECs0471	270	501113		phosphatidylglycerophosphatase A	hydrolyzes phosphatidylglycerophosphate to produce phosphatidylglycerol and phosphate	NP_308498.1	T	T	T	T	T	T	T	T	T	T	T	T	T	T	T	T	T	T	T	T	C	C	C	C	T	T	T	T	C	T	T	T	T	C	T	T	T	T	T	T	T	C	T
ECs0471	273	501116		phosphatidylglycerophosphatase A	hydrolyzes phosphatidylglycerophosphate to produce phosphatidylglycerol and phosphate	NP_308498.1	C	C	C	C	C	C	C	C	C	C	C	C	C	C	C	C	C	C	C	C	A	A	A	A	C	C	C	C	A	C	C	C	C	A	C	C	C	C	C	C	C	A	C
ECs0471	279	501122		phosphatidylglycerophosphatase A	hydrolyzes phosphatidylglycerophosphate to produce phosphatidylglycerol and phosphate	NP_308498.1	C	C	C	C	C	C	C	C	C	C	C	C	C	C	C	C	C	C	C	C	T	T	T	T	C	C	C	C	T	C	C	C	C	T	C	C	C	C	C	C	C	T	C
ECs0471	282	501125		phosphatidylglycerophosphatase A	hydrolyzes phosphatidylglycerophosphate to produce phosphatidylglycerol and phosphate	NP_308498.1	A	A	A	A	A	A	A	A	A	A	A	A	A	A	A	A	A	A	A	A	G	G	G	G	A	A	A	A	G	A	A	A	A	G	A	A	A	A	A	A	A	G	A
ECs0471	288	501131		phosphatidylglycerophosphatase A	hydrolyzes phosphatidylglycerophosphate to produce phosphatidylglycerol and phosphate	NP_308498.1	T	T	T	T	C	C	T	T	T	T	T	T	T	T	T	T	T	T	T	T	T	T	T	T	T	T	T	T	T	C	T	T	T	T	T	T	T	T	T	T	T	T	T
ECs0471	291	501134		phosphatidylglycerophosphatase A	hydrolyzes phosphatidylglycerophosphate to produce phosphatidylglycerol and phosphate	NP_308498.1	T	T	T	T	C	C	T	T	T	T	T	T	T	T	T	T	T	T	T	T	C	C	C	C	T	T	T	T	C	T	T	T	T	C	T	T	T	T	T	T	T	C	T
ECs0471	300	501143		phosphatidylglycerophosphatase A	hydrolyzes phosphatidylglycerophosphate to produce phosphatidylglycerol and phosphate	NP_308498.1	C	C	C	C	C	C	C	C	C	C	C	C	T	C	C	T	T	C	T	C	C	C	C	C	C	C	C	C	C	C	T	T	C	C	C	C	T	C	T	T	C	C	C
ECs0471	303	501146		phosphatidylglycerophosphatase A	hydrolyzes phosphatidylglycerophosphate to produce phosphatidylglycerol and phosphate	NP_308498.1	G	G	G	G	G	G	G	G	G	G	G	G	G	G	G	G	G	G	G	G	C	C	C	C	G	G	G	G	C	G	G	G	G	C	G	G	G	G	G	G	G	C	G
ECs0471	306	501149		phosphatidylglycerophosphatase A	hydrolyzes phosphatidylglycerophosphate to produce phosphatidylglycerol and phosphate	NP_308498.1	C	C	C	C	C	C	C	C	C	C	C	C	C	C	C	C	C	C	C	C	G	G	G	G	C	C	C	C	G	C	C	C	C	G	C	C	C	C	C	C	C	G	C
ECs0471	312	501155		phosphatidylglycerophosphatase A	hydrolyzes phosphatidylglycerophosphate to produce phosphatidylglycerol and phosphate	NP_308498.1	G	G	G	G	A	A	G	G	G	G	G	G	G	G	G	G	G	G	G	G	G	G	G	G	G	G	G	G	G	G	G	G	G	G	G	G	G	G	G	G	G	G	G
ECs0471	313	501156		phosphatidylglycerophosphatase A	hydrolyzes phosphatidylglycerophosphate to produce phosphatidylglycerol and phosphate	NP_308498.1	C	C	C	C	T	T	C	C	C	C	C	C	C	C	C	C	C	C	C	C	C	C	C	C	C	C	C	C	C	C	C	C	C	C	C	C	C	C	C	C	C	C	C
ECs0471	332	501175		phosphatidylglycerophosphatase A	hydrolyzes phosphatidylglycerophosphate to produce phosphatidylglycerol and phosphate	NP_308498.1	A	A	C	A	A	A	A	A	A	A	A	A	A	A	A	A	A	A	A	A	A	A	A	A	A	A	A	A	A	A	A	A	A	A	A	A	A	A	A	A	A	A	A
ECs0471	339	501182		phosphatidylglycerophosphatase A	hydrolyzes phosphatidylglycerophosphate to produce phosphatidylglycerol and phosphate	NP_308498.1	T	T	C	T	C	C	T	T	T	T	T	T	T	T	T	T	T	T	T	T	C	C	C	C	T	T	T	T	C	T	T	T	T	C	T	T	T	T	T	T	T	C	C
ECs0471	340	501183		phosphatidylglycerophosphatase A	hydrolyzes phosphatidylglycerophosphate to produce phosphatidylglycerol and phosphate	NP_308498.1	G	G	G	G	A	A	G	G	G	G	G	G	A	G	G	A	A	G	A	G	G	G	G	G	G	G	G	G	G	G	A	A	G	G	G	G	A	G	A	A	G	G	G
ECs0471	342	501185		phosphatidylglycerophosphatase A	hydrolyzes phosphatidylglycerophosphate to produce phosphatidylglycerol and phosphate	NP_308498.1	C	C	C	C	T	T	C	C	C	C	C	C	C	C	C	C	C	C	C	C	C	C	C	C	C	C	C	C	C	C	C	C	C	C	C	C	C	C	C	C	C	C	C
ECs0471	348	501191		phosphatidylglycerophosphatase A	hydrolyzes phosphatidylglycerophosphate to produce phosphatidylglycerol and phosphate	NP_308498.1	G	G	G	G	A	A	G	G	G	G	G	G	A	G	G	A	A	G	A	G	G	G	G	G	G	G	G	G	G	G	A	A	G	G	G	G	A	G	A	A	G	G	G
ECs0471	351	501194		phosphatidylglycerophosphatase A	hydrolyzes phosphatidylglycerophosphate to produce phosphatidylglycerol and phosphate	NP_308498.1	T	T	T	T	C	C	T	T	T	T	T	T	T	T	T	T	T	T	T	T	T	T	T	T	T	T	T	T	T	T	T	T	T	T	T	T	T	T	T	T	T	T	T
ECs0471	354	501197		phosphatidylglycerophosphatase A	hydrolyzes phosphatidylglycerophosphate to produce phosphatidylglycerol and phosphate	NP_308498.1	G	G	G	G	C	C	G	G	G	G	G	G	G	G	G	G	G	G	G	G	G	G	G	G	G	G	G	G	G	G	G	G	G	G	G	G	G	G	G	G	G	G	G
ECs0471	366	501209		phosphatidylglycerophosphatase A	hydrolyzes phosphatidylglycerophosphate to produce phosphatidylglycerol and phosphate	NP_308498.1	T	T	C	T	T	T	T	T	T	T	T	T	T	T	T	T	T	T	T	T	T	T	T	T	T	T	T	T	T	T	T	T	T	T	T	T	T	T	T	T	T	T	C
ECs0471	381	501224		phosphatidylglycerophosphatase A	hydrolyzes phosphatidylglycerophosphate to produce phosphatidylglycerol and phosphate	NP_308498.1	A	A	A	A	G	G	G	G	G	G	G	G	G	G	G	G	G	G	G	A	G	G	G	G	A	A	G	G	G	G	G	G	G	G	G	G	G	A	G	G	G	G	A
ECs0471	396	501239		phosphatidylglycerophosphatase A	hydrolyzes phosphatidylglycerophosphate to produce phosphatidylglycerol and phosphate	NP_308498.1	C	C	C	C	C	C	C	C	C	C	C	C	C	C	C	C	C	C	C	C	C	C	C	C	C	C	C	C	C	T	C	C	C	C	C	C	C	C	C	C	C	C	C
ECs0471	405	501248		phosphatidylglycerophosphatase A	hydrolyzes phosphatidylglycerophosphate to produce phosphatidylglycerol and phosphate	NP_308498.1	T	T	T	T	T	T	T	T	T	T	T	T	T	T	T	T	T	T	T	T	T	T	T	T	T	T	T	T	T	T	T	C	T	T	T	T	T	T	T	T	T	T	C
ECs0471	414	501257		phosphatidylglycerophosphatase A	hydrolyzes phosphatidylglycerophosphate to produce phosphatidylglycerol and phosphate	NP_308498.1	G	G	A	G	A	A	A	A	A	A	A	A	A	A	A	A	A	A	A	G	A	A	A	A	G	G	G	A	A	A	A	A	A	A	A	A	A	G	A	A	A	A	A
ECs0471	420	501263		phosphatidylglycerophosphatase A	hydrolyzes phosphatidylglycerophosphate to produce phosphatidylglycerol and phosphate	NP_308498.1	C	C	C	C	C	C	C	C	C	C	C	C	C	C	C	C	C	C	C	C	C	C	C	C	C	C	C	C	C	C	C	C	C	C	C	C	C	C	C	C	C	C	C
ECs0471	438	501281		phosphatidylglycerophosphatase A	hydrolyzes phosphatidylglycerophosphate to produce phosphatidylglycerol and phosphate	NP_308498.1	A	A	C	A	C	C	C	C	C	C	C	C	T	C	C	T	T	C	T	A	C	C	C	C	A	A	C	C	C	T	T	A	C	C	C	C	T	A	T	T	C	C	C
ECs0471	441	501284		phosphatidylglycerophosphatase A	hydrolyzes phosphatidylglycerophosphate to produce phosphatidylglycerol and phosphate	NP_308498.1	T	T	T	T	T	T	C	C	C	C	C	C	C	C	C	C	C	C	C	T	T	T	T	T	T	T	C	C	T	C	C	T	C	T	C	T	C	T	C	C	T	T	C
ECs0471	453	501296		phosphatidylglycerophosphatase A	hydrolyzes phosphatidylglycerophosphate to produce phosphatidylglycerol and phosphate	NP_308498.1	C	C	T	C	C	C	C	C	C	C	C	C	C	C	C	C	C	C	C	C	C	C	C	C	C	C	C	C	C	C	C	C	C	C	C	C	C	C	C	C	C	C	C
ECs0471	459	501302		phosphatidylglycerophosphatase A	hydrolyzes phosphatidylglycerophosphate to produce phosphatidylglycerol and phosphate	NP_308498.1	G	G	G	G	G	G	G	G	G	G	G	G	G	G	G	G	G	G	G	G	G	G	G	G	G	G	G	G	G	G	G	G	G	G	G	G	G	G	G	G	G	G	A
ECs0471	462	501305		phosphatidylglycerophosphatase A	hydrolyzes phosphatidylglycerophosphate to produce phosphatidylglycerol and phosphate	NP_308498.1	C	C	T	C	C	C	T	T	T	C	C	C	C	C	T	C	C	T	C	C	T	T	T	T	C	C	T	C	T	T	C	C	C	T	T	C	C	C	T	T	T	T	T
ECs0471	465	501308		phosphatidylglycerophosphatase A	hydrolyzes phosphatidylglycerophosphate to produce phosphatidylglycerol and phosphate	NP_308498.1	C	C	T	C	C	C	C	C	C	C	C	C	C	C	C	C	C	C	C	C	C	C	C	C	C	C	C	C	C	C	C	C	C	C	C	C	C	C	C	C	C	C	C
ECs0471	468	501311		phosphatidylglycerophosphatase A	hydrolyzes phosphatidylglycerophosphate to produce phosphatidylglycerol and phosphate	NP_308498.1	T	T	T	T	A	A	A	A	A	A	A	A	T	A	A	T	T	A	T	T	A	A	A	A	T	T	A	A	A	A	T	T	A	A	A	A	A	T	A	A	A	A	A
ECs0471	470	501313		phosphatidylglycerophosphatase A	hydrolyzes phosphatidylglycerophosphate to produce phosphatidylglycerol and phosphate	NP_308498.1	G	G	G	G	G	G	G	G	G	G	G	G	G	G	G	G	G	G	G	G	G	G	G	G	G	G	G	G	G	G	G	G	G	G	G	G	T	G	G	G	G	G	G
ECs0471	471	501314		phosphatidylglycerophosphatase A	hydrolyzes phosphatidylglycerophosphate to produce phosphatidylglycerol and phosphate	NP_308498.1	C	C	A	C	T	T	C	C	C	T	T	T	C	T	C	C	C	C	C	C	C	C	C	C	C	C	C	T	C	C	C	C	T	C	C	T	C	C	C	C	C	C	C
ECs0471	474	501317		phosphatidylglycerophosphatase A	hydrolyzes phosphatidylglycerophosphate to produce phosphatidylglycerol and phosphate	NP_308498.1	C	C	A	C	C	C	C	C	C	C	C	C	C	C	C	C	C	C	C	C	C	C	C	C	C	C	C	C	C	C	C	C	C	C	C	C	C	C	C	C	C	C	C
ECs0471	477	501320		phosphatidylglycerophosphatase A	hydrolyzes phosphatidylglycerophosphate to produce phosphatidylglycerol and phosphate	NP_308498.1	G	G	C	G	G	G	G	G	G	G	G	G	G	G	G	G	G	G	G	G	G	G	G	G	G	G	G	G	G	G	G	G	G	G	G	G	G	G	G	G	G	G	G
ECs0471	480	501323		phosphatidylglycerophosphatase A	hydrolyzes phosphatidylglycerophosphate to produce phosphatidylglycerol and phosphate	NP_308498.1	C	C	T	C	C	C	C	C	C	C	C	C	T	C	C	T	T	C	T	C	C	C	C	C	C	C	T	C	C	C	T	T	C	C	C	C	C	C	C	C	C	C	C
ECs0471	486	501329		phosphatidylglycerophosphatase A	hydrolyzes phosphatidylglycerophosphate to produce phosphatidylglycerol and phosphate	NP_308498.1	T	T	C	T	C	C	C	C	C	C	C	C	C	C	C	C	C	C	C	T	C	C	C	C	T	T	C	C	C	T	C	T	C	C	C	C	T	T	T	T	C	C	C
ECs0471	489	501332		phosphatidylglycerophosphatase A	hydrolyzes phosphatidylglycerophosphate to produce phosphatidylglycerol and phosphate	NP_308498.1	T	T	C	T	T	T	T	T	T	T	T	T	T	T	T	T	T	T	T	T	T	T	T	T	T	T	T	T	T	A	T	A	T	T	T	T	A	T	A	A	T	T	T
ECs0471	502	501345		phosphatidylglycerophosphatase A	hydrolyzes phosphatidylglycerophosphate to produce phosphatidylglycerol and phosphate	NP_308498.1	C	C	A	C	C	C	C	C	C	C	C	C	C	C	C	C	C	C	C	C	C	C	C	C	C	C	C	C	C	C	C	C	C	C	C	C	C	C	C	C	C	C	C
ECs0471	507	501350		phosphatidylglycerophosphatase A	hydrolyzes phosphatidylglycerophosphate to produce phosphatidylglycerol and phosphate	NP_308498.1	C	C	T	C	T	T	T	T	T	T	T	T	T	T	T	T	T	T	T	C	T	T	T	T	C	C	T	T	T	T	T	T	T	T	T	T	T	C	T	T	T	T	T
ECs0471	513	501356		phosphatidylglycerophosphatase A	hydrolyzes phosphatidylglycerophosphate to produce phosphatidylglycerol and phosphate	NP_308498.1	G	G	G	G	G	G	G	G	G	G	G	G	G	G	G	G	G	G	G	G	T	T	T	T	G	G	G	G	T	G	G	G	G	T	G	G	G	G	G	G	T	T	T
ECs0471	515	501358		phosphatidylglycerophosphatase A	hydrolyzes phosphatidylglycerophosphate to produce phosphatidylglycerol and phosphate	NP_308498.1	C	C	C	C	C	C	C	C	C	C	C	C	C	C	C	C	C	C	C	C	A	A	A	A	C	C	C	C	A	C	C	C	C	A	C	C	C	C	C	C	A	A	A
ECs0471	516	501359		phosphatidylglycerophosphatase A	hydrolyzes phosphatidylglycerophosphate to produce phosphatidylglycerol and phosphate	NP_308498.1	G	G	G	G	G	G	G	G	G	G	G	G	G	G	G	G	G	G	G	G	A	A	A	A	G	G	G	G	A	G	G	G	G	A	G	G	G	G	G	G	A	A	A
ECs0478	49	509152		DJ-1 family protein	similar to THIJ_ECOLI gi|1786626 (conserved in Escherichia coli K-12)	NP_308505.2	C	C	C	C	C	C	C	C	C	C	C	C	C	C	C	C	C	C	C	C	C	C	C	C	C	C	C	C	C	C	C	C	C	C	C	C	C	C	C	C	C	C	C
ECs0478	64	509167		DJ-1 family protein	similar to THIJ_ECOLI gi|1786626 (conserved in Escherichia coli K-12)	NP_308505.2	C	C	T	C	C	C	C	C	C	C	C	C	C	C	C	C	C	C	C	T	C	C	C	C	C	C	T	C	C	T	C	T	C	C	C	C	C	C	C	C	T	C	T
ECs0478	67	509170		DJ-1 family protein	similar to THIJ_ECOLI gi|1786626 (conserved in Escherichia coli K-12)	NP_308505.2	G	G	A	G	G	G	G	G	G	G	G	G	G	G	G	G	G	G	G	A	G	G	G	G	G	G	A	G	G	A	G	A	G	G	G	G	G	G	G	G	A	G	A
ECs0478	70	509173		DJ-1 family protein	similar to THIJ_ECOLI gi|1786626 (conserved in Escherichia coli K-12)	NP_308505.2	C	C	C	C	C	C	C	C	C	C	C	C	C	C	C	C	C	C	C	C	C	C	C	C	C	C	C	C	C	G	C	G	C	C	C	C	C	C	C	C	C	C	C
ECs0478	78	509181		DJ-1 family protein	similar to THIJ_ECOLI gi|1786626 (conserved in Escherichia coli K-12)	NP_308505.2	G	G	A	G	G	G	G	G	G	G	G	G	G	G	G	G	G	G	G	A	G	G	G	G	G	G	A	G	G	G	G	G	G	G	G	G	G	G	G	G	A	G	A
ECs0478	82	509185		DJ-1 family protein	similar to THIJ_ECOLI gi|1786626 (conserved in Escherichia coli K-12)	NP_308505.2	G	G	G	G	G	G	G	G	G	G	G	G	G	G	G	G	G	G	G	G	G	G	G	G	G	G	G	G	G	G	G	G	G	G	G	G	G	G	G	G	G	G	G
ECs0478	103	509206		DJ-1 family protein	similar to THIJ_ECOLI gi|1786626 (conserved in Escherichia coli K-12)	NP_308505.2	A	A	A	G	G	G	G	G	A	G	G	G	G	G	G	G	G	G	G	G	G	G	G	G	G	A	G	G	G	G	G	G	A	G	A	G	G	G	G	G	G	G	G
ECs0478	106	509209		DJ-1 family protein	similar to THIJ_ECOLI gi|1786626 (conserved in Escherichia coli K-12)	NP_308505.2	A	A	A	G	G	G	G	G	A	G	G	G	G	G	G	G	G	G	G	G	G	G	G	G	G	A	G	G	G	G	G	G	A	G	A	G	G	G	G	G	G	G	G
ECs0478	112	509215		DJ-1 family protein	similar to THIJ_ECOLI gi|1786626 (conserved in Escherichia coli K-12)	NP_308505.2	C	C	C	T	T	T	T	T	C	T	T	T	T	T	T	T	T	T	T	T	T	T	T	T	T	C	T	T	T	T	T	T	C	T	C	T	T	T	T	T	T	T	T
ECs0478	115	509218		DJ-1 family protein	similar to THIJ_ECOLI gi|1786626 (conserved in Escherichia coli K-12)	NP_308505.2	A	A	A	A	C	C	C	C	A	C	C	C	A	C	C	A	A	C	A	A	A	A	A	A	C	A	A	C	A	A	A	A	A	A	A	C	A	C	A	A	A	A	A
ECs0478	118	509221		DJ-1 family protein	similar to THIJ_ECOLI gi|1786626 (conserved in Escherichia coli K-12)	NP_308505.2	C	C	T	C	C	C	C	C	C	C	C	C	T	C	C	T	T	C	T	C	C	C	C	C	C	C	C	C	C	C	T	C	C	C	C	C	C	C	T	T	C	C	C
ECs0478	130	509233		DJ-1 family protein	similar to THIJ_ECOLI gi|1786626 (conserved in Escherichia coli K-12)	NP_308505.2	G	G	T	G	G	G	G	G	G	G	G	G	G	G	G	G	G	G	G	G	G	G	G	G	G	G	G	G	G	G	G	G	G	G	G	G	G	G	G	G	G	G	G
ECs0478	145	509248		DJ-1 family protein	similar to THIJ_ECOLI gi|1786626 (conserved in Escherichia coli K-12)	NP_308505.2	C	C	C	C	C	C	C	C	C	C	C	C	C	C	C	C	C	C	C	C	C	C	C	C	C	C	C	C	C	T	C	T	C	C	C	C	C	C	C	C	C	C	C
ECs0478	148	509251		DJ-1 family protein	similar to THIJ_ECOLI gi|1786626 (conserved in Escherichia coli K-12)	NP_308505.2	T	T	T	T	T	T	T	T	T	T	T	T	T	T	T	T	T	T	T	T	T	T	T	T	T	T	T	T	T	T	T	T	T	T	T	T	T	T	T	T	C	T	T
ECs0478	173	509276		DJ-1 family protein	similar to THIJ_ECOLI gi|1786626 (conserved in Escherichia coli K-12)	NP_308505.2	T	T	T	T	T	T	T	T	T	T	T	T	T	T	T	T	T	T	T	A	T	T	T	T	T	T	A	T	T	T	T	T	T	T	T	T	T	T	T	T	T	T	T
ECs0478	184	509287		DJ-1 family protein	similar to THIJ_ECOLI gi|1786626 (conserved in Escherichia coli K-12)	NP_308505.2	G	G	G	A	A	A	A	A	G	A	A	A	G	A	A	G	G	A	G	G	A	A	A	A	A	G	G	A	A	G	G	G	G	A	G	A	G	A	G	G	G	A	G
ECs0478	190	509293		DJ-1 family protein	similar to THIJ_ECOLI gi|1786626 (conserved in Escherichia coli K-12)	NP_308505.2	A	A	A	A	A	A	A	A	A	A	A	A	T	A	A	T	T	A	T	A	A	A	A	A	A	A	A	A	A	A	T	A	A	A	A	A	A	A	T	T	A	A	A
ECs0478	208	509311		DJ-1 family protein	similar to THIJ_ECOLI gi|1786626 (conserved in Escherichia coli K-12)	NP_308505.2	C	C	C	T	C	C	C	C	C	C	C	C	C	C	C	C	C	C	C	C	C	C	C	C	C	C	C	C	C	C	C	C	C	C	C	C	T	C	C	C	C	C	C
ECs0478	216	509319		DJ-1 family protein	similar to THIJ_ECOLI gi|1786626 (conserved in Escherichia coli K-12)	NP_308505.2	C	C	C	C	C	C	C	C	C	C	C	C	C	C	C	C	C	C	C	C	C	C	C	C	C	C	C	C	C	C	C	C	C	C	C	C	C	C	C	C	C	C	A
ECs0478	226	509329		DJ-1 family protein	similar to THIJ_ECOLI gi|1786626 (conserved in Escherichia coli K-12)	NP_308505.2	G	G	A	G	A	A	A	A	G	A	A	A	G	A	A	G	G	A	G	A	G	G	G	G	A	G	A	A	G	G	G	G	G	G	G	A	G	A	G	G	G	G	G
ECs0478	235	509338		DJ-1 family protein	similar to THIJ_ECOLI gi|1786626 (conserved in Escherichia coli K-12)	NP_308505.2	G	G	G	G	G	G	G	G	G	G	G	G	G	G	G	G	G	G	G	G	A	A	A	A	G	G	G	G	A	G	G	G	G	A	G	G	G	G	G	G	A	A	G
ECs0478	250	509353		DJ-1 family protein	similar to THIJ_ECOLI gi|1786626 (conserved in Escherichia coli K-12)	NP_308505.2	T	T	C	C	C	C	C	C	T	C	C	C	G	C	C	G	G	C	G	C	C	C	C	C	C	T	C	C	C	G	G	G	T	C	T	C	G	C	G	G	C	C	C
ECs0478	270	509373		DJ-1 family protein	similar to THIJ_ECOLI gi|1786626 (conserved in Escherichia coli K-12)	NP_308505.2	C	C	C	C	C	C	C	C	C	C	C	C	C	C	C	C	C	C	C	C	C	C	C	C	C	C	C	C	C	C	C	C	C	C	C	C	C	C	C	C	C	C	C
ECs0478	289	509392		DJ-1 family protein	similar to THIJ_ECOLI gi|1786626 (conserved in Escherichia coli K-12)	NP_308505.2	G	G	G	G	G	G	G	G	G	G	G	G	G	G	G	G	G	G	G	G	G	G	G	G	G	G	G	G	G	G	G	G	G	G	G	G	G	G	G	G	G	G	G
ECs0478	298	509401		DJ-1 family protein	similar to THIJ_ECOLI gi|1786626 (conserved in Escherichia coli K-12)	NP_308505.2	G	G	G	G	G	G	G	G	G	G	G	G	G	G	G	G	G	G	G	G	G	G	G	G	G	G	G	G	G	G	G	G	G	G	G	G	G	G	G	G	G	G	G
ECs0478	318	509421		DJ-1 family protein	similar to THIJ_ECOLI gi|1786626 (conserved in Escherichia coli K-12)	NP_308505.2	C	C	C	C	C	C	C	C	C	C	C	C	C	C	C	C	C	C	C	C	C	C	C	C	C	C	C	C	C	C	C	C	C	C	C	C	C	C	C	C	C	C	C
ECs0478	325	509428		DJ-1 family protein	similar to THIJ_ECOLI gi|1786626 (conserved in Escherichia coli K-12)	NP_308505.2	A	A	A	A	A	A	A	A	A	A	A	A	A	A	A	A	A	A	A	A	A	A	A	A	A	A	A	A	A	A	A	A	A	A	A	A	A	A	A	A	A	A	A
ECs0478	327	509430		DJ-1 family protein	similar to THIJ_ECOLI gi|1786626 (conserved in Escherichia coli K-12)	NP_308505.2	C	C	C	C	C	C	C	C	C	C	C	C	C	C	C	C	C	C	C	C	C	C	C	C	C	C	C	C	C	C	C	C	C	C	C	C	C	C	C	C	C	C	C
ECs0478	328	509431		DJ-1 family protein	similar to THIJ_ECOLI gi|1786626 (conserved in Escherichia coli K-12)	NP_308505.2	C	C	C	C	C	C	C	C	C	C	C	C	C	C	C	C	C	C	C	C	C	C	C	C	C	C	C	C	C	C	C	C	C	C	C	C	C	C	C	C	C	C	C
ECs0478	334	509437		DJ-1 family protein	similar to THIJ_ECOLI gi|1786626 (conserved in Escherichia coli K-12)	NP_308505.2	G	G	G	G	G	G	G	G	G	G	G	G	G	G	G	G	G	G	G	A	G	G	G	G	G	G	A	G	G	G	G	G	G	G	G	G	G	G	G	G	A	G	T
ECs0478	337	509440		DJ-1 family protein	similar to THIJ_ECOLI gi|1786626 (conserved in Escherichia coli K-12)	NP_308505.2	A	A	G	A	A	A	A	A	A	A	A	A	G	A	A	G	G	A	G	G	A	A	A	A	A	A	G	A	A	G	G	G	A	A	A	A	G	A	G	G	G	A	G
ECs0478	355	509458		DJ-1 family protein	similar to THIJ_ECOLI gi|1786626 (conserved in Escherichia coli K-12)	NP_308505.2	T	T	T	T	T	T	T	T	T	T	T	T	T	T	T	T	T	T	T	C	C	C	C	C	T	T	C	T	C	C	T	T	T	C	T	T	T	T	T	T	C	C	T
ECs0478	357	509460		DJ-1 family protein	similar to THIJ_ECOLI gi|1786626 (conserved in Escherichia coli K-12)	NP_308505.2	C	C	C	C	C	C	C	C	C	C	C	C	C	C	C	C	C	C	C	C	C	C	C	C	C	C	C	C	C	C	C	C	C	C	C	C	C	C	C	C	T	C	C
ECs0478	361	509464		DJ-1 family protein	similar to THIJ_ECOLI gi|1786626 (conserved in Escherichia coli K-12)	NP_308505.2	T	T	T	T	T	T	T	T	T	T	T	T	T	T	T	T	T	T	T	T	T	T	T	T	T	T	T	T	T	T	T	T	T	T	T	T	T	T	T	T	T	T	T
ECs0478	364	509467		DJ-1 family protein	similar to THIJ_ECOLI gi|1786626 (conserved in Escherichia coli K-12)	NP_308505.2	A	A	A	A	A	A	A	A	A	A	A	A	G	A	A	G	G	A	G	A	A	A	A	A	A	A	A	A	A	A	G	G	A	A	A	A	G	A	G	G	A	A	A
ECs0478	367	509470		DJ-1 family protein	similar to THIJ_ECOLI gi|1786626 (conserved in Escherichia coli K-12)	NP_308505.2	G	G	A	G	G	G	G	G	G	G	G	G	G	G	G	G	G	G	G	G	G	G	G	G	G	G	G	G	G	G	G	G	G	G	G	G	G	G	G	G	G	G	A
ECs0478	373	509476		DJ-1 family protein	similar to THIJ_ECOLI gi|1786626 (conserved in Escherichia coli K-12)	NP_308505.2	A	A	A	A	A	A	A	A	A	A	A	A	A	A	A	A	A	A	A	A	A	A	A	A	A	A	A	A	A	T	A	A	A	A	A	A	A	A	A	A	A	A	A
ECs0478	376	509479		DJ-1 family protein	similar to THIJ_ECOLI gi|1786626 (conserved in Escherichia coli K-12)	NP_308505.2	C	C	C	C	C	C	C	C	C	C	C	C	C	C	C	T	C	C	C	C	C	C	C	C	C	C	C	C	C	C	C	C	C	C	C	C	C	C	C	C	C	C	C
ECs0478	379	509482		DJ-1 family protein	similar to THIJ_ECOLI gi|1786626 (conserved in Escherichia coli K-12)	NP_308505.2	T	T	C	T	T	T	T	T	T	T	T	T	C	T	T	C	C	T	C	C	C	C	C	C	T	T	C	T	C	C	C	C	T	C	T	T	C	T	C	C	C	C	C
ECs0478	382	509485		DJ-1 family protein	similar to THIJ_ECOLI gi|1786626 (conserved in Escherichia coli K-12)	NP_308505.2	G	G	A	G	G	G	G	G	G	G	G	G	A	G	G	A	A	G	A	G	G	G	G	G	G	G	G	G	G	G	A	A	G	G	G	G	A	G	A	A	G	G	A
ECs0478	397	509500		DJ-1 family protein	similar to THIJ_ECOLI gi|1786626 (conserved in Escherichia coli K-12)	NP_308505.2	G	G	G	G	G	G	G	G	G	G	G	G	G	G	G	G	G	G	G	G	G	G	G	G	G	G	G	G	G	G	G	G	G	G	G	G	G	G	G	G	G	G	G
ECs0478	400	509503		DJ-1 family protein	similar to THIJ_ECOLI gi|1786626 (conserved in Escherichia coli K-12)	NP_308505.2	A	A	A	A	A	A	A	A	A	A	A	A	A	A	A	A	A	A	A	A	A	A	A	A	A	A	A	A	A	A	A	A	A	A	A	A	A	A	A	A	A	A	A
ECs0478	406	509509		DJ-1 family protein	similar to THIJ_ECOLI gi|1786626 (conserved in Escherichia coli K-12)	NP_308505.2	C	C	C	C	C	C	C	C	C	C	C	C	C	C	C	C	C	C	C	C	C	C	C	C	C	C	C	C	C	T	C	C	C	C	C	C	C	C	C	C	C	C	C
ECs0478	409	509512		DJ-1 family protein	similar to THIJ_ECOLI gi|1786626 (conserved in Escherichia coli K-12)	NP_308505.2	C	C	T	C	C	C	C	C	C	C	C	C	T	C	C	T	T	C	T	T	T	T	T	T	C	C	T	C	T	T	T	T	C	T	C	C	T	C	T	T	T	T	T
ECs0478	412	509515		DJ-1 family protein	similar to THIJ_ECOLI gi|1786626 (conserved in Escherichia coli K-12)	NP_308505.2	G	G	G	G	G	G	G	G	G	G	G	G	A	G	G	A	A	G	A	G	G	G	G	G	G	G	G	G	G	G	A	G	G	G	G	G	G	G	A	A	G	G	G
ECs0478	415	509518		DJ-1 family protein	similar to THIJ_ECOLI gi|1786626 (conserved in Escherichia coli K-12)	NP_308505.2	C	C	C	C	C	C	C	C	C	C	C	C	C	C	C	C	C	C	C	C	C	C	C	C	C	C	C	C	C	C	C	C	C	C	C	C	C	C	C	C	C	C	T
ECs0478	435	509538		DJ-1 family protein	similar to THIJ_ECOLI gi|1786626 (conserved in Escherichia coli K-12)	NP_308505.2	G	G	G	G	G	G	G	G	G	G	G	G	G	G	G	G	G	G	G	G	G	G	G	G	G	G	G	G	G	G	G	T	G	G	G	G	G	G	G	G	G	G	T
ECs0478	439	509542		DJ-1 family protein	similar to THIJ_ECOLI gi|1786626 (conserved in Escherichia coli K-12)	NP_308505.2	C	C	C	C	C	C	C	C	C	C	C	C	C	C	C	C	C	C	C	C	C	C	C	C	C	C	C	C	C	T	C	T	C	C	C	C	C	C	C	C	C	C	T
ECs0478	460	509563		DJ-1 family protein	similar to THIJ_ECOLI gi|1786626 (conserved in Escherichia coli K-12)	NP_308505.2	G	G	G	G	G	G	G	G	G	G	G	G	C	G	G	C	C	G	C	C	C	C	C	C	G	G	C	G	C	T	C	T	G	C	G	G	C	G	C	C	T	C	T
ECs0478	463	509566		DJ-1 family protein	similar to THIJ_ECOLI gi|1786626 (conserved in Escherichia coli K-12)	NP_308505.2	C	C	C	C	C	C	C	C	C	C	C	C	C	C	C	C	C	C	C	C	C	C	C	C	C	C	C	C	C	C	C	C	C	C	C	C	C	C	C	C	C	C	C
ECs0478	469	509572		DJ-1 family protein	similar to THIJ_ECOLI gi|1786626 (conserved in Escherichia coli K-12)	NP_308505.2	G	G	G	G	G	G	G	G	G	G	G	G	A	G	G	A	A	G	A	A	G	G	G	G	G	G	A	G	G	A	A	A	G	G	G	G	A	G	A	A	G	G	A
ECs0478	479	509582		DJ-1 family protein	similar to THIJ_ECOLI gi|1786626 (conserved in Escherichia coli K-12)	NP_308505.2	G	G	G	G	G	G	G	G	G	G	G	G	G	G	G	G	G	G	G	G	G	G	G	G	G	G	G	G	G	G	G	G	G	G	G	G	G	G	G	G	T	G	G
ECs0478	481	509584		DJ-1 family protein	similar to THIJ_ECOLI gi|1786626 (conserved in Escherichia coli K-12)	NP_308505.2	G	G	G	G	G	G	G	G	G	G	G	G	G	G	G	G	G	G	G	G	T	T	T	T	G	G	G	G	T	G	G	G	G	T	G	G	G	G	G	G	G	T	G
ECs0478	505	509608		DJ-1 family protein	similar to THIJ_ECOLI gi|1786626 (conserved in Escherichia coli K-12)	NP_308505.2	A	A	T	A	A	A	A	A	A	A	A	A	A	A	A	A	A	A	A	A	A	A	A	A	A	A	A	A	A	A	A	A	A	A	A	A	A	A	A	A	A	A	T
ECs0478	511	509614		DJ-1 family protein	similar to THIJ_ECOLI gi|1786626 (conserved in Escherichia coli K-12)	NP_308505.2	G	G	A	G	G	G	G	G	G	G	G	G	G	G	G	G	G	G	G	G	G	G	G	G	G	G	G	G	G	G	G	G	G	G	G	G	G	G	G	G	G	G	A
ECs0478	516	509619		DJ-1 family protein	similar to THIJ_ECOLI gi|1786626 (conserved in Escherichia coli K-12)	NP_308505.2	C	C	C	C	C	C	C	C	C	C	C	C	C	C	C	C	C	C	C	C	T	T	T	T	C	C	C	C	T	C	C	C	C	T	C	C	C	C	C	C	C	T	C
ECs0478	519	509622		DJ-1 family protein	similar to THIJ_ECOLI gi|1786626 (conserved in Escherichia coli K-12)	NP_308505.2	G	G	A	G	G	G	G	G	G	G	G	G	G	G	G	A	A	G	G	G	A	A	A	A	G	G	G	G	A	G	G	A	G	A	G	G	A	G	G	G	A	A	A
ECs0478	520	509623		DJ-1 family protein	similar to THIJ_ECOLI gi|1786626 (conserved in Escherichia coli K-12)	NP_308505.2	C	C	G	C	C	C	C	C	C	C	C	C	C	C	C	G	G	C	C	C	G	G	G	G	C	C	C	C	G	C	C	G	C	G	C	C	G	C	C	C	G	G	G
ECs0478	523	509626		DJ-1 family protein	similar to THIJ_ECOLI gi|1786626 (conserved in Escherichia coli K-12)	NP_308505.2	A	A	G	A	A	A	A	A	A	A	A	A	A	A	A	G	G	A	A	A	G	G	G	G	A	A	A	A	G	A	A	G	A	G	A	A	G	A	A	A	G	G	G
ECs0478	529	509632		DJ-1 family protein	similar to THIJ_ECOLI gi|1786626 (conserved in Escherichia coli K-12)	NP_308505.2	A	A	A	A	A	A	A	A	A	A	A	A	A	A	A	A	A	A	A	A	C	C	C	C	A	A	A	A	C	A	A	A	A	C	A	A	A	A	A	A	C	C	A
ECs0478	540	509643		DJ-1 family protein	similar to THIJ_ECOLI gi|1786626 (conserved in Escherichia coli K-12)	NP_308505.2	C	C	T	C	C	C	C	C	C	C	C	C	C	C	C	C	C	C	C	C	C	C	C	C	C	C	C	C	C	C	C	C	C	C	C	C	C	C	C	C	C	C	C
ECs0553	21	609736		ABC transporter ATP-binding protein	similar to YBBL_ECOLI gi|1786698 (conserved in Escherichia coli K-12)	NP_308580.1	G	G	G	G	G	G	A	A	G	G	G	G	G	G	G	G	G	G	G	G	G	G	G	G	G	G	G	G	G	G	G	G	G	G	G	G	G	G	G	G	G	G	G
ECs0553	50	609765		ABC transporter ATP-binding protein	similar to YBBL_ECOLI gi|1786698 (conserved in Escherichia coli K-12)	NP_308580.1	C	C	T	C	C	C	C	C	C	C	C	C	C	C	C	C	C	C	C	C	C	C	C	C	C	C	C	C	C	C	C	C	C	C	C	C	C	C	C	C	C	C	C
ECs0553	52	609767		ABC transporter ATP-binding protein	similar to YBBL_ECOLI gi|1786698 (conserved in Escherichia coli K-12)	NP_308580.1	G	G	G	G	G	G	G	G	G	G	G	G	G	G	G	G	G	G	G	G	G	G	G	G	G	G	G	G	G	G	G	G	G	G	G	G	G	G	G	G	G	G	G
ECs0553	58	609773		ABC transporter ATP-binding protein	similar to YBBL_ECOLI gi|1786698 (conserved in Escherichia coli K-12)	NP_308580.1	G	G	G	G	G	G	G	G	G	G	G	G	G	G	A	A	A	A	G	G	G	G	G	G	G	A	G	G	G	G	G	A	G	G	A	G	A	A	A	A	G	G	G
ECs0553	91	609806		ABC transporter ATP-binding protein	similar to YBBL_ECOLI gi|1786698 (conserved in Escherichia coli K-12)	NP_308580.1	C	C	C	C	C	C	C	C	C	C	C	C	C	C	C	C	C	C	C	C	C	C	C	C	C	C	C	C	C	C	C	C	C	C	C	C	C	C	T	T	C	C	C
ECs0553	117	609832		ABC transporter ATP-binding protein	similar to YBBL_ECOLI gi|1786698 (conserved in Escherichia coli K-12)	NP_308580.1	C	C	C	C	C	C	C	C	C	C	C	C	C	C	C	C	C	C	C	C	C	C	C	C	C	C	C	C	C	C	C	C	C	C	C	C	C	C	G	G	C	C	C
ECs0553	126	609841		ABC transporter ATP-binding protein	similar to YBBL_ECOLI gi|1786698 (conserved in Escherichia coli K-12)	NP_308580.1	T	T	T	T	C	C	C	C	C	T	T	T	T	T	T	T	T	T	T	T	T	T	T	T	C	T	T	T	T	T	T	T	C	T	T	C	T	T	T	T	C	T	T
ECs0553	144	609859		ABC transporter ATP-binding protein	similar to YBBL_ECOLI gi|1786698 (conserved in Escherichia coli K-12)	NP_308580.1	G	G	G	G	G	G	G	G	G	G	G	G	G	G	G	A	A	G	G	G	G	G	G	G	G	G	G	G	G	G	G	A	G	G	G	G	A	G	A	A	G	G	G
ECs0553	182	609897		ABC transporter ATP-binding protein	similar to YBBL_ECOLI gi|1786698 (conserved in Escherichia coli K-12)	NP_308580.1	G	G	G	G	G	G	A	A	G	G	G	G	G	G	G	G	G	G	G	G	G	G	G	G	G	G	G	G	G	G	G	G	G	G	G	G	G	G	G	G	G	G	G
ECs0553	204	609919		ABC transporter ATP-binding protein	similar to YBBL_ECOLI gi|1786698 (conserved in Escherichia coli K-12)	NP_308580.1	T	T	T	T	T	T	T	T	T	T	T	T	T	T	G	T	T	G	T	T	T	T	T	T	T	G	T	T	T	T	T	T	T	T	G	T	T	G	T	T	T	T	T
ECs0553	240	609955		ABC transporter ATP-binding protein	similar to YBBL_ECOLI gi|1786698 (conserved in Escherichia coli K-12)	NP_308580.1	C	C	C	C	C	C	C	C	C	C	C	C	C	C	C	C	C	C	C	C	T	T	T	T	C	C	C	C	T	C	C	C	C	T	C	C	T	C	T	T	C	T	C
ECs0553	243	609958		ABC transporter ATP-binding protein	similar to YBBL_ECOLI gi|1786698 (conserved in Escherichia coli K-12)	NP_308580.1	G	G	G	A	G	G	G	G	G	G	G	G	G	G	G	G	G	G	G	A	G	G	G	G	G	G	A	G	G	G	G	G	G	G	G	G	G	G	G	G	G	G	G
ECs0553	249	609964		ABC transporter ATP-binding protein	similar to YBBL_ECOLI gi|1786698 (conserved in Escherichia coli K-12)	NP_308580.1	C	C	C	C	C	C	C	C	C	C	C	C	G	C	C	C	C	C	C	C	C	C	C	C	C	T	C	C	C	G	C	C	C	C	C	C	C	C	C	C	C	C	G
ECs0553	255	609970		ABC transporter ATP-binding protein	similar to YBBL_ECOLI gi|1786698 (conserved in Escherichia coli K-12)	NP_308580.1	C	C	T	C	C	C	C	C	C	C	C	C	C	C	C	C	C	C	C	C	C	C	C	C	C	C	C	C	C	C	C	C	C	C	C	C	C	C	C	C	C	C	C
ECs0553	267	609982		ABC transporter ATP-binding protein	similar to YBBL_ECOLI gi|1786698 (conserved in Escherichia coli K-12)	NP_308580.1	A	A	G	A	G	G	G	G	G	G	G	G	G	G	A	G	G	A	G	A	G	G	G	G	G	G	A	G	G	G	G	G	G	G	A	G	G	A	G	G	G	G	G
ECs0553	285	610000		ABC transporter ATP-binding protein	similar to YBBL_ECOLI gi|1786698 (conserved in Escherichia coli K-12)	NP_308580.1	T	T	T	T	T	T	T	T	T	T	T	T	T	T	T	T	T	T	T	T	T	T	T	T	T	T	T	T	T	T	T	T	T	T	T	T	T	T	T	T	T	T	T
ECs0553	300	610015		ABC transporter ATP-binding protein	similar to YBBL_ECOLI gi|1786698 (conserved in Escherichia coli K-12)	NP_308580.1	T	T	T	T	T	T	T	T	T	T	T	T	C	T	T	C	C	T	T	T	T	T	T	T	T	C	T	T	T	T	T	C	T	T	T	T	C	T	C	C	T	T	T
ECs0553	306	610021		ABC transporter ATP-binding protein	similar to YBBL_ECOLI gi|1786698 (conserved in Escherichia coli K-12)	NP_308580.1	C	C	C	C	C	C	C	C	C	C	C	C	T	C	C	T	T	C	C	C	C	C	C	C	C	T	C	C	C	C	C	T	C	C	C	C	T	C	T	T	C	C	C
ECs0553	312	610027		ABC transporter ATP-binding protein	similar to YBBL_ECOLI gi|1786698 (conserved in Escherichia coli K-12)	NP_308580.1	C	C	C	C	C	C	C	C	C	C	C	C	C	C	C	C	C	C	C	C	C	C	C	C	C	C	C	C	C	C	C	C	C	C	C	C	C	C	C	C	C	C	C
ECs0553	327	610042		ABC transporter ATP-binding protein	similar to YBBL_ECOLI gi|1786698 (conserved in Escherichia coli K-12)	NP_308580.1	C	C	C	C	C	C	C	C	C	C	C	C	T	C	C	C	C	C	C	C	C	C	C	C	C	C	C	C	C	C	C	C	C	C	C	C	C	C	C	C	C	C	C
ECs0553	329	610044		ABC transporter ATP-binding protein	similar to YBBL_ECOLI gi|1786698 (conserved in Escherichia coli K-12)	NP_308580.1	A	A	A	G	A	A	A	A	A	A	A	A	A	A	A	A	A	A	A	G	A	A	A	A	A	A	G	A	A	A	A	A	A	A	A	A	A	A	A	A	A	A	A
ECs0553	339	610054		ABC transporter ATP-binding protein	similar to YBBL_ECOLI gi|1786698 (conserved in Escherichia coli K-12)	NP_308580.1	C	C	C	C	C	C	C	C	C	C	C	C	C	C	C	C	C	C	C	C	C	C	C	C	C	C	C	C	C	C	C	C	C	C	C	C	C	C	C	C	C	C	C
ECs0553	342	610057		ABC transporter ATP-binding protein	similar to YBBL_ECOLI gi|1786698 (conserved in Escherichia coli K-12)	NP_308580.1	G	G	G	A	G	G	G	G	G	G	G	G	G	G	G	G	G	G	A	A	G	G	G	G	G	G	A	G	G	A	A	G	G	G	G	G	G	G	G	G	G	G	G
ECs0553	343	610058		ABC transporter ATP-binding protein	similar to YBBL_ECOLI gi|1786698 (conserved in Escherichia coli K-12)	NP_308580.1	G	G	G	G	G	G	G	G	G	G	G	G	G	G	G	G	G	G	G	G	G	G	G	G	G	G	G	G	G	G	G	G	G	G	G	G	G	G	T	T	G	G	G
ECs0553	363	610078		ABC transporter ATP-binding protein	similar to YBBL_ECOLI gi|1786698 (conserved in Escherichia coli K-12)	NP_308580.1	C	C	C	C	C	C	C	C	C	C	C	C	C	C	C	T	T	C	C	C	T	T	T	T	C	C	C	C	T	C	C	T	C	T	C	C	T	C	T	T	C	T	T
ECs0553	375	610090		ABC transporter ATP-binding protein	similar to YBBL_ECOLI gi|1786698 (conserved in Escherichia coli K-12)	NP_308580.1	T	T	T	C	T	T	T	T	T	T	T	T	T	T	T	T	T	T	T	C	C	C	C	C	T	T	C	T	C	T	T	T	T	C	T	T	T	T	T	T	T	C	T
ECs0553	378	610093		ABC transporter ATP-binding protein	similar to YBBL_ECOLI gi|1786698 (conserved in Escherichia coli K-12)	NP_308580.1	G	G	G	G	G	G	G	G	G	G	G	G	G	G	G	A	A	G	G	G	G	G	G	G	G	G	G	G	G	G	G	A	G	G	G	G	A	G	A	A	G	G	G
ECs0553	386	610101		ABC transporter ATP-binding protein	similar to YBBL_ECOLI gi|1786698 (conserved in Escherichia coli K-12)	NP_308580.1	G	G	G	G	G	G	G	G	G	G	G	G	C	G	G	G	G	G	C	G	G	G	G	G	G	G	G	G	G	C	C	G	G	G	G	G	G	G	G	G	G	G	G
ECs0553	399	610114		ABC transporter ATP-binding protein	similar to YBBL_ECOLI gi|1786698 (conserved in Escherichia coli K-12)	NP_308580.1	G	G	G	G	A	A	A	A	A	A	A	A	A	A	G	G	G	G	A	G	G	G	G	G	A	G	G	A	G	A	A	G	A	G	G	A	G	G	G	G	A	G	G
ECs0553	400	610115		ABC transporter ATP-binding protein	similar to YBBL_ECOLI gi|1786698 (conserved in Escherichia coli K-12)	NP_308580.1	A	A	A	A	A	A	A	A	A	A	A	A	A	A	G	A	A	G	A	A	A	A	A	A	A	A	A	A	A	A	A	A	A	A	G	A	A	G	A	A	A	A	A
ECs0553	420	610135		ABC transporter ATP-binding protein	similar to YBBL_ECOLI gi|1786698 (conserved in Escherichia coli K-12)	NP_308580.1	T	T	T	T	T	T	T	T	T	T	T	T	G	T	T	T	T	T	G	T	T	T	T	T	T	T	T	T	T	G	G	T	T	T	T	T	T	T	T	T	T	T	T
ECs0553	423	610138		ABC transporter ATP-binding protein	similar to YBBL_ECOLI gi|1786698 (conserved in Escherichia coli K-12)	NP_308580.1	T	T	T	T	T	T	T	T	T	T	T	T	T	T	T	T	T	T	T	T	T	T	T	T	T	T	T	T	T	T	T	T	T	T	T	T	T	T	T	T	T	T	T
ECs0553	442	610157		ABC transporter ATP-binding protein	similar to YBBL_ECOLI gi|1786698 (conserved in Escherichia coli K-12)	NP_308580.1	T	T	T	T	C	C	C	C	C	C	C	C	T	C	T	T	T	T	T	T	T	T	T	T	C	T	T	C	T	T	T	T	C	T	T	C	T	T	T	T	C	T	T
ECs0553	453	610168		ABC transporter ATP-binding protein	similar to YBBL_ECOLI gi|1786698 (conserved in Escherichia coli K-12)	NP_308580.1	C	C	C	C	C	C	C	C	C	C	C	C	C	C	C	C	C	C	C	C	C	C	C	C	C	C	C	C	C	C	C	C	C	C	C	C	C	C	C	C	C	C	C
ECs0553	456	610171		ABC transporter ATP-binding protein	similar to YBBL_ECOLI gi|1786698 (conserved in Escherichia coli K-12)	NP_308580.1	G	G	G	G	G	G	G	G	G	G	G	G	G	G	G	G	G	G	G	G	G	G	G	G	G	G	G	G	G	G	G	G	G	G	G	G	G	G	G	G	G	G	G
ECs0553	483	610198		ABC transporter ATP-binding protein	similar to YBBL_ECOLI gi|1786698 (conserved in Escherichia coli K-12)	NP_308580.1	G	G	G	G	G	G	G	G	G	G	G	G	G	G	G	C	C	G	G	G	G	G	G	G	G	G	G	G	G	G	G	C	G	G	G	G	C	G	G	G	G	G	G
ECs0553	486	610201		ABC transporter ATP-binding protein	similar to YBBL_ECOLI gi|1786698 (conserved in Escherichia coli K-12)	NP_308580.1	T	T	T	T	T	T	T	T	T	T	T	T	T	T	T	C	C	T	T	T	T	T	T	T	T	T	T	T	T	T	T	C	T	T	T	T	C	T	T	T	T	T	T
ECs0553	492	610207		ABC transporter ATP-binding protein	similar to YBBL_ECOLI gi|1786698 (conserved in Escherichia coli K-12)	NP_308580.1	A	A	C	A	C	C	C	C	C	C	C	C	C	C	A	C	C	A	C	A	C	C	C	C	C	A	A	C	C	C	C	C	C	C	A	C	C	A	C	C	C	C	C
ECs0553	507	610222		ABC transporter ATP-binding protein	similar to YBBL_ECOLI gi|1786698 (conserved in Escherichia coli K-12)	NP_308580.1	T	T	T	T	T	T	T	T	T	T	T	T	T	T	T	T	T	T	T	T	T	T	T	T	T	T	T	T	T	T	T	T	T	T	T	T	T	T	T	T	T	T	T
ECs0553	528	610243		ABC transporter ATP-binding protein	similar to YBBL_ECOLI gi|1786698 (conserved in Escherichia coli K-12)	NP_308580.1	C	C	T	C	T	T	T	T	T	T	T	T	T	T	C	T	T	C	T	C	T	T	T	T	T	C	C	T	T	T	T	T	T	T	C	T	T	C	T	T	T	T	T
ECs0553	543	610258		ABC transporter ATP-binding protein	similar to YBBL_ECOLI gi|1786698 (conserved in Escherichia coli K-12)	NP_308580.1	T	T	C	T	T	T	T	T	T	T	T	T	T	T	T	C	C	T	T	T	T	T	T	T	T	T	T	T	T	T	T	C	T	T	T	T	C	T	C	C	T	T	T
ECs0553	546	610261		ABC transporter ATP-binding protein	similar to YBBL_ECOLI gi|1786698 (conserved in Escherichia coli K-12)	NP_308580.1	T	T	G	T	T	T	T	T	T	T	T	T	T	T	T	T	T	T	T	T	T	T	T	T	T	T	T	T	T	T	T	T	T	T	T	T	T	T	T	T	T	T	T
ECs0553	552	610267		ABC transporter ATP-binding protein	similar to YBBL_ECOLI gi|1786698 (conserved in Escherichia coli K-12)	NP_308580.1	G	G	G	G	G	G	G	G	G	G	G	G	G	G	G	G	G	G	G	G	G	G	G	G	G	G	G	G	G	G	G	G	G	G	G	G	A	G	A	A	G	G	G
ECs0553	554	610269		ABC transporter ATP-binding protein	similar to YBBL_ECOLI gi|1786698 (conserved in Escherichia coli K-12)	NP_308580.1	G	G	G	G	G	G	G	G	G	G	G	G	A	G	G	G	G	G	A	G	G	G	G	G	G	G	G	G	G	A	A	G	G	G	G	G	G	G	G	G	G	G	G
ECs0553	570	610285		ABC transporter ATP-binding protein	similar to YBBL_ECOLI gi|1786698 (conserved in Escherichia coli K-12)	NP_308580.1	C	C	C	C	C	C	C	C	C	C	C	C	C	C	C	C	C	C	C	C	C	C	C	C	C	C	C	C	C	C	C	C	C	C	C	C	T	C	T	T	C	C	C
ECs0553	618	610333		ABC transporter ATP-binding protein	similar to YBBL_ECOLI gi|1786698 (conserved in Escherichia coli K-12)	NP_308580.1	A	A	G	A	A	A	A	A	A	A	A	A	A	A	A	G	G	A	A	A	A	A	A	A	A	A	A	A	A	A	A	G	A	A	A	A	A	A	A	A	A	A	G
ECs0553	628	610343		ABC transporter ATP-binding protein	similar to YBBL_ECOLI gi|1786698 (conserved in Escherichia coli K-12)	NP_308580.1	C	C	C	C	C	C	C	C	C	C	C	C	C	C	C	C	C	C	C	C	C	C	C	C	C	C	C	C	C	C	C	C	C	C	C	C	C	C	C	C	C	C	C
ECs0553	642	610357		ABC transporter ATP-binding protein	similar to YBBL_ECOLI gi|1786698 (conserved in Escherichia coli K-12)	NP_308580.1	C	C	C	C	C	C	C	C	C	C	C	C	C	C	C	C	C	C	C	C	C	C	C	C	C	C	C	C	C	C	C	C	C	C	C	C	T	C	C	C	C	C	C
ECs0649	7	724917		nucleoside diphosphate kinase regulator	Regulates the synthesis of nucleoside triphosphates for nucleic acid synthesis, CTP for lipid synthesis, and GTP for protein elongation	NP_308676.1	C	C	C	C	C	C	C	C	C	C	C	C	C	C	C	T	C	C	C	C	C	C	C	C	C	C	C	C	C	C	C	C	C	C	C	C	C	C	C	C	C	C	C
ECs0649	10	724920		nucleoside diphosphate kinase regulator	Regulates the synthesis of nucleoside triphosphates for nucleic acid synthesis, CTP for lipid synthesis, and GTP for protein elongation	NP_308676.1	G	G	G	G	G	G	G	G	G	G	G	G	G	G	G	G	G	G	G	G	G	G	G	G	G	G	G	G	G	G	G	G	G	G	G	G	G	G	G	G	G	G	G
ECs0649	13	724923		nucleoside diphosphate kinase regulator	Regulates the synthesis of nucleoside triphosphates for nucleic acid synthesis, CTP for lipid synthesis, and GTP for protein elongation	NP_308676.1	G	G	G	G	G	G	G	G	G	G	G	G	G	G	G	G	G	G	A	G	G	G	G	G	G	G	G	G	G	G	A	G	G	G	G	G	G	G	G	G	G	G	G
ECs0649	18	724928		nucleoside diphosphate kinase regulator	Regulates the synthesis of nucleoside triphosphates for nucleic acid synthesis, CTP for lipid synthesis, and GTP for protein elongation	NP_308676.1	C	C	C	C	C	C	C	C	C	C	C	C	C	C	C	C	C	C	C	C	C	C	C	C	C	C	C	C	C	C	C	C	A	C	C	C	C	C	C	C	C	C	C
ECs0649	49	724959		nucleoside diphosphate kinase regulator	Regulates the synthesis of nucleoside triphosphates for nucleic acid synthesis, CTP for lipid synthesis, and GTP for protein elongation	NP_308676.1	C	C	C	C	C	C	C	C	C	C	C	C	C	C	C	C	C	C	C	C	C	C	C	C	C	C	C	C	C	C	C	C	C	C	C	C	C	C	C	C	C	C	C
ECs0649	79	724989		nucleoside diphosphate kinase regulator	Regulates the synthesis of nucleoside triphosphates for nucleic acid synthesis, CTP for lipid synthesis, and GTP for protein elongation	NP_308676.1	A	A	A	A	A	A	A	A	A	A	A	A	A	A	A	A	A	A	C	A	A	A	A	A	A	A	A	A	A	A	C	A	A	A	A	A	A	A	A	A	A	A	A
ECs0649	112	725022		nucleoside diphosphate kinase regulator	Regulates the synthesis of nucleoside triphosphates for nucleic acid synthesis, CTP for lipid synthesis, and GTP for protein elongation	NP_308676.1	C	C	T	C	C	C	C	C	C	C	C	C	C	C	C	C	C	C	C	C	T	T	T	T	C	C	C	C	T	C	C	C	C	T	C	C	C	C	C	C	C	T	C
ECs0649	163	725073		nucleoside diphosphate kinase regulator	Regulates the synthesis of nucleoside triphosphates for nucleic acid synthesis, CTP for lipid synthesis, and GTP for protein elongation	NP_308676.1	A	A	A	A	A	A	A	A	A	A	A	A	G	A	A	G	G	A	G	A	A	A	A	A	A	A	A	A	A	G	G	G	A	A	A	A	A	A	G	G	A	A	A
ECs0649	193	725103		nucleoside diphosphate kinase regulator	Regulates the synthesis of nucleoside triphosphates for nucleic acid synthesis, CTP for lipid synthesis, and GTP for protein elongation	NP_308676.1	T	T	G	G	G	G	G	G	G	G	G	G	G	G	G	G	G	G	G	G	G	G	G	G	G	G	G	G	G	G	G	G	G	G	G	G	G	G	G	G	G	G	G
ECs0649	270	725180		nucleoside diphosphate kinase regulator	Regulates the synthesis of nucleoside triphosphates for nucleic acid synthesis, CTP for lipid synthesis, and GTP for protein elongation	NP_308676.1	C	C	G	C	C	C	C	C	C	C	C	C	C	C	C	C	C	C	C	C	C	C	C	C	C	C	C	C	C	C	C	C	C	C	C	C	C	C	C	C	C	C	C
ECs0649	326	725236		nucleoside diphosphate kinase regulator	Regulates the synthesis of nucleoside triphosphates for nucleic acid synthesis, CTP for lipid synthesis, and GTP for protein elongation	NP_308676.1	G	G	G	G	G	G	G	G	C	G	G	G	G	G	G	G	G	G	G	G	G	G	G	G	G	G	G	G	G	G	G	G	G	G	G	G	G	G	G	G	G	G	G
ECs0649	380	725290		nucleoside diphosphate kinase regulator	Regulates the synthesis of nucleoside triphosphates for nucleic acid synthesis, CTP for lipid synthesis, and GTP for protein elongation	NP_308676.1	A	A	A	A	A	A	A	A	A	A	A	A	A	A	A	A	A	A	A	A	A	A	A	A	A	A	A	A	A	A	A	A	A	A	A	A	A	A	A	A	A	A	A
ECs0724	13	802846		potassium-transporting ATPase subunit C	One of the components of the high-affinity ATP-driven potassium transport (or KDP)system, which catalyzes the hydrolysis of ATP coupled with the exchange of hydrogen and potassium ions. The C subunit may be involved in assembly of the KDP complex	NP_308751.1	C	C	C	T	T	T	T	T	T	T	T	T	C	T	T	C	C	T	C	T	T	T	T	T	T	T	T	T	T	C	C	C	T	T	T	T	C	T	C	C	T	T	C
ECs0724	14	802847		potassium-transporting ATPase subunit C	One of the components of the high-affinity ATP-driven potassium transport (or KDP)system, which catalyzes the hydrolysis of ATP coupled with the exchange of hydrogen and potassium ions. The C subunit may be involved in assembly of the KDP complex	NP_308751.1	T	T	T	T	T	T	T	T	T	T	T	T	T	T	T	C	C	T	T	T	T	T	T	T	T	T	T	T	T	T	T	T	T	T	T	T	T	T	T	T	T	T	T
ECs0724	19	802852		potassium-transporting ATPase subunit C	One of the components of the high-affinity ATP-driven potassium transport (or KDP)system, which catalyzes the hydrolysis of ATP coupled with the exchange of hydrogen and potassium ions. The C subunit may be involved in assembly of the KDP complex	NP_308751.1	C	C	C	C	C	C	C	C	C	C	C	C	C	C	C	C	C	C	C	C	C	T	T	T	C	C	C	C	C	C	C	C	C	C	C	C	C	C	C	C	C	T	C
ECs0724	22	802855		potassium-transporting ATPase subunit C	One of the components of the high-affinity ATP-driven potassium transport (or KDP)system, which catalyzes the hydrolysis of ATP coupled with the exchange of hydrogen and potassium ions. The C subunit may be involved in assembly of the KDP complex	NP_308751.1	C	C	C	C	C	C	C	C	C	C	C	C	T	C	C	T	T	C	T	C	T	T	T	T	C	C	C	C	C	C	T	T	C	T	C	C	C	C	T	T	C	T	C
ECs0724	36	802869		potassium-transporting ATPase subunit C	One of the components of the high-affinity ATP-driven potassium transport (or KDP)system, which catalyzes the hydrolysis of ATP coupled with the exchange of hydrogen and potassium ions. The C subunit may be involved in assembly of the KDP complex	NP_308751.1	C	C	C	C	C	C	C	C	C	T	T	T	C	T	C	C	C	C	C	C	C	C	C	C	C	C	C	T	C	C	C	C	C	C	C	T	C	C	C	C	C	C	C
ECs0724	37	802870		potassium-transporting ATPase subunit C	One of the components of the high-affinity ATP-driven potassium transport (or KDP)system, which catalyzes the hydrolysis of ATP coupled with the exchange of hydrogen and potassium ions. The C subunit may be involved in assembly of the KDP complex	NP_308751.1	G	G	G	A	A	A	A	A	A	G	G	G	G	G	A	G	G	A	G	A	G	G	G	G	A	A	A	G	G	G	G	G	A	G	A	G	T	A	G	G	G	G	G
ECs0724	42	802875		potassium-transporting ATPase subunit C	One of the components of the high-affinity ATP-driven potassium transport (or KDP)system, which catalyzes the hydrolysis of ATP coupled with the exchange of hydrogen and potassium ions. The C subunit may be involved in assembly of the KDP complex	NP_308751.1	T	T	T	T	T	T	T	T	T	T	T	T	T	T	T	T	T	T	T	T	T	T	T	T	T	T	T	T	T	T	T	T	T	T	T	T	C	T	T	T	T	T	T
ECs0724	48	802881		potassium-transporting ATPase subunit C	One of the components of the high-affinity ATP-driven potassium transport (or KDP)system, which catalyzes the hydrolysis of ATP coupled with the exchange of hydrogen and potassium ions. The C subunit may be involved in assembly of the KDP complex	NP_308751.1	C	C	C	C	C	C	C	C	C	C	C	C	C	C	T	C	C	T	C	C	C	C	C	C	C	C	C	C	C	C	C	C	T	C	C	C	C	C	C	C	C	C	C
ECs0724	49	802882		potassium-transporting ATPase subunit C	One of the components of the high-affinity ATP-driven potassium transport (or KDP)system, which catalyzes the hydrolysis of ATP coupled with the exchange of hydrogen and potassium ions. The C subunit may be involved in assembly of the KDP complex	NP_308751.1	G	G	G	G	G	G	G	G	G	G	G	G	G	G	A	G	G	A	G	A	G	G	G	G	G	G	A	G	G	G	G	G	A	G	G	G	G	G	G	G	G	G	G
ECs0724	67	802900		potassium-transporting ATPase subunit C	One of the components of the high-affinity ATP-driven potassium transport (or KDP)system, which catalyzes the hydrolysis of ATP coupled with the exchange of hydrogen and potassium ions. The C subunit may be involved in assembly of the KDP complex	NP_308751.1	T	T	T	T	T	T	T	T	T	T	T	T	T	T	T	T	T	T	T	T	T	T	T	T	T	T	T	T	T	G	T	T	T	T	T	T	G	T	T	T	T	T	T
ECs0724	76	802909		potassium-transporting ATPase subunit C	One of the components of the high-affinity ATP-driven potassium transport (or KDP)system, which catalyzes the hydrolysis of ATP coupled with the exchange of hydrogen and potassium ions. The C subunit may be involved in assembly of the KDP complex	NP_308751.1	C	C	C	C	C	C	C	C	C	T	T	T	C	T	C	C	C	C	C	C	T	T	T	T	C	C	C	T	T	C	C	C	C	T	C	T	C	C	C	C	T	T	C
ECs0724	85	802918		potassium-transporting ATPase subunit C	One of the components of the high-affinity ATP-driven potassium transport (or KDP)system, which catalyzes the hydrolysis of ATP coupled with the exchange of hydrogen and potassium ions. The C subunit may be involved in assembly of the KDP complex	NP_308751.1	C	C	G	G	G	G	G	G	G	G	G	G	G	G	G	G	G	G	G	G	G	G	G	G	G	G	G	G	G	G	G	G	G	G	G	G	G	G	G	G	G	G	G
ECs0724	112	802945		potassium-transporting ATPase subunit C	One of the components of the high-affinity ATP-driven potassium transport (or KDP)system, which catalyzes the hydrolysis of ATP coupled with the exchange of hydrogen and potassium ions. The C subunit may be involved in assembly of the KDP complex	NP_308751.1	C	C	T	C	C	C	C	C	C	C	C	C	C	C	C	C	C	C	C	C	C	C	C	C	C	C	C	C	C	C	C	C	C	C	C	C	C	C	C	C	C	C	C
ECs0724	142	802975		potassium-transporting ATPase subunit C	One of the components of the high-affinity ATP-driven potassium transport (or KDP)system, which catalyzes the hydrolysis of ATP coupled with the exchange of hydrogen and potassium ions. The C subunit may be involved in assembly of the KDP complex	NP_308751.1	C	C	C	C	C	C	C	C	C	G	G	G	C	G	C	C	C	C	C	C	T	T	T	T	C	C	C	G	T	C	C	C	C	T	C	G	C	C	C	C	T	T	C
ECs0724	144	802977		potassium-transporting ATPase subunit C	One of the components of the high-affinity ATP-driven potassium transport (or KDP)system, which catalyzes the hydrolysis of ATP coupled with the exchange of hydrogen and potassium ions. The C subunit may be involved in assembly of the KDP complex	NP_308751.1	C	C	C	C	C	C	C	C	C	T	T	T	C	T	C	C	C	C	C	C	C	C	C	C	C	C	C	T	C	C	C	C	C	C	C	T	C	C	C	C	C	C	C
ECs0724	145	802978		potassium-transporting ATPase subunit C	One of the components of the high-affinity ATP-driven potassium transport (or KDP)system, which catalyzes the hydrolysis of ATP coupled with the exchange of hydrogen and potassium ions. The C subunit may be involved in assembly of the KDP complex	NP_308751.1	G	G	G	G	G	G	G	G	G	G	G	G	G	G	G	G	G	G	G	G	G	G	G	G	G	G	G	G	G	G	G	G	G	G	G	G	G	G	G	G	G	G	A
ECs0724	148	802981		potassium-transporting ATPase subunit C	One of the components of the high-affinity ATP-driven potassium transport (or KDP)system, which catalyzes the hydrolysis of ATP coupled with the exchange of hydrogen and potassium ions. The C subunit may be involved in assembly of the KDP complex	NP_308751.1	T	T	T	T	T	T	T	T	T	T	T	T	T	T	T	T	T	T	T	T	T	T	T	T	T	T	T	T	T	T	T	T	T	T	T	T	T	T	T	T	T	T	T
ECs0724	154	802987		potassium-transporting ATPase subunit C	One of the components of the high-affinity ATP-driven potassium transport (or KDP)system, which catalyzes the hydrolysis of ATP coupled with the exchange of hydrogen and potassium ions. The C subunit may be involved in assembly of the KDP complex	NP_308751.1	T	T	C	T	T	T	T	T	T	C	C	C	C	C	T	C	C	T	C	T	C	C	C	C	T	T	T	C	C	C	C	C	T	C	T	C	C	T	C	C	C	C	C
ECs0724	160	802993		potassium-transporting ATPase subunit C	One of the components of the high-affinity ATP-driven potassium transport (or KDP)system, which catalyzes the hydrolysis of ATP coupled with the exchange of hydrogen and potassium ions. The C subunit may be involved in assembly of the KDP complex	NP_308751.1	G	G	G	G	G	G	G	G	G	G	G	G	G	G	G	G	G	G	G	G	G	G	G	G	G	G	G	G	G	G	G	G	G	G	G	G	G	G	G	G	G	G	G
ECs0724	161	802994		potassium-transporting ATPase subunit C	One of the components of the high-affinity ATP-driven potassium transport (or KDP)system, which catalyzes the hydrolysis of ATP coupled with the exchange of hydrogen and potassium ions. The C subunit may be involved in assembly of the KDP complex	NP_308751.1	A	A	G	A	A	A	A	A	A	G	G	G	G	G	G	G	G	G	G	G	G	G	G	G	A	A	G	G	G	G	G	G	G	G	G	G	G	A	G	G	G	G	G
ECs0724	163	802996		potassium-transporting ATPase subunit C	One of the components of the high-affinity ATP-driven potassium transport (or KDP)system, which catalyzes the hydrolysis of ATP coupled with the exchange of hydrogen and potassium ions. The C subunit may be involved in assembly of the KDP complex	NP_308751.1	C	C	T	C	C	C	C	C	C	C	C	C	C	C	C	C	C	C	C	C	C	C	C	C	C	C	C	C	C	C	C	C	C	C	C	C	C	C	C	C	C	C	T
ECs0724	172	803005		potassium-transporting ATPase subunit C	One of the components of the high-affinity ATP-driven potassium transport (or KDP)system, which catalyzes the hydrolysis of ATP coupled with the exchange of hydrogen and potassium ions. The C subunit may be involved in assembly of the KDP complex	NP_308751.1	C	C	C	C	C	C	C	C	C	C	C	C	C	C	C	C	C	C	C	C	C	C	C	C	C	C	C	C	C	C	C	C	C	C	C	C	C	C	C	C	T	C	C
ECs0724	178	803011		potassium-transporting ATPase subunit C	One of the components of the high-affinity ATP-driven potassium transport (or KDP)system, which catalyzes the hydrolysis of ATP coupled with the exchange of hydrogen and potassium ions. The C subunit may be involved in assembly of the KDP complex	NP_308751.1	G	G	G	G	G	G	G	G	G	G	G	G	G	G	G	G	G	G	G	G	G	G	G	G	G	G	G	G	G	G	G	G	G	G	G	G	A	G	G	G	G	G	G
ECs0724	181	803014		potassium-transporting ATPase subunit C	One of the components of the high-affinity ATP-driven potassium transport (or KDP)system, which catalyzes the hydrolysis of ATP coupled with the exchange of hydrogen and potassium ions. The C subunit may be involved in assembly of the KDP complex	NP_308751.1	A	A	G	A	A	A	A	A	A	A	A	A	G	A	A	G	G	A	G	A	G	G	G	G	A	A	A	A	G	G	G	G	A	G	A	A	A	A	G	G	G	G	G
ECs0724	188	803021		potassium-transporting ATPase subunit C	One of the components of the high-affinity ATP-driven potassium transport (or KDP)system, which catalyzes the hydrolysis of ATP coupled with the exchange of hydrogen and potassium ions. The C subunit may be involved in assembly of the KDP complex	NP_308751.1	T	T	T	T	T	T	T	T	T	T	T	T	T	T	T	T	T	T	T	T	T	T	T	T	T	T	T	T	T	T	T	T	T	T	T	T	T	T	T	T	T	T	T
ECs0724	202	803035		potassium-transporting ATPase subunit C	One of the components of the high-affinity ATP-driven potassium transport (or KDP)system, which catalyzes the hydrolysis of ATP coupled with the exchange of hydrogen and potassium ions. The C subunit may be involved in assembly of the KDP complex	NP_308751.1	C	C	C	C	C	C	C	C	C	C	C	C	T	C	C	T	T	C	T	C	C	C	C	C	C	C	C	C	C	C	T	T	C	C	C	C	T	C	T	T	C	C	C
ECs0724	205	803038		potassium-transporting ATPase subunit C	One of the components of the high-affinity ATP-driven potassium transport (or KDP)system, which catalyzes the hydrolysis of ATP coupled with the exchange of hydrogen and potassium ions. The C subunit may be involved in assembly of the KDP complex	NP_308751.1	T	T	T	T	T	T	T	T	T	T	T	T	C	T	T	C	C	T	C	T	C	C	C	C	T	T	T	T	C	C	C	C	T	C	T	T	C	T	C	C	T	C	T
ECs0724	208	803041		potassium-transporting ATPase subunit C	One of the components of the high-affinity ATP-driven potassium transport (or KDP)system, which catalyzes the hydrolysis of ATP coupled with the exchange of hydrogen and potassium ions. The C subunit may be involved in assembly of the KDP complex	NP_308751.1	C	C	C	C	C	C	C	C	C	C	C	C	C	C	C	C	C	C	C	C	C	C	C	C	C	C	C	C	C	C	C	C	C	C	C	C	T	C	C	C	C	C	C
ECs0724	217	803050		potassium-transporting ATPase subunit C	One of the components of the high-affinity ATP-driven potassium transport (or KDP)system, which catalyzes the hydrolysis of ATP coupled with the exchange of hydrogen and potassium ions. The C subunit may be involved in assembly of the KDP complex	NP_308751.1	T	T	T	T	T	T	T	T	T	T	T	T	T	T	T	T	T	T	T	T	T	T	T	T	T	T	T	T	T	T	T	T	T	T	T	T	T	T	T	T	T	T	T
ECs0724	228	803061		potassium-transporting ATPase subunit C	One of the components of the high-affinity ATP-driven potassium transport (or KDP)system, which catalyzes the hydrolysis of ATP coupled with the exchange of hydrogen and potassium ions. The C subunit may be involved in assembly of the KDP complex	NP_308751.1	C	C	C	C	C	C	C	C	C	T	T	T	C	T	C	C	C	C	C	C	C	C	C	C	C	C	C	T	C	C	C	C	C	C	C	T	C	C	C	C	C	C	C
ECs0724	230	803063		potassium-transporting ATPase subunit C	One of the components of the high-affinity ATP-driven potassium transport (or KDP)system, which catalyzes the hydrolysis of ATP coupled with the exchange of hydrogen and potassium ions. The C subunit may be involved in assembly of the KDP complex	NP_308751.1	T	T	C	T	T	T	T	T	T	C	C	C	T	C	C	T	T	C	T	C	C	C	C	C	T	T	C	C	C	C	T	T	T	C	C	C	C	T	T	T	C	C	C
ECs0724	233	803066		potassium-transporting ATPase subunit C	One of the components of the high-affinity ATP-driven potassium transport (or KDP)system, which catalyzes the hydrolysis of ATP coupled with the exchange of hydrogen and potassium ions. The C subunit may be involved in assembly of the KDP complex	NP_308751.1	G	G	G	G	G	G	G	G	G	G	G	G	G	G	G	G	G	G	G	G	G	G	G	G	G	G	G	G	G	G	G	G	G	G	G	G	G	G	G	G	G	G	G
ECs0724	234	803067		potassium-transporting ATPase subunit C	One of the components of the high-affinity ATP-driven potassium transport (or KDP)system, which catalyzes the hydrolysis of ATP coupled with the exchange of hydrogen and potassium ions. The C subunit may be involved in assembly of the KDP complex	NP_308751.1	T	T	C	T	T	T	T	T	T	C	C	C	T	C	C	T	T	C	T	C	T	T	T	T	T	T	C	C	T	T	T	T	T	T	T	C	T	T	T	T	T	T	C
ECs0724	235	803068		potassium-transporting ATPase subunit C	One of the components of the high-affinity ATP-driven potassium transport (or KDP)system, which catalyzes the hydrolysis of ATP coupled with the exchange of hydrogen and potassium ions. The C subunit may be involved in assembly of the KDP complex	NP_308751.1	A	A	G	A	A	A	A	A	A	G	G	G	G	G	G	G	G	G	G	G	G	G	G	G	A	A	G	G	G	G	G	G	A	G	G	G	G	A	G	G	G	G	G
ECs0724	241	803074		potassium-transporting ATPase subunit C	One of the components of the high-affinity ATP-driven potassium transport (or KDP)system, which catalyzes the hydrolysis of ATP coupled with the exchange of hydrogen and potassium ions. The C subunit may be involved in assembly of the KDP complex	NP_308751.1	A	A	A	A	A	A	A	A	A	A	A	A	A	A	A	A	A	A	A	A	A	A	A	A	A	A	A	A	A	G	A	A	A	A	A	A	G	A	A	A	A	A	A
ECs0724	243	803076		potassium-transporting ATPase subunit C	One of the components of the high-affinity ATP-driven potassium transport (or KDP)system, which catalyzes the hydrolysis of ATP coupled with the exchange of hydrogen and potassium ions. The C subunit may be involved in assembly of the KDP complex	NP_308751.1	C	C	C	C	C	C	C	C	C	C	C	C	C	C	C	C	C	C	C	C	T	T	T	T	C	C	C	C	T	C	C	C	C	T	C	C	C	C	T	T	C	T	C
ECs0724	253	803086		potassium-transporting ATPase subunit C	One of the components of the high-affinity ATP-driven potassium transport (or KDP)system, which catalyzes the hydrolysis of ATP coupled with the exchange of hydrogen and potassium ions. The C subunit may be involved in assembly of the KDP complex	NP_308751.1	G	G	G	G	G	G	G	G	G	G	G	G	A	G	G	A	A	G	A	G	G	G	G	G	G	G	G	G	G	G	A	A	G	G	G	G	G	G	A	A	G	G	G
ECs0724	263	803096		potassium-transporting ATPase subunit C	One of the components of the high-affinity ATP-driven potassium transport (or KDP)system, which catalyzes the hydrolysis of ATP coupled with the exchange of hydrogen and potassium ions. The C subunit may be involved in assembly of the KDP complex	NP_308751.1	G	G	G	G	G	G	G	G	G	G	G	G	G	G	G	G	G	G	G	G	G	G	G	G	G	G	G	G	G	G	G	T	G	G	G	G	G	G	G	G	G	G	G
ECs0724	265	803098		potassium-transporting ATPase subunit C	One of the components of the high-affinity ATP-driven potassium transport (or KDP)system, which catalyzes the hydrolysis of ATP coupled with the exchange of hydrogen and potassium ions. The C subunit may be involved in assembly of the KDP complex	NP_308751.1	A	A	A	A	A	A	A	A	A	A	A	A	A	A	A	G	G	A	G	A	A	A	A	A	A	A	A	A	A	G	G	A	A	A	A	A	G	A	A	A	G	A	A
ECs0724	283	803116		potassium-transporting ATPase subunit C	One of the components of the high-affinity ATP-driven potassium transport (or KDP)system, which catalyzes the hydrolysis of ATP coupled with the exchange of hydrogen and potassium ions. The C subunit may be involved in assembly of the KDP complex	NP_308751.1	T	T	T	T	T	T	T	T	T	T	T	T	C	T	T	C	C	T	C	T	T	T	T	T	T	T	T	T	T	C	C	C	T	T	T	T	C	T	C	C	C	T	T
ECs0724	284	803117		potassium-transporting ATPase subunit C	One of the components of the high-affinity ATP-driven potassium transport (or KDP)system, which catalyzes the hydrolysis of ATP coupled with the exchange of hydrogen and potassium ions. The C subunit may be involved in assembly of the KDP complex	NP_308751.1	T	T	A	T	T	T	T	T	T	A	A	A	T	A	A	T	T	A	T	A	A	A	A	A	T	T	A	A	A	T	T	T	T	A	A	A	T	T	T	T	T	A	A
ECs0724	296	803129		potassium-transporting ATPase subunit C	One of the components of the high-affinity ATP-driven potassium transport (or KDP)system, which catalyzes the hydrolysis of ATP coupled with the exchange of hydrogen and potassium ions. The C subunit may be involved in assembly of the KDP complex	NP_308751.1	T	T	T	T	T	T	T	T	T	T	T	T	T	T	T	T	T	T	T	T	T	T	T	T	T	T	T	T	T	T	T	T	T	T	T	T	A	T	T	T	T	T	T
ECs0724	298	803131		potassium-transporting ATPase subunit C	One of the components of the high-affinity ATP-driven potassium transport (or KDP)system, which catalyzes the hydrolysis of ATP coupled with the exchange of hydrogen and potassium ions. The C subunit may be involved in assembly of the KDP complex	NP_308751.1	A	A	A	A	A	A	A	A	A	A	A	A	C	A	A	C	C	A	C	A	A	A	A	A	A	A	A	A	A	C	C	C	A	A	A	A	C	A	C	C	C	A	A
ECs0724	310	803143		potassium-transporting ATPase subunit C	One of the components of the high-affinity ATP-driven potassium transport (or KDP)system, which catalyzes the hydrolysis of ATP coupled with the exchange of hydrogen and potassium ions. The C subunit may be involved in assembly of the KDP complex	NP_308751.1	C	C	C	C	C	C	C	C	C	C	C	C	C	C	C	T	T	C	T	C	C	C	C	C	C	C	C	C	C	T	T	C	C	C	T	C	T	C	C	C	T	C	C
ECs0724	316	803149		potassium-transporting ATPase subunit C	One of the components of the high-affinity ATP-driven potassium transport (or KDP)system, which catalyzes the hydrolysis of ATP coupled with the exchange of hydrogen and potassium ions. The C subunit may be involved in assembly of the KDP complex	NP_308751.1	A	A	A	A	A	A	A	A	A	A	A	A	G	A	A	A	A	A	A	A	A	A	A	A	A	A	A	A	A	A	A	G	A	A	A	A	A	A	G	G	A	A	A
ECs0724	335	803168		potassium-transporting ATPase subunit C	One of the components of the high-affinity ATP-driven potassium transport (or KDP)system, which catalyzes the hydrolysis of ATP coupled with the exchange of hydrogen and potassium ions. The C subunit may be involved in assembly of the KDP complex	NP_308751.1	T	T	T	T	T	T	T	T	T	T	T	T	T	T	T	T	T	T	T	T	T	T	T	T	T	T	T	T	T	T	T	T	T	T	T	T	T	T	T	T	T	T	T
ECs0724	346	803179		potassium-transporting ATPase subunit C	One of the components of the high-affinity ATP-driven potassium transport (or KDP)system, which catalyzes the hydrolysis of ATP coupled with the exchange of hydrogen and potassium ions. The C subunit may be involved in assembly of the KDP complex	NP_308751.1	G	G	G	G	G	G	G	G	G	G	G	G	G	G	G	G	G	G	G	G	A	A	A	A	G	G	G	G	A	G	G	G	G	A	G	G	G	G	G	G	G	A	G
ECs0724	349	803182		potassium-transporting ATPase subunit C	One of the components of the high-affinity ATP-driven potassium transport (or KDP)system, which catalyzes the hydrolysis of ATP coupled with the exchange of hydrogen and potassium ions. The C subunit may be involved in assembly of the KDP complex	NP_308751.1	C	C	T	C	C	C	C	C	C	C	C	C	C	C	C	C	C	C	C	C	C	C	C	C	C	C	C	C	C	C	C	C	C	C	C	C	C	C	C	C	C	C	C
ECs0724	358	803191		potassium-transporting ATPase subunit C	One of the components of the high-affinity ATP-driven potassium transport (or KDP)system, which catalyzes the hydrolysis of ATP coupled with the exchange of hydrogen and potassium ions. The C subunit may be involved in assembly of the KDP complex	NP_308751.1	C	C	C	C	C	C	C	C	C	C	C	C	T	C	C	T	T	C	T	C	C	C	C	C	C	C	C	C	C	T	T	T	C	C	C	C	T	C	T	T	C	C	C
ECs0724	364	803197		potassium-transporting ATPase subunit C	One of the components of the high-affinity ATP-driven potassium transport (or KDP)system, which catalyzes the hydrolysis of ATP coupled with the exchange of hydrogen and potassium ions. The C subunit may be involved in assembly of the KDP complex	NP_308751.1	C	C	C	C	C	C	C	C	T	C	C	C	C	C	C	C	C	C	C	C	C	C	C	C	C	C	C	C	C	C	C	C	C	C	C	C	C	C	C	C	C	C	C
ECs0724	376	803209		potassium-transporting ATPase subunit C	One of the components of the high-affinity ATP-driven potassium transport (or KDP)system, which catalyzes the hydrolysis of ATP coupled with the exchange of hydrogen and potassium ions. The C subunit may be involved in assembly of the KDP complex	NP_308751.1	C	C	A	C	C	C	C	C	C	A	A	A	A	A	A	A	A	A	A	A	A	A	A	A	C	C	A	A	A	A	A	A	C	A	A	A	A	C	A	A	C	A	A
ECs0724	392	803225		potassium-transporting ATPase subunit C	One of the components of the high-affinity ATP-driven potassium transport (or KDP)system, which catalyzes the hydrolysis of ATP coupled with the exchange of hydrogen and potassium ions. The C subunit may be involved in assembly of the KDP complex	NP_308751.1	C	C	C	C	C	C	C	C	C	C	C	C	C	C	C	C	C	C	C	C	T	T	T	T	C	C	C	C	T	C	C	C	C	T	C	C	C	C	C	C	T	T	C
ECs0724	394	803227		potassium-transporting ATPase subunit C	One of the components of the high-affinity ATP-driven potassium transport (or KDP)system, which catalyzes the hydrolysis of ATP coupled with the exchange of hydrogen and potassium ions. The C subunit may be involved in assembly of the KDP complex	NP_308751.1	G	G	G	G	G	G	G	G	G	G	G	G	G	G	G	G	G	G	G	G	G	G	G	G	G	G	G	G	G	G	G	G	G	G	G	G	G	G	G	G	G	G	A
ECs0724	403	803236		potassium-transporting ATPase subunit C	One of the components of the high-affinity ATP-driven potassium transport (or KDP)system, which catalyzes the hydrolysis of ATP coupled with the exchange of hydrogen and potassium ions. The C subunit may be involved in assembly of the KDP complex	NP_308751.1	C	C	C	C	C	C	C	C	C	C	C	C	T	C	C	T	T	C	T	C	C	C	C	C	C	C	C	C	C	T	T	T	C	C	C	C	T	C	T	T	C	C	C
ECs0724	412	803245		potassium-transporting ATPase subunit C	One of the components of the high-affinity ATP-driven potassium transport (or KDP)system, which catalyzes the hydrolysis of ATP coupled with the exchange of hydrogen and potassium ions. The C subunit may be involved in assembly of the KDP complex	NP_308751.1	T	T	T	T	T	T	T	T	T	T	T	T	T	T	T	T	T	T	T	T	T	T	T	T	T	T	T	T	T	T	T	T	T	T	T	T	T	T	T	T	T	T	T
ECs0724	418	803251		potassium-transporting ATPase subunit C	One of the components of the high-affinity ATP-driven potassium transport (or KDP)system, which catalyzes the hydrolysis of ATP coupled with the exchange of hydrogen and potassium ions. The C subunit may be involved in assembly of the KDP complex	NP_308751.1	C	C	T	C	C	C	C	C	C	C	C	C	C	C	C	C	C	C	C	C	C	C	C	C	C	C	C	C	C	C	C	C	C	C	C	C	C	C	C	C	C	C	T
ECs0724	421	803254		potassium-transporting ATPase subunit C	One of the components of the high-affinity ATP-driven potassium transport (or KDP)system, which catalyzes the hydrolysis of ATP coupled with the exchange of hydrogen and potassium ions. The C subunit may be involved in assembly of the KDP complex	NP_308751.1	A	A	A	A	A	A	A	A	A	A	A	A	A	A	A	A	A	A	A	A	A	A	A	A	A	A	A	A	A	A	A	A	A	A	G	A	A	A	A	A	A	A	A
ECs0724	424	803257		potassium-transporting ATPase subunit C	One of the components of the high-affinity ATP-driven potassium transport (or KDP)system, which catalyzes the hydrolysis of ATP coupled with the exchange of hydrogen and potassium ions. The C subunit may be involved in assembly of the KDP complex	NP_308751.1	C	C	C	C	C	C	C	C	C	C	C	C	G	C	G	G	G	G	G	G	C	C	C	C	C	C	G	C	C	G	G	G	C	C	A	C	G	C	G	G	G	C	C
ECs0724	430	803263		potassium-transporting ATPase subunit C	One of the components of the high-affinity ATP-driven potassium transport (or KDP)system, which catalyzes the hydrolysis of ATP coupled with the exchange of hydrogen and potassium ions. The C subunit may be involved in assembly of the KDP complex	NP_308751.1	C	C	C	C	C	C	C	C	C	T	T	T	C	T	C	C	C	C	C	C	C	C	C	C	C	C	C	T	C	C	C	C	C	C	C	T	C	C	C	C	C	C	C
ECs0724	445	803278		potassium-transporting ATPase subunit C	One of the components of the high-affinity ATP-driven potassium transport (or KDP)system, which catalyzes the hydrolysis of ATP coupled with the exchange of hydrogen and potassium ions. The C subunit may be involved in assembly of the KDP complex	NP_308751.1	A	A	A	A	A	A	A	A	A	G	G	G	A	G	A	A	A	A	A	A	G	G	G	G	A	A	A	G	G	A	A	A	A	G	G	G	A	A	A	A	G	G	G
ECs0724	451	803284		potassium-transporting ATPase subunit C	One of the components of the high-affinity ATP-driven potassium transport (or KDP)system, which catalyzes the hydrolysis of ATP coupled with the exchange of hydrogen and potassium ions. The C subunit may be involved in assembly of the KDP complex	NP_308751.1	C	C	C	C	C	C	C	C	C	C	C	C	T	C	C	T	T	C	T	C	C	C	C	C	C	C	C	C	C	T	T	T	C	C	C	C	T	C	T	T	C	C	C
ECs0724	457	803290		potassium-transporting ATPase subunit C	One of the components of the high-affinity ATP-driven potassium transport (or KDP)system, which catalyzes the hydrolysis of ATP coupled with the exchange of hydrogen and potassium ions. The C subunit may be involved in assembly of the KDP complex	NP_308751.1	G	G	G	G	G	G	G	G	G	G	G	G	G	G	A	G	G	A	G	A	G	G	G	G	G	G	A	G	G	G	G	G	G	G	G	G	G	G	G	G	G	G	G
ECs0724	490	803323		potassium-transporting ATPase subunit C	One of the components of the high-affinity ATP-driven potassium transport (or KDP)system, which catalyzes the hydrolysis of ATP coupled with the exchange of hydrogen and potassium ions. The C subunit may be involved in assembly of the KDP complex	NP_308751.1	C	C	C	C	C	C	C	C	C	C	C	C	T	C	T	T	T	T	T	T	C	C	C	C	C	C	T	C	C	T	T	T	C	C	C	C	T	C	T	T	C	C	C
ECs0724	491	803324		potassium-transporting ATPase subunit C	One of the components of the high-affinity ATP-driven potassium transport (or KDP)system, which catalyzes the hydrolysis of ATP coupled with the exchange of hydrogen and potassium ions. The C subunit may be involved in assembly of the KDP complex	NP_308751.1	A	A	G	A	A	A	A	A	A	A	A	A	G	A	A	G	G	A	G	A	G	G	G	G	A	A	A	A	G	G	G	G	A	G	G	A	G	A	G	G	G	G	G
ECs0724	499	803332		potassium-transporting ATPase subunit C	One of the components of the high-affinity ATP-driven potassium transport (or KDP)system, which catalyzes the hydrolysis of ATP coupled with the exchange of hydrogen and potassium ions. The C subunit may be involved in assembly of the KDP complex	NP_308751.1	C	C	C	C	C	C	C	C	C	C	C	C	C	C	C	C	C	C	C	C	C	C	C	C	C	C	C	C	C	C	C	C	C	C	C	C	C	C	C	C	C	C	T
ECs0724	514	803347		potassium-transporting ATPase subunit C	One of the components of the high-affinity ATP-driven potassium transport (or KDP)system, which catalyzes the hydrolysis of ATP coupled with the exchange of hydrogen and potassium ions. The C subunit may be involved in assembly of the KDP complex	NP_308751.1	G	G	G	G	G	G	G	G	G	G	G	G	G	G	G	G	G	G	G	G	A	A	A	A	G	G	G	G	A	G	G	G	G	A	A	G	G	G	G	G	G	A	G
ECs0724	523	803356		potassium-transporting ATPase subunit C	One of the components of the high-affinity ATP-driven potassium transport (or KDP)system, which catalyzes the hydrolysis of ATP coupled with the exchange of hydrogen and potassium ions. The C subunit may be involved in assembly of the KDP complex	NP_308751.1	A	A	A	A	A	A	A	A	A	A	A	A	A	A	A	A	A	A	A	A	A	A	A	A	A	A	A	A	A	A	A	A	A	A	A	A	A	A	A	A	A	A	A
ECs0724	540	803373		potassium-transporting ATPase subunit C	One of the components of the high-affinity ATP-driven potassium transport (or KDP)system, which catalyzes the hydrolysis of ATP coupled with the exchange of hydrogen and potassium ions. The C subunit may be involved in assembly of the KDP complex	NP_308751.1	T	T	T	T	T	T	T	T	T	T	T	T	G	T	T	G	G	T	G	T	T	T	T	T	T	T	T	T	T	G	G	G	T	T	T	T	G	T	G	G	T	T	T
ECs0724	547	803380		potassium-transporting ATPase subunit C	One of the components of the high-affinity ATP-driven potassium transport (or KDP)system, which catalyzes the hydrolysis of ATP coupled with the exchange of hydrogen and potassium ions. The C subunit may be involved in assembly of the KDP complex	NP_308751.1	C	C	T	C	C	C	C	C	C	C	C	C	C	C	T	C	C	T	C	T	C	C	C	C	C	C	T	C	C	C	C	C	C	C	C	C	C	C	C	C	C	C	C
ECs0724	553	803386		potassium-transporting ATPase subunit C	One of the components of the high-affinity ATP-driven potassium transport (or KDP)system, which catalyzes the hydrolysis of ATP coupled with the exchange of hydrogen and potassium ions. The C subunit may be involved in assembly of the KDP complex	NP_308751.1	T	T	T	T	T	T	T	T	T	T	T	T	T	T	T	T	T	T	T	T	T	T	T	T	T	T	T	T	T	T	T	T	T	T	T	T	T	T	T	T	C	T	T
ECs0724	565	803398		potassium-transporting ATPase subunit C	One of the components of the high-affinity ATP-driven potassium transport (or KDP)system, which catalyzes the hydrolysis of ATP coupled with the exchange of hydrogen and potassium ions. The C subunit may be involved in assembly of the KDP complex	NP_308751.1	G	G	T	G	G	G	G	G	G	T	T	T	T	T	T	T	T	T	T	T	T	T	T	T	G	G	T	T	T	T	T	T	G	T	T	T	T	G	T	T	T	T	T
ECs0724	570	803403		potassium-transporting ATPase subunit C	One of the components of the high-affinity ATP-driven potassium transport (or KDP)system, which catalyzes the hydrolysis of ATP coupled with the exchange of hydrogen and potassium ions. The C subunit may be involved in assembly of the KDP complex	NP_308751.1	G	G	T	G	G	G	G	G	G	G	G	G	G	G	T	G	G	T	G	T	G	G	G	G	G	G	T	G	G	T	G	G	G	G	T	G	T	G	T	T	G	G	G
ECs0738	18	821828		LamB/YcsF family protein	similar to YBGL_ECOLI gi|1786931 (conserved in Escherichia coli K-12)	NP_308765.1	C	C	C	C	C	C	C	C	C	C	C	C	C	C	C	C	C	C	C	C	C	C	C	C	C	C	C	C	C	C	C	C	C	C	T	C	C	C	C	C	C	C	C
ECs0738	38	821848		LamB/YcsF family protein	similar to YBGL_ECOLI gi|1786931 (conserved in Escherichia coli K-12)	NP_308765.1	G	G	A	G	G	G	G	G	G	G	G	G	G	G	G	G	G	G	G	G	G	G	G	G	G	G	G	G	G	G	G	G	G	G	G	G	G	G	G	G	G	G	G
ECs0738	39	821849		LamB/YcsF family protein	similar to YBGL_ECOLI gi|1786931 (conserved in Escherichia coli K-12)	NP_308765.1	C	C	T	C	C	C	C	C	C	C	C	C	C	C	C	C	C	C	C	C	C	C	C	C	C	C	C	C	C	T	C	C	C	C	C	C	C	C	C	C	C	C	C
ECs0738	40	821850		LamB/YcsF family protein	similar to YBGL_ECOLI gi|1786931 (conserved in Escherichia coli K-12)	NP_308765.1	G	G	G	G	G	G	G	G	G	G	G	G	G	G	G	G	G	G	G	G	A	A	A	A	G	G	G	G	A	G	G	G	G	A	G	G	G	G	G	G	G	A	G
ECs0738	41	821851		LamB/YcsF family protein	similar to YBGL_ECOLI gi|1786931 (conserved in Escherichia coli K-12)	NP_308765.1	C	C	C	C	C	C	C	C	C	C	C	C	C	C	C	C	C	C	C	C	C	C	C	C	C	C	C	C	C	T	C	C	C	C	C	C	C	C	C	C	C	C	C
ECs0738	50	821860		LamB/YcsF family protein	similar to YBGL_ECOLI gi|1786931 (conserved in Escherichia coli K-12)	NP_308765.1	C	C	C	C	C	C	C	C	C	C	C	C	C	C	C	C	C	C	C	C	C	C	C	C	C	C	C	C	C	T	C	C	C	C	C	C	C	C	C	C	C	C	C
ECs0738	54	821864		LamB/YcsF family protein	similar to YBGL_ECOLI gi|1786931 (conserved in Escherichia coli K-12)	NP_308765.1	G	G	G	G	G	G	G	G	G	G	G	G	A	G	G	A	A	G	A	G	G	G	G	G	G	G	G	G	G	G	A	G	G	G	G	G	G	G	G	G	G	G	G
ECs0738	87	821897		LamB/YcsF family protein	similar to YBGL_ECOLI gi|1786931 (conserved in Escherichia coli K-12)	NP_308765.1	T	T	C	C	C	C	C	C	C	T	T	T	C	T	C	C	C	C	C	T	C	C	C	C	C	T	C	T	C	C	C	C	C	C	T	T	C	T	C	C	C	C	T
ECs0738	102	821912		LamB/YcsF family protein	similar to YBGL_ECOLI gi|1786931 (conserved in Escherichia coli K-12)	NP_308765.1	A	A	A	A	A	A	A	A	A	A	A	A	A	A	A	A	A	A	A	A	A	A	A	A	A	A	A	A	A	A	A	A	A	A	A	A	A	A	A	A	A	A	A
ECs0738	105	821915		LamB/YcsF family protein	similar to YBGL_ECOLI gi|1786931 (conserved in Escherichia coli K-12)	NP_308765.1	C	C	C	C	C	C	C	C	C	C	C	C	C	C	C	C	C	C	C	C	C	C	C	C	C	C	C	C	C	C	C	C	C	C	C	C	A	C	C	C	C	C	C
ECs0738	111	821921		LamB/YcsF family protein	similar to YBGL_ECOLI gi|1786931 (conserved in Escherichia coli K-12)	NP_308765.1	C	C	G	G	G	G	G	G	G	C	C	C	G	C	G	G	G	G	G	C	G	G	G	G	G	C	G	C	G	G	G	G	G	G	C	C	G	C	G	G	G	G	G
ECs0738	116	821926		LamB/YcsF family protein	similar to YBGL_ECOLI gi|1786931 (conserved in Escherichia coli K-12)	NP_308765.1	C	C	C	T	C	C	C	C	T	C	C	C	C	C	C	C	C	C	C	C	C	C	C	C	C	C	T	C	C	C	C	C	C	C	C	C	C	C	C	C	C	C	C
ECs0738	123	821933		LamB/YcsF family protein	similar to YBGL_ECOLI gi|1786931 (conserved in Escherichia coli K-12)	NP_308765.1	G	G	G	G	G	G	G	G	G	G	G	G	G	G	T	G	G	T	G	G	G	G	G	G	G	G	G	G	G	G	G	G	G	G	G	G	G	G	G	G	G	G	G
ECs0738	125	821935		LamB/YcsF family protein	similar to YBGL_ECOLI gi|1786931 (conserved in Escherichia coli K-12)	NP_308765.1	C	C	C	C	C	C	C	C	C	C	C	C	C	C	C	C	C	C	C	C	C	C	C	C	C	C	C	C	C	C	C	C	C	C	C	C	C	C	C	C	C	C	T
ECs0738	150	821960		LamB/YcsF family protein	similar to YBGL_ECOLI gi|1786931 (conserved in Escherichia coli K-12)	NP_308765.1	T	T	T	T	T	T	T	T	T	T	T	T	T	T	T	C	C	T	T	T	T	T	T	T	T	T	T	T	T	T	T	C	T	T	T	T	T	T	T	T	T	T	T
ECs0738	156	821966		LamB/YcsF family protein	similar to YBGL_ECOLI gi|1786931 (conserved in Escherichia coli K-12)	NP_308765.1	C	C	T	C	T	T	T	T	C	C	C	C	C	C	T	T	T	T	C	C	C	C	C	C	T	C	C	C	C	C	C	C	T	C	T	C	C	C	C	C	C	C	C
ECs0738	159	821969		LamB/YcsF family protein	similar to YBGL_ECOLI gi|1786931 (conserved in Escherichia coli K-12)	NP_308765.1	G	G	G	G	A	A	A	A	G	G	G	G	G	G	A	G	G	A	G	G	G	G	G	G	A	G	G	G	G	G	G	G	A	G	G	G	G	G	G	G	G	G	G
ECs0738	168	821978		LamB/YcsF family protein	similar to YBGL_ECOLI gi|1786931 (conserved in Escherichia coli K-12)	NP_308765.1	T	T	T	T	T	T	T	T	T	T	T	T	T	T	T	G	G	T	T	T	T	T	T	T	T	T	T	T	T	T	T	G	T	T	T	T	T	T	G	G	T	T	T
ECs0738	171	821981		LamB/YcsF family protein	similar to YBGL_ECOLI gi|1786931 (conserved in Escherichia coli K-12)	NP_308765.1	C	C	C	C	C	C	C	C	C	C	C	C	C	C	C	C	C	C	C	C	T	T	T	T	C	C	C	C	T	C	C	C	C	T	C	C	C	C	C	C	T	T	C
ECs0738	179	821989		LamB/YcsF family protein	similar to YBGL_ECOLI gi|1786931 (conserved in Escherichia coli K-12)	NP_308765.1	T	T	T	T	T	T	T	T	T	T	T	T	T	T	T	T	T	T	T	T	T	T	T	T	T	T	T	T	T	A	T	T	T	T	T	T	T	T	T	T	T	T	T
ECs0738	183	821993		LamB/YcsF family protein	similar to YBGL_ECOLI gi|1786931 (conserved in Escherichia coli K-12)	NP_308765.1	C	C	C	C	C	C	C	C	C	C	C	C	C	C	C	C	C	C	C	C	C	C	C	C	C	C	C	C	C	C	C	C	C	C	C	C	C	C	C	C	C	C	C
ECs0738	187	821997		LamB/YcsF family protein	similar to YBGL_ECOLI gi|1786931 (conserved in Escherichia coli K-12)	NP_308765.1	A	A	A	A	A	A	A	A	A	A	A	A	A	A	A	A	A	A	A	A	A	A	A	A	A	A	A	A	A	A	A	A	A	A	A	A	A	A	A	A	A	A	C
ECs0738	190	822000		LamB/YcsF family protein	similar to YBGL_ECOLI gi|1786931 (conserved in Escherichia coli K-12)	NP_308765.1	G	G	G	G	G	G	G	G	G	G	G	G	G	G	G	G	G	G	G	G	A	A	A	A	G	G	G	G	A	G	G	G	G	A	G	G	G	G	G	G	G	A	G
ECs0738	201	822011		LamB/YcsF family protein	similar to YBGL_ECOLI gi|1786931 (conserved in Escherichia coli K-12)	NP_308765.1	T	T	G	T	T	T	T	T	T	T	T	T	T	T	T	T	T	T	T	T	T	T	T	T	T	T	T	T	T	T	T	T	T	T	T	T	T	T	T	T	T	T	T
ECs0738	207	822017		LamB/YcsF family protein	similar to YBGL_ECOLI gi|1786931 (conserved in Escherichia coli K-12)	NP_308765.1	C	C	C	C	C	C	C	C	C	C	C	C	C	C	C	C	C	C	C	C	C	C	C	C	C	C	C	C	C	C	C	C	C	C	C	C	C	C	C	C	C	C	T
ECs0738	209	822019		LamB/YcsF family protein	similar to YBGL_ECOLI gi|1786931 (conserved in Escherichia coli K-12)	NP_308765.1	C	C	T	C	C	C	C	C	C	C	C	C	C	C	C	C	C	C	C	C	C	C	C	C	C	C	C	C	C	C	C	C	C	C	C	C	C	C	C	C	C	C	C
ECs0738	210	822020		LamB/YcsF family protein	similar to YBGL_ECOLI gi|1786931 (conserved in Escherichia coli K-12)	NP_308765.1	C	C	C	C	C	C	C	C	C	C	C	C	C	C	C	C	C	C	C	C	T	T	T	T	C	C	C	C	T	C	C	C	C	T	C	C	C	C	C	C	T	T	C
ECs0738	217	822027		LamB/YcsF family protein	similar to YBGL_ECOLI gi|1786931 (conserved in Escherichia coli K-12)	NP_308765.1	C	C	C	C	T	T	T	T	C	C	C	C	C	C	C	C	C	C	C	C	C	C	C	C	T	C	C	C	C	C	C	C	T	C	C	C	C	C	C	C	C	C	C
ECs0738	225	822035		LamB/YcsF family protein	similar to YBGL_ECOLI gi|1786931 (conserved in Escherichia coli K-12)	NP_308765.1	A	A	A	A	A	A	A	A	A	A	A	A	A	A	A	A	A	A	A	A	A	A	A	A	A	A	A	A	A	A	A	A	A	A	A	A	A	A	A	A	A	A	A
ECs0738	232	822042		LamB/YcsF family protein	similar to YBGL_ECOLI gi|1786931 (conserved in Escherichia coli K-12)	NP_308765.1	G	G	G	G	G	G	G	G	G	G	G	G	G	G	G	G	G	G	G	G	G	G	G	G	G	G	G	G	G	G	G	G	G	G	G	G	A	G	G	G	G	G	G
ECs0738	233	822043		LamB/YcsF family protein	similar to YBGL_ECOLI gi|1786931 (conserved in Escherichia coli K-12)	NP_308765.1	T	T	T	T	T	T	T	T	T	T	T	T	T	T	T	T	T	T	T	T	T	T	T	T	T	T	T	T	T	T	T	T	T	T	T	T	T	T	T	T	T	T	T
ECs0738	236	822046		LamB/YcsF family protein	similar to YBGL_ECOLI gi|1786931 (conserved in Escherichia coli K-12)	NP_308765.1	A	A	A	A	A	A	A	A	A	A	A	A	T	A	A	T	T	A	T	A	A	A	A	A	A	A	A	A	A	T	T	T	A	A	A	A	T	A	T	T	A	A	A
ECs0738	261	822071		LamB/YcsF family protein	similar to YBGL_ECOLI gi|1786931 (conserved in Escherichia coli K-12)	NP_308765.1	C	C	C	C	C	C	C	C	C	C	C	C	C	C	C	C	C	C	C	C	C	C	C	C	C	C	C	C	C	C	C	C	C	C	C	C	C	C	C	C	T	C	C
ECs0738	270	822080		LamB/YcsF family protein	similar to YBGL_ECOLI gi|1786931 (conserved in Escherichia coli K-12)	NP_308765.1	A	A	A	A	A	A	A	A	A	A	A	A	A	A	A	A	A	A	A	A	A	A	A	A	A	A	A	A	A	C	A	A	A	A	A	A	A	A	A	A	A	A	A
ECs0738	271	822081		LamB/YcsF family protein	similar to YBGL_ECOLI gi|1786931 (conserved in Escherichia coli K-12)	NP_308765.1	A	A	A	A	A	A	A	A	A	A	A	A	G	A	A	G	G	A	G	A	A	A	A	A	A	A	A	A	A	G	G	G	A	A	A	A	G	A	G	G	A	A	G
ECs0738	273	822083		LamB/YcsF family protein	similar to YBGL_ECOLI gi|1786931 (conserved in Escherichia coli K-12)	NP_308765.1	G	G	G	G	G	G	G	G	G	G	G	G	G	G	G	G	G	G	G	G	G	G	G	G	G	G	G	G	G	T	G	G	G	G	G	G	G	G	G	G	G	G	G
ECs0738	277	822087		LamB/YcsF family protein	similar to YBGL_ECOLI gi|1786931 (conserved in Escherichia coli K-12)	NP_308765.1	G	G	G	G	G	G	G	G	G	G	G	G	A	G	G	A	A	G	A	G	A	A	A	A	G	G	G	G	A	G	A	A	G	A	G	G	A	G	A	A	G	A	A
ECs0738	279	822089		LamB/YcsF family protein	similar to YBGL_ECOLI gi|1786931 (conserved in Escherichia coli K-12)	NP_308765.1	C	C	C	C	C	C	C	C	C	C	C	C	C	C	C	C	C	C	C	C	C	C	C	C	C	C	C	C	C	T	C	C	C	C	C	C	C	C	C	C	C	C	C
ECs0738	282	822092		LamB/YcsF family protein	similar to YBGL_ECOLI gi|1786931 (conserved in Escherichia coli K-12)	NP_308765.1	T	T	T	T	T	T	T	T	T	T	T	T	T	T	T	T	T	T	T	T	T	T	T	T	T	T	T	T	T	C	T	T	T	T	T	T	T	T	T	T	T	T	T
ECs0738	285	822095		LamB/YcsF family protein	similar to YBGL_ECOLI gi|1786931 (conserved in Escherichia coli K-12)	NP_308765.1	G	G	G	G	G	G	G	G	G	G	G	G	G	G	G	G	G	G	G	G	G	G	G	G	G	G	G	G	G	G	G	G	G	G	G	G	G	G	G	G	G	G	A
ECs0738	290	822100		LamB/YcsF family protein	similar to YBGL_ECOLI gi|1786931 (conserved in Escherichia coli K-12)	NP_308765.1	G	G	G	G	G	G	G	G	G	G	G	G	G	G	G	G	G	G	G	G	G	G	G	G	G	G	G	G	G	G	G	G	G	G	G	G	G	G	G	G	T	G	G
ECs0738	291	822101		LamB/YcsF family protein	similar to YBGL_ECOLI gi|1786931 (conserved in Escherichia coli K-12)	NP_308765.1	C	C	C	C	C	C	C	C	C	C	C	C	C	C	C	C	C	C	T	C	T	T	T	T	C	C	C	C	C	C	T	C	C	T	C	C	C	C	T	T	C	T	G
ECs0738	294	822104		LamB/YcsF family protein	similar to YBGL_ECOLI gi|1786931 (conserved in Escherichia coli K-12)	NP_308765.1	C	C	T	C	C	C	C	C	C	C	C	C	C	C	C	C	C	C	C	C	T	T	T	T	C	C	C	C	T	C	C	C	C	T	C	C	C	C	C	C	T	T	C
ECs0738	297	822107		LamB/YcsF family protein	similar to YBGL_ECOLI gi|1786931 (conserved in Escherichia coli K-12)	NP_308765.1	A	A	T	A	A	A	A	A	A	A	A	A	A	A	A	A	A	A	A	A	A	A	A	A	A	A	A	A	A	A	A	A	A	A	A	A	A	A	A	A	A	A	A
ECs0738	301	822111		LamB/YcsF family protein	similar to YBGL_ECOLI gi|1786931 (conserved in Escherichia coli K-12)	NP_308765.1	C	C	C	C	C	C	C	C	C	C	C	C	T	C	C	T	T	C	T	C	C	C	C	C	C	C	C	C	C	T	T	T	C	C	C	C	T	C	T	T	C	C	C
ECs0738	315	822125		LamB/YcsF family protein	similar to YBGL_ECOLI gi|1786931 (conserved in Escherichia coli K-12)	NP_308765.1	G	G	T	G	G	G	G	G	G	G	G	G	G	G	G	G	G	G	G	G	G	G	G	G	G	G	G	G	G	G	G	G	G	G	G	G	G	G	G	G	G	G	G
ECs0738	318	822128		LamB/YcsF family protein	similar to YBGL_ECOLI gi|1786931 (conserved in Escherichia coli K-12)	NP_308765.1	C	C	C	C	C	C	C	C	C	C	C	C	C	C	C	C	C	C	C	C	C	C	C	C	C	C	C	C	C	C	C	C	C	C	C	C	C	C	C	C	T	C	C
ECs0738	327	822137		LamB/YcsF family protein	similar to YBGL_ECOLI gi|1786931 (conserved in Escherichia coli K-12)	NP_308765.1	G	G	A	G	G	G	G	G	G	G	G	G	A	G	G	A	A	G	A	G	A	A	A	A	G	G	G	G	A	A	A	A	G	A	G	G	A	G	A	A	A	A	A
ECs0738	339	822149		LamB/YcsF family protein	similar to YBGL_ECOLI gi|1786931 (conserved in Escherichia coli K-12)	NP_308765.1	G	G	A	G	G	G	G	G	G	G	G	G	G	G	G	G	G	G	G	G	G	G	G	G	G	G	G	G	G	G	G	G	G	G	G	G	G	G	G	G	G	G	G
ECs0738	348	822158		LamB/YcsF family protein	similar to YBGL_ECOLI gi|1786931 (conserved in Escherichia coli K-12)	NP_308765.1	A	A	G	A	A	A	A	A	A	A	A	A	G	A	A	G	G	A	G	A	G	G	G	G	A	A	A	A	G	G	G	G	A	G	A	A	G	A	G	G	G	G	G
ECs0738	351	822161		LamB/YcsF family protein	similar to YBGL_ECOLI gi|1786931 (conserved in Escherichia coli K-12)	NP_308765.1	A	A	A	A	A	A	A	A	A	A	A	A	A	A	A	A	A	A	A	A	A	A	A	A	A	A	A	A	A	A	A	A	A	A	A	A	A	A	A	A	T	A	A
ECs0738	362	822172		LamB/YcsF family protein	similar to YBGL_ECOLI gi|1786931 (conserved in Escherichia coli K-12)	NP_308765.1	A	A	A	A	A	A	A	A	A	A	A	A	A	A	A	A	A	A	A	A	A	A	A	A	A	A	A	A	A	A	A	A	A	A	A	A	A	A	A	A	A	A	A
ECs0738	366	822176		LamB/YcsF family protein	similar to YBGL_ECOLI gi|1786931 (conserved in Escherichia coli K-12)	NP_308765.1	C	C	C	C	C	C	C	C	C	C	C	C	C	C	C	C	C	C	T	C	C	C	C	C	C	C	C	C	C	C	T	C	C	C	C	C	T	C	T	T	C	C	C
ECs0738	396	822206		LamB/YcsF family protein	similar to YBGL_ECOLI gi|1786931 (conserved in Escherichia coli K-12)	NP_308765.1	A	A	G	A	G	G	G	G	G	A	A	A	G	A	G	G	G	G	G	G	A	A	A	A	G	G	A	A	A	G	G	G	A	A	A	A	G	A	G	G	G	A	G
ECs0738	397	822207		LamB/YcsF family protein	similar to YBGL_ECOLI gi|1786931 (conserved in Escherichia coli K-12)	NP_308765.1	G	G	G	G	G	G	G	G	G	G	G	G	G	G	G	G	G	G	G	G	G	G	G	G	G	G	G	G	G	G	G	G	G	G	G	G	G	G	G	G	G	G	T
ECs0738	399	822209		LamB/YcsF family protein	similar to YBGL_ECOLI gi|1786931 (conserved in Escherichia coli K-12)	NP_308765.1	A	A	A	A	A	A	A	A	A	A	A	A	A	A	A	A	A	A	A	A	A	A	A	A	A	A	A	A	A	A	A	A	A	A	A	A	A	A	A	A	A	A	A
ECs0738	403	822213		LamB/YcsF family protein	similar to YBGL_ECOLI gi|1786931 (conserved in Escherichia coli K-12)	NP_308765.1	G	G	A	G	A	A	A	A	A	G	G	G	A	G	A	A	A	A	A	A	G	G	G	G	A	A	A	G	G	A	A	A	G	G	G	G	A	G	A	A	A	G	A
ECs0738	411	822221		LamB/YcsF family protein	similar to YBGL_ECOLI gi|1786931 (conserved in Escherichia coli K-12)	NP_308765.1	T	T	C	C	T	T	T	T	T	T	T	T	C	T	T	C	C	T	C	T	T	T	T	T	T	T	C	T	T	C	C	C	T	T	C	T	C	T	C	C	C	T	C
ECs0738	420	822230		LamB/YcsF family protein	similar to YBGL_ECOLI gi|1786931 (conserved in Escherichia coli K-12)	NP_308765.1	A	A	G	A	A	A	A	A	A	A	A	A	A	A	A	A	A	A	A	A	A	A	A	A	A	A	G	A	A	A	A	A	A	A	A	A	A	A	A	A	G	A	G
ECs0738	424	822234		LamB/YcsF family protein	similar to YBGL_ECOLI gi|1786931 (conserved in Escherichia coli K-12)	NP_308765.1	A	A	A	A	A	A	A	A	A	A	A	A	A	A	A	A	A	A	A	A	A	A	A	A	A	A	A	A	A	A	A	A	A	A	A	A	A	A	A	A	A	A	A
ECs0738	445	822255		LamB/YcsF family protein	similar to YBGL_ECOLI gi|1786931 (conserved in Escherichia coli K-12)	NP_308765.1	A	A	A	A	A	A	A	A	A	A	A	A	G	A	A	G	G	A	G	A	A	A	A	A	A	A	A	A	A	G	G	G	A	A	A	A	G	A	G	G	A	A	A
ECs0738	447	822257		LamB/YcsF family protein	similar to YBGL_ECOLI gi|1786931 (conserved in Escherichia coli K-12)	NP_308765.1	G	G	G	G	G	G	G	G	G	G	G	G	A	G	G	A	A	G	A	G	G	G	G	G	G	G	G	G	G	A	A	A	G	G	G	G	A	G	A	A	G	G	G
ECs0738	449	822259		LamB/YcsF family protein	similar to YBGL_ECOLI gi|1786931 (conserved in Escherichia coli K-12)	NP_308765.1	A	A	A	A	A	A	A	A	A	A	A	A	G	A	A	G	G	A	G	A	A	A	A	A	A	A	A	A	A	G	G	G	A	A	A	A	G	A	G	G	A	A	G
ECs0738	456	822266		LamB/YcsF family protein	similar to YBGL_ECOLI gi|1786931 (conserved in Escherichia coli K-12)	NP_308765.1	C	C	C	C	C	C	C	C	C	C	C	C	C	C	C	C	C	C	C	C	C	C	C	C	C	C	T	C	C	C	C	C	C	C	C	C	C	C	C	C	C	C	T
ECs0738	460	822270		LamB/YcsF family protein	similar to YBGL_ECOLI gi|1786931 (conserved in Escherichia coli K-12)	NP_308765.1	A	A	A	A	A	A	A	A	A	A	A	A	G	A	A	G	G	A	G	A	A	A	A	A	A	A	A	A	A	G	G	G	A	A	A	A	G	A	G	G	A	A	A
ECs0738	461	822271		LamB/YcsF family protein	similar to YBGL_ECOLI gi|1786931 (conserved in Escherichia coli K-12)	NP_308765.1	C	C	C	C	C	C	C	C	C	C	C	C	T	C	C	T	T	C	T	C	C	C	C	C	C	C	C	C	C	T	T	T	C	C	C	C	T	C	T	T	C	C	T
ECs0738	489	822299		LamB/YcsF family protein	similar to YBGL_ECOLI gi|1786931 (conserved in Escherichia coli K-12)	NP_308765.1	C	C	C	C	C	C	C	C	C	C	C	C	C	C	C	C	C	C	T	C	C	C	C	C	C	C	C	C	C	C	T	C	C	C	C	C	T	C	T	T	C	C	C
ECs0738	495	822305		LamB/YcsF family protein	similar to YBGL_ECOLI gi|1786931 (conserved in Escherichia coli K-12)	NP_308765.1	T	T	C	T	T	T	T	T	T	T	T	T	T	T	T	T	T	T	T	T	T	T	T	T	T	T	T	T	T	T	T	T	T	T	T	T	T	T	T	T	T	T	T
ECs0738	501	822311		LamB/YcsF family protein	similar to YBGL_ECOLI gi|1786931 (conserved in Escherichia coli K-12)	NP_308765.1	T	T	T	T	T	T	T	T	T	T	T	T	A	T	T	A	A	T	A	T	T	T	T	T	T	T	T	T	T	A	A	A	T	T	T	T	A	T	A	A	T	T	T
ECs0738	507	822317		LamB/YcsF family protein	similar to YBGL_ECOLI gi|1786931 (conserved in Escherichia coli K-12)	NP_308765.1	C	C	C	C	C	C	C	C	C	C	C	C	T	C	C	T	T	C	T	C	C	C	C	C	C	C	C	C	C	T	T	T	C	C	C	C	T	C	T	T	C	C	C
ECs0738	524	822334		LamB/YcsF family protein	similar to YBGL_ECOLI gi|1786931 (conserved in Escherichia coli K-12)	NP_308765.1	G	G	G	G	G	G	G	G	G	G	G	G	G	G	G	G	G	G	G	G	G	G	G	G	G	G	G	G	G	G	G	G	G	G	G	G	G	G	G	G	A	G	G
ECs0738	525	822335		LamB/YcsF family protein	similar to YBGL_ECOLI gi|1786931 (conserved in Escherichia coli K-12)	NP_308765.1	T	T	C	C	T	T	T	T	T	T	T	T	C	T	T	C	C	T	C	T	C	C	C	C	T	T	C	T	C	C	C	C	T	C	T	T	C	T	C	C	T	C	C
ECs0738	529	822339		LamB/YcsF family protein	similar to YBGL_ECOLI gi|1786931 (conserved in Escherichia coli K-12)	NP_308765.1	C	C	C	C	C	C	C	C	C	C	C	C	C	C	C	C	C	C	C	C	T	T	T	T	C	C	T	C	T	C	C	C	C	T	C	C	C	C	C	C	C	T	C
ECs0738	530	822340		LamB/YcsF family protein	similar to YBGL_ECOLI gi|1786931 (conserved in Escherichia coli K-12)	NP_308765.1	C	C	C	C	C	C	C	C	G	C	C	C	C	C	G	C	C	G	C	C	C	C	C	C	C	C	C	C	C	C	C	C	C	C	C	C	C	C	C	C	C	C	C
ECs0738	534	822344		LamB/YcsF family protein	similar to YBGL_ECOLI gi|1786931 (conserved in Escherichia coli K-12)	NP_308765.1	C	C	C	C	C	C	C	C	C	C	C	C	C	C	C	C	C	C	C	C	C	C	C	C	C	C	C	C	C	C	C	C	C	C	T	C	C	C	C	C	C	C	C
ECs0738	538	822348		LamB/YcsF family protein	similar to YBGL_ECOLI gi|1786931 (conserved in Escherichia coli K-12)	NP_308765.1	T	T	T	T	T	T	T	T	T	T	T	T	T	T	T	T	T	T	T	T	C	C	C	C	T	T	T	T	C	T	T	T	T	C	T	T	T	T	T	T	T	C	T
ECs0738	547	822357		LamB/YcsF family protein	similar to YBGL_ECOLI gi|1786931 (conserved in Escherichia coli K-12)	NP_308765.1	A	A	G	A	A	A	A	A	A	A	A	A	A	A	A	A	A	A	A	A	G	G	G	G	A	A	A	A	G	A	A	A	A	G	A	A	A	A	A	A	A	G	A
ECs0738	553	822363		LamB/YcsF family protein	similar to YBGL_ECOLI gi|1786931 (conserved in Escherichia coli K-12)	NP_308765.1	G	G	G	G	G	G	C	C	G	G	G	G	G	G	C	G	G	C	G	G	G	G	G	G	C	G	G	G	G	G	G	G	G	G	G	G	G	G	G	G	G	G	G
ECs0738	562	822372		LamB/YcsF family protein	similar to YBGL_ECOLI gi|1786931 (conserved in Escherichia coli K-12)	NP_308765.1	C	C	C	C	C	C	C	C	T	C	C	C	C	C	C	C	C	C	C	C	C	C	C	C	C	C	C	C	C	C	C	C	C	C	C	C	C	C	C	C	T	C	C
ECs0738	564	822374		LamB/YcsF family protein	similar to YBGL_ECOLI gi|1786931 (conserved in Escherichia coli K-12)	NP_308765.1	G	G	T	G	G	G	G	G	G	G	G	G	G	G	G	G	G	G	G	G	T	T	T	T	G	G	G	G	T	G	G	G	G	T	G	G	G	G	G	G	G	T	G
ECs0738	574	822384		LamB/YcsF family protein	similar to YBGL_ECOLI gi|1786931 (conserved in Escherichia coli K-12)	NP_308765.1	C	C	T	C	C	C	C	C	C	C	C	C	T	C	C	T	T	C	T	C	T	T	T	T	C	C	C	C	T	T	T	T	C	T	C	C	T	C	T	T	C	T	T
ECs0738	576	822386		LamB/YcsF family protein	similar to YBGL_ECOLI gi|1786931 (conserved in Escherichia coli K-12)	NP_308765.1	A	A	G	G	A	A	G	G	G	A	A	A	G	A	G	G	G	G	G	A	G	G	G	G	G	A	G	A	G	G	G	G	A	G	A	A	G	A	G	G	G	G	G
ECs0738	589	822399		LamB/YcsF family protein	similar to YBGL_ECOLI gi|1786931 (conserved in Escherichia coli K-12)	NP_308765.1	C	C	C	C	C	C	C	C	C	C	C	C	T	C	C	T	T	C	C	C	C	C	C	C	C	C	C	C	C	C	C	T	C	C	C	C	C	C	C	C	C	C	C
ECs0738	606	822416		LamB/YcsF family protein	similar to YBGL_ECOLI gi|1786931 (conserved in Escherichia coli K-12)	NP_308765.1	T	T	T	T	T	T	T	T	T	T	T	T	T	T	T	T	T	T	T	T	T	T	T	T	T	T	T	T	T	T	T	T	T	T	T	T	T	T	T	T	T	T	T
ECs0738	626	822436		LamB/YcsF family protein	similar to YBGL_ECOLI gi|1786931 (conserved in Escherichia coli K-12)	NP_308765.1	C	C	C	C	C	C	C	C	C	C	C	C	T	C	C	T	T	C	T	C	C	C	C	C	C	C	C	C	C	C	T	T	C	C	C	C	T	C	T	T	C	C	C
ECs0738	631	822441		LamB/YcsF family protein	similar to YBGL_ECOLI gi|1786931 (conserved in Escherichia coli K-12)	NP_308765.1	A	A	A	A	A	A	G	G	A	A	A	A	A	A	G	A	A	G	A	A	A	A	A	A	G	A	G	A	A	A	A	A	A	A	A	A	A	A	A	A	A	A	A
ECs0738	642	822452		LamB/YcsF family protein	similar to YBGL_ECOLI gi|1786931 (conserved in Escherichia coli K-12)	NP_308765.1	A	A	G	G	A	A	G	G	A	A	A	A	G	A	G	G	G	G	G	A	G	G	G	G	G	A	G	A	G	G	G	G	A	G	A	A	G	A	G	G	G	G	G
ECs0738	651	822461		LamB/YcsF family protein	similar to YBGL_ECOLI gi|1786931 (conserved in Escherichia coli K-12)	NP_308765.1	G	G	G	G	G	G	G	G	G	G	G	G	A	G	G	A	A	G	A	G	G	G	G	G	G	G	G	G	G	G	A	A	G	G	G	G	A	G	A	A	G	G	G
ECs0738	660	822470		LamB/YcsF family protein	similar to YBGL_ECOLI gi|1786931 (conserved in Escherichia coli K-12)	NP_308765.1	C	C	C	C	C	C	C	C	C	C	C	C	T	C	C	T	T	C	T	C	C	C	C	C	C	C	C	C	C	T	T	T	C	C	C	C	T	C	T	T	C	C	T
ECs0738	663	822473		LamB/YcsF family protein	similar to YBGL_ECOLI gi|1786931 (conserved in Escherichia coli K-12)	NP_308765.1	C	C	C	C	C	C	C	C	C	C	C	C	C	C	C	C	C	C	C	C	C	C	C	C	C	C	C	C	C	C	C	C	C	C	C	C	C	C	C	C	C	C	A
ECs0738	666	822476		LamB/YcsF family protein	similar to YBGL_ECOLI gi|1786931 (conserved in Escherichia coli K-12)	NP_308765.1	G	G	G	G	G	G	G	G	G	G	G	G	G	G	G	G	G	G	G	G	G	G	G	G	G	G	G	G	G	G	G	G	G	G	G	G	G	G	G	G	G	G	A
ECs0738	672	822482		LamB/YcsF family protein	similar to YBGL_ECOLI gi|1786931 (conserved in Escherichia coli K-12)	NP_308765.1	A	A	A	A	A	A	T	T	A	A	A	A	A	A	T	A	A	T	A	A	A	A	A	A	T	A	A	A	A	A	A	A	A	A	A	A	A	A	A	A	A	A	A
ECs0738	678	822488		LamB/YcsF family protein	similar to YBGL_ECOLI gi|1786931 (conserved in Escherichia coli K-12)	NP_308765.1	G	G	A	A	G	G	G	G	G	G	G	G	G	G	G	G	G	G	G	G	G	G	G	G	G	G	G	G	G	G	G	G	G	G	G	G	G	T	G	G	G	G	A
ECs0738	691	822501		LamB/YcsF family protein	similar to YBGL_ECOLI gi|1786931 (conserved in Escherichia coli K-12)	NP_308765.1	C	C	C	C	C	C	T	T	C	C	C	C	T	C	T	T	T	T	T	C	C	C	C	C	T	C	C	C	C	T	T	T	C	C	C	C	T	C	T	T	C	C	C
ECs0738	696	822506		LamB/YcsF family protein	similar to YBGL_ECOLI gi|1786931 (conserved in Escherichia coli K-12)	NP_308765.1	C	C	C	C	C	C	A	A	C	C	C	C	A	C	A	A	A	A	A	C	C	C	C	C	A	C	C	C	C	A	A	A	C	C	C	C	A	C	A	A	C	C	C
ECs0738	697	822507		LamB/YcsF family protein	similar to YBGL_ECOLI gi|1786931 (conserved in Escherichia coli K-12)	NP_308765.1	T	T	T	T	T	T	G	G	T	T	T	T	G	T	G	G	G	G	G	T	T	T	T	T	G	T	T	T	T	G	G	G	T	T	T	T	G	T	G	G	T	T	T
ECs0738	700	822510		LamB/YcsF family protein	similar to YBGL_ECOLI gi|1786931 (conserved in Escherichia coli K-12)	NP_308765.1	A	A	A	A	A	A	A	A	A	A	A	A	A	A	A	A	A	A	A	A	G	G	G	G	A	A	G	A	G	A	A	A	A	G	A	A	A	A	A	A	A	G	A
ECs0738	708	822518		LamB/YcsF family protein	similar to YBGL_ECOLI gi|1786931 (conserved in Escherichia coli K-12)	NP_308765.1	C	C	C	C	C	C	C	C	C	C	C	C	T	C	C	T	T	C	T	C	C	C	C	C	C	C	C	C	C	T	T	T	C	C	C	C	T	C	T	T	C	C	C
ECs0738	709	822519		LamB/YcsF family protein	similar to YBGL_ECOLI gi|1786931 (conserved in Escherichia coli K-12)	NP_308765.1	G	G	G	G	G	G	A	A	G	G	G	G	G	G	A	G	G	A	G	G	G	G	G	G	A	G	G	G	G	G	G	G	G	G	G	G	G	G	G	G	G	G	G
ECs0738	716	822526		LamB/YcsF family protein	similar to YBGL_ECOLI gi|1786931 (conserved in Escherichia coli K-12)	NP_308765.1	A	A	G	G	A	A	G	G	A	A	A	A	G	A	G	G	G	G	G	A	G	G	G	G	G	A	G	A	G	G	G	G	A	G	A	A	G	A	G	G	G	G	G
ECs0738	720	822530		LamB/YcsF family protein	similar to YBGL_ECOLI gi|1786931 (conserved in Escherichia coli K-12)	NP_308765.1	T	T	T	T	T	T	T	T	T	T	T	T	T	T	T	T	T	T	A	T	T	T	T	T	T	T	T	T	T	T	A	T	T	T	T	T	T	T	A	A	T	T	T
ECs0747	20	832224	sdhD	succinate dehydrogenase cytochrome b556 small membrane subunit	similar to SDHD_ECOLI gi|1786941 (conserved in Escherichia coli K-12)	NP_308774.1	C	C	C	C	C	C	C	C	C	C	C	C	C	C	C	C	C	C	C	C	C	C	C	C	C	C	C	C	C	C	C	C	C	C	C	C	C	C	C	C	C	C	C
ECs0747	60	832264	sdhD	succinate dehydrogenase cytochrome b556 small membrane subunit	similar to SDHD_ECOLI gi|1786941 (conserved in Escherichia coli K-12)	NP_308774.1	C	C	C	C	C	C	C	C	C	C	C	C	T	C	C	T	T	C	T	C	C	C	C	C	C	C	C	C	C	C	T	T	C	C	C	C	T	C	T	T	C	C	C
ECs0747	84	832288	sdhD	succinate dehydrogenase cytochrome b556 small membrane subunit	similar to SDHD_ECOLI gi|1786941 (conserved in Escherichia coli K-12)	NP_308774.1	C	C	C	C	C	C	C	C	C	C	C	C	C	C	C	C	C	C	C	C	C	C	C	C	C	C	C	C	C	C	C	C	C	C	C	C	C	C	C	C	C	C	C
ECs0747	104	832308	sdhD	succinate dehydrogenase cytochrome b556 small membrane subunit	similar to SDHD_ECOLI gi|1786941 (conserved in Escherichia coli K-12)	NP_308774.1	G	G	G	G	G	G	G	G	G	T	T	T	G	T	G	G	G	G	G	G	G	G	G	G	G	G	G	T	G	G	G	G	G	G	G	G	G	G	G	G	G	G	G
ECs0747	114	832318	sdhD	succinate dehydrogenase cytochrome b556 small membrane subunit	similar to SDHD_ECOLI gi|1786941 (conserved in Escherichia coli K-12)	NP_308774.1	C	C	T	C	T	T	C	C	T	C	C	C	T	C	T	T	T	T	T	T	C	C	C	C	C	T	T	C	C	T	T	T	C	C	T	T	T	C	T	T	C	C	T
ECs0747	126	832330	sdhD	succinate dehydrogenase cytochrome b556 small membrane subunit	similar to SDHD_ECOLI gi|1786941 (conserved in Escherichia coli K-12)	NP_308774.1	A	A	G	G	G	G	A	A	G	A	A	A	G	A	G	G	G	G	G	G	G	G	G	G	A	G	G	A	G	G	G	A	A	G	G	G	G	A	G	G	G	G	G
ECs0747	147	832351	sdhD	succinate dehydrogenase cytochrome b556 small membrane subunit	similar to SDHD_ECOLI gi|1786941 (conserved in Escherichia coli K-12)	NP_308774.1	C	C	C	C	C	C	C	C	C	C	C	C	T	C	C	C	C	C	T	C	C	C	C	C	C	C	C	C	C	T	T	T	C	C	C	C	T	C	T	T	C	C	C
ECs0747	155	832359	sdhD	succinate dehydrogenase cytochrome b556 small membrane subunit	similar to SDHD_ECOLI gi|1786941 (conserved in Escherichia coli K-12)	NP_308774.1	T	T	T	T	T	T	T	T	T	T	T	T	T	T	T	T	T	T	T	T	G	G	G	G	T	T	T	T	G	T	T	T	T	G	T	T	T	T	T	T	T	G	T
ECs0747	210	832414	sdhD	succinate dehydrogenase cytochrome b556 small membrane subunit	similar to SDHD_ECOLI gi|1786941 (conserved in Escherichia coli K-12)	NP_308774.1	T	T	C	C	C	C	T	T	C	T	T	T	C	T	C	C	C	C	C	C	C	C	C	C	T	C	C	T	C	C	C	C	T	C	C	C	C	T	C	C	C	C	T
ECs0747	246	832450	sdhD	succinate dehydrogenase cytochrome b556 small membrane subunit	similar to SDHD_ECOLI gi|1786941 (conserved in Escherichia coli K-12)	NP_308774.1	C	C	C	T	C	C	C	C	C	C	C	C	C	C	C	C	C	C	C	C	C	C	C	C	C	C	C	C	C	C	C	C	C	C	C	C	C	C	C	C	C	C	C
ECs0747	264	832468	sdhD	succinate dehydrogenase cytochrome b556 small membrane subunit	similar to SDHD_ECOLI gi|1786941 (conserved in Escherichia coli K-12)	NP_308774.1	A	A	T	T	C	C	A	A	C	A	A	A	C	A	C	C	C	C	C	T	T	T	T	T	A	T	T	A	T	C	C	C	A	T	C	C	C	A	C	C	T	T	C
ECs0747	300	832504	sdhD	succinate dehydrogenase cytochrome b556 small membrane subunit	similar to SDHD_ECOLI gi|1786941 (conserved in Escherichia coli K-12)	NP_308774.1	A	A	A	A	T	T	A	A	T	A	A	A	A	A	T	A	A	T	A	A	A	A	A	A	A	A	A	A	A	A	A	A	A	A	T	T	A	A	A	A	A	A	A
ECs0747	310	832514	sdhD	succinate dehydrogenase cytochrome b556 small membrane subunit	similar to SDHD_ECOLI gi|1786941 (conserved in Escherichia coli K-12)	NP_308774.1	T	T	T	T	T	T	T	T	T	T	T	T	T	T	T	T	T	T	T	T	T	T	T	T	T	T	T	T	T	T	T	T	T	T	T	T	T	T	T	T	T	T	T
ECs0747	340	832544	sdhD	succinate dehydrogenase cytochrome b556 small membrane subunit	similar to SDHD_ECOLI gi|1786941 (conserved in Escherichia coli K-12)	NP_308774.1	A	A	G	G	G	G	G	G	G	G	G	G	G	G	G	G	G	G	G	G	G	G	G	G	G	G	G	G	G	G	G	G	G	G	G	G	G	G	G	G	G	G	G
ECs0862	9	941421	moaD	molybdopterin synthase small subunit	catalyzes the conversion of molybdopterin precursor Z into molybdopterin	NP_308889.1	A	A	A	A	A	A	A	A	A	A	A	A	C	A	A	C	C	A	C	A	A	A	A	A	A	A	A	A	A	A	C	C	A	A	A	A	C	A	C	C	A	A	A
ECs0862	42	941454	moaD	molybdopterin synthase small subunit	catalyzes the conversion of molybdopterin precursor Z into molybdopterin	NP_308889.1	G	G	G	G	G	G	G	G	G	G	G	G	G	G	G	G	G	G	G	G	A	A	A	A	G	G	G	G	A	G	G	G	G	A	G	G	G	G	G	G	A	A	G
ECs0862	48	941460	moaD	molybdopterin synthase small subunit	catalyzes the conversion of molybdopterin precursor Z into molybdopterin	NP_308889.1	A	A	A	A	A	A	A	A	A	A	A	A	A	A	A	A	A	A	A	A	A	A	A	A	A	A	A	A	A	A	A	A	A	A	A	A	T	A	A	A	A	A	A
ECs0862	56	941468	moaD	molybdopterin synthase small subunit	catalyzes the conversion of molybdopterin precursor Z into molybdopterin	NP_308889.1	C	C	C	C	C	C	C	C	C	C	C	C	C	C	C	C	C	C	C	C	C	C	C	C	C	C	C	C	C	G	C	C	C	C	C	C	C	C	C	C	C	C	C
ECs0862	63	941475	moaD	molybdopterin synthase small subunit	catalyzes the conversion of molybdopterin precursor Z into molybdopterin	NP_308889.1	G	G	G	G	G	G	G	G	G	G	G	G	G	G	G	G	G	G	G	G	G	G	G	G	G	G	G	G	G	G	G	G	G	G	G	G	G	G	G	G	G	G	G
ECs0862	74	941486	moaD	molybdopterin synthase small subunit	catalyzes the conversion of molybdopterin precursor Z into molybdopterin	NP_308889.1	A	A	T	T	T	T	T	T	T	T	T	T	T	T	T	T	T	T	T	T	T	T	T	T	T	T	T	T	T	T	T	T	T	T	T	T	T	T	T	T	T	T	T
ECs0862	81	941493	moaD	molybdopterin synthase small subunit	catalyzes the conversion of molybdopterin precursor Z into molybdopterin	NP_308889.1	C	C	C	T	T	T	T	T	T	T	T	T	C	T	T	C	C	T	C	T	C	C	C	C	T	C	T	T	C	C	C	C	C	C	T	T	C	T	C	C	C	C	C
ECs0862	95	941507	moaD	molybdopterin synthase small subunit	catalyzes the conversion of molybdopterin precursor Z into molybdopterin	NP_308889.1	G	G	G	G	G	G	G	G	G	G	G	G	G	G	G	G	G	G	G	G	G	G	G	G	G	G	G	G	A	G	G	G	G	G	G	G	G	G	G	G	G	G	G
ECs0862	99	941511	moaD	molybdopterin synthase small subunit	catalyzes the conversion of molybdopterin precursor Z into molybdopterin	NP_308889.1	G	G	A	G	G	G	G	G	G	G	G	G	A	G	G	A	A	G	A	G	G	G	G	G	G	A	G	G	G	A	A	A	G	G	G	G	G	G	A	A	G	G	A
ECs0862	102	941514	moaD	molybdopterin synthase small subunit	catalyzes the conversion of molybdopterin precursor Z into molybdopterin	NP_308889.1	C	C	T	C	C	C	C	C	C	C	C	C	T	C	C	T	T	C	T	C	C	C	C	C	C	T	C	C	C	T	T	T	C	C	C	C	T	C	T	T	C	C	T
ECs0862	103	941515	moaD	molybdopterin synthase small subunit	catalyzes the conversion of molybdopterin precursor Z into molybdopterin	NP_308889.1	C	C	C	A	A	A	A	A	A	A	A	A	C	A	A	C	C	A	C	A	C	C	C	C	A	C	A	A	C	C	C	C	C	C	A	A	C	A	C	C	C	C	C
ECs0862	106	941518	moaD	molybdopterin synthase small subunit	catalyzes the conversion of molybdopterin precursor Z into molybdopterin	NP_308889.1	G	G	G	G	G	G	G	G	G	G	G	G	G	G	G	G	G	G	G	G	G	G	G	G	G	G	G	G	G	G	G	G	G	G	G	G	G	G	G	G	G	G	A
ECs0862	123	941535	moaD	molybdopterin synthase small subunit	catalyzes the conversion of molybdopterin precursor Z into molybdopterin	NP_308889.1	C	C	C	C	C	C	C	C	C	C	C	C	C	C	C	C	C	C	C	C	C	C	C	C	C	C	C	C	C	C	C	T	C	C	C	C	C	C	T	T	C	C	C
ECs0862	127	941539	moaD	molybdopterin synthase small subunit	catalyzes the conversion of molybdopterin precursor Z into molybdopterin	NP_308889.1	G	G	A	G	G	G	G	G	G	G	G	G	G	G	G	G	G	G	G	G	G	G	G	G	G	G	G	G	G	G	G	T	G	G	G	G	G	G	T	T	G	G	G
ECs0862	129	941541	moaD	molybdopterin synthase small subunit	catalyzes the conversion of molybdopterin precursor Z into molybdopterin	NP_308889.1	G	G	G	G	G	G	G	G	G	G	G	G	G	G	G	G	G	G	G	G	G	G	G	G	G	G	G	G	G	G	G	G	G	G	G	G	T	G	G	G	G	G	G
ECs0862	130	941542	moaD	molybdopterin synthase small subunit	catalyzes the conversion of molybdopterin precursor Z into molybdopterin	NP_308889.1	C	C	C	C	C	C	C	C	C	C	C	C	C	C	C	C	C	C	C	C	C	C	C	C	C	C	C	C	C	C	C	C	T	C	C	C	C	C	C	C	C	C	C
ECs0862	141	941553	moaD	molybdopterin synthase small subunit	catalyzes the conversion of molybdopterin precursor Z into molybdopterin	NP_308889.1	A	A	A	A	A	A	A	A	A	A	A	A	A	A	A	A	A	A	A	A	A	A	A	A	A	A	A	A	A	A	A	A	G	A	A	A	A	A	A	A	A	A	A
ECs0862	153	941565	moaD	molybdopterin synthase small subunit	catalyzes the conversion of molybdopterin precursor Z into molybdopterin	NP_308889.1	G	G	G	A	A	A	A	A	A	A	A	A	G	A	A	G	G	A	G	A	A	A	A	A	A	G	A	A	A	G	G	G	G	A	A	A	G	A	G	G	A	A	G
ECs0862	162	941574	moaD	molybdopterin synthase small subunit	catalyzes the conversion of molybdopterin precursor Z into molybdopterin	NP_308889.1	C	C	C	C	C	C	C	C	C	C	C	C	T	C	C	T	T	C	T	C	C	C	C	C	C	C	C	C	C	C	T	T	C	C	C	C	T	C	T	T	C	C	C
ECs0862	165	941577	moaD	molybdopterin synthase small subunit	catalyzes the conversion of molybdopterin precursor Z into molybdopterin	NP_308889.1	C	C	C	C	C	C	C	C	C	C	C	C	C	C	C	C	C	C	C	C	C	C	C	C	C	C	C	C	C	C	C	C	T	C	C	C	C	C	C	C	C	C	C
ECs0862	169	941581	moaD	molybdopterin synthase small subunit	catalyzes the conversion of molybdopterin precursor Z into molybdopterin	NP_308889.1	C	C	C	C	C	C	C	C	C	A	A	A	C	A	C	C	C	C	C	C	C	C	C	C	C	C	C	A	C	C	C	C	C	C	C	C	C	C	C	C	C	C	C
ECs0862	184	941596	moaD	molybdopterin synthase small subunit	catalyzes the conversion of molybdopterin precursor Z into molybdopterin	NP_308889.1	T	T	T	T	T	T	T	T	T	T	T	T	T	T	T	T	T	T	T	T	T	T	T	T	T	T	T	T	T	T	T	T	T	T	T	T	T	T	T	T	T	T	T
ECs0862	193	941605	moaD	molybdopterin synthase small subunit	catalyzes the conversion of molybdopterin precursor Z into molybdopterin	NP_308889.1	C	C	C	C	C	C	C	C	C	C	C	C	T	C	C	T	T	C	T	C	C	C	C	C	C	C	C	C	C	T	T	T	T	C	C	C	T	C	T	T	C	C	C
ECs0862	216	941628	moaD	molybdopterin synthase small subunit	catalyzes the conversion of molybdopterin precursor Z into molybdopterin	NP_308889.1	A	A	G	A	A	A	A	A	A	A	A	A	G	A	A	G	G	A	G	A	A	A	A	A	A	G	A	A	A	A	G	G	A	A	A	A	G	A	G	G	A	A	A
ECs0862	236	941648	moaD	molybdopterin synthase small subunit	catalyzes the conversion of molybdopterin precursor Z into molybdopterin	NP_308889.1	C	C	C	C	C	C	C	C	C	C	C	C	C	C	C	C	C	C	C	C	G	C	C	C	C	C	C	C	C	C	C	C	C	G	C	C	C	C	C	C	C	C	C
ECs0862	237	941649	moaD	molybdopterin synthase small subunit	catalyzes the conversion of molybdopterin precursor Z into molybdopterin	NP_308889.1	C	C	C	C	C	C	C	C	C	C	C	C	C	C	C	C	C	C	C	C	C	C	C	C	C	C	C	C	C	C	C	C	C	C	C	C	C	C	C	C	C	C	C
ECs0871	10	948495		hypothetical protein	similar to YBHS_ECOLI gi|1787011 (conserved in Escherichia coli K-12)	NP_308898.1	C	C	C	C	C	C	C	C	C	C	C	C	C	C	C	C	C	C	C	C	C	C	C	C	C	C	C	C	C	C	C	C	C	C	C	C	C	C	A	A	C	C	C
ECs0871	20	948505		hypothetical protein	similar to YBHS_ECOLI gi|1787011 (conserved in Escherichia coli K-12)	NP_308898.1	G	G	G	G	G	G	G	G	G	G	G	G	G	G	G	A	A	G	G	G	G	G	G	G	G	G	G	G	G	G	G	G	G	G	G	G	G	G	G	G	G	G	G
ECs0871	55	948540		hypothetical protein	similar to YBHS_ECOLI gi|1787011 (conserved in Escherichia coli K-12)	NP_308898.1	C	C	C	C	C	C	C	C	C	C	C	C	T	C	C	C	C	C	C	C	C	C	C	C	C	C	C	C	C	C	C	C	C	C	C	C	C	C	C	C	C	C	C
ECs0871	73	948558		hypothetical protein	similar to YBHS_ECOLI gi|1787011 (conserved in Escherichia coli K-12)	NP_308898.1	C	C	C	C	C	C	C	C	C	C	C	C	C	C	C	C	C	C	C	C	T	T	T	T	C	C	C	C	T	C	C	C	C	T	C	C	C	C	C	C	C	T	C
ECs0871	79	948564		hypothetical protein	similar to YBHS_ECOLI gi|1787011 (conserved in Escherichia coli K-12)	NP_308898.1	T	T	C	T	T	T	T	T	T	T	T	T	C	T	T	C	C	T	C	T	C	C	C	C	T	T	T	T	C	C	C	C	T	C	T	T	C	T	C	C	C	C	C
ECs0871	82	948567		hypothetical protein	similar to YBHS_ECOLI gi|1787011 (conserved in Escherichia coli K-12)	NP_308898.1	C	C	C	C	C	C	C	C	C	C	C	C	T	C	C	T	T	C	C	C	C	C	C	C	C	C	C	C	C	C	C	T	C	C	C	C	T	C	C	C	T	C	C
ECs0871	84	948569		hypothetical protein	similar to YBHS_ECOLI gi|1787011 (conserved in Escherichia coli K-12)	NP_308898.1	C	C	C	C	C	C	C	C	C	C	C	C	T	C	C	T	T	C	C	C	C	C	C	C	C	C	C	C	C	C	C	T	C	C	C	C	T	C	C	C	C	C	C
ECs0871	88	948573		hypothetical protein	similar to YBHS_ECOLI gi|1787011 (conserved in Escherichia coli K-12)	NP_308898.1	C	C	C	C	C	C	C	C	C	C	C	C	C	C	C	C	C	C	T	C	C	C	C	C	C	C	C	C	C	T	T	C	C	C	C	C	C	C	T	T	C	C	C
ECs0871	94	948579		hypothetical protein	similar to YBHS_ECOLI gi|1787011 (conserved in Escherichia coli K-12)	NP_308898.1	T	T	C	T	T	T	T	T	T	T	T	T	T	T	C	T	T	C	C	T	T	T	T	T	T	T	T	T	T	C	C	T	T	T	T	T	T	T	C	C	C	T	C
ECs0871	103	948588		hypothetical protein	similar to YBHS_ECOLI gi|1787011 (conserved in Escherichia coli K-12)	NP_308898.1	C	C	C	C	C	C	C	C	C	C	C	C	C	C	C	C	C	C	C	C	C	C	C	C	C	C	C	C	C	T	C	C	C	C	C	C	C	C	C	C	C	C	C
ECs0871	112	948597		hypothetical protein	similar to YBHS_ECOLI gi|1787011 (conserved in Escherichia coli K-12)	NP_308898.1	G	G	G	G	G	G	G	G	G	G	G	G	G	G	G	G	G	G	G	G	G	G	G	G	G	G	G	G	G	G	G	G	G	G	G	G	G	G	G	G	G	G	A
ECs0871	124	948609		hypothetical protein	similar to YBHS_ECOLI gi|1787011 (conserved in Escherichia coli K-12)	NP_308898.1	C	C	C	C	C	C	C	C	C	C	C	C	C	C	C	C	C	C	C	C	C	C	C	C	C	C	C	C	C	C	C	C	C	C	C	C	C	C	C	C	T	C	C
ECs0871	127	948612		hypothetical protein	similar to YBHS_ECOLI gi|1787011 (conserved in Escherichia coli K-12)	NP_308898.1	G	G	G	G	G	G	G	G	G	G	G	G	G	G	G	G	G	G	G	G	G	G	G	G	G	G	G	G	G	G	G	A	G	G	G	G	A	G	G	G	G	G	G
ECs0871	145	948630		hypothetical protein	similar to YBHS_ECOLI gi|1787011 (conserved in Escherichia coli K-12)	NP_308898.1	A	A	T	A	A	A	A	A	A	A	A	A	T	A	A	T	T	A	T	A	T	T	T	T	A	A	A	A	T	T	T	T	A	T	A	A	T	A	T	T	T	T	T
ECs0871	163	948648		hypothetical protein	similar to YBHS_ECOLI gi|1787011 (conserved in Escherichia coli K-12)	NP_308898.1	C	C	T	C	C	C	C	C	C	C	C	C	C	C	C	C	C	C	C	C	C	C	C	C	C	C	C	C	C	C	C	C	C	C	C	C	C	C	C	C	C	C	C
ECs0871	193	948678		hypothetical protein	similar to YBHS_ECOLI gi|1787011 (conserved in Escherichia coli K-12)	NP_308898.1	G	G	G	G	G	G	G	G	G	G	G	G	T	G	G	T	T	G	T	G	G	G	G	G	G	G	G	G	G	T	T	T	G	G	G	G	T	G	T	T	G	G	T
ECs0871	202	948687		hypothetical protein	similar to YBHS_ECOLI gi|1787011 (conserved in Escherichia coli K-12)	NP_308898.1	A	A	A	A	A	A	A	A	A	A	A	A	T	A	A	T	T	A	T	A	A	A	A	A	A	A	A	A	A	T	T	T	A	A	A	A	T	A	T	T	A	A	T
ECs0871	211	948696		hypothetical protein	similar to YBHS_ECOLI gi|1787011 (conserved in Escherichia coli K-12)	NP_308898.1	G	G	G	G	G	G	G	G	G	G	G	G	G	G	G	G	G	G	G	G	G	G	G	G	G	G	G	G	G	G	G	G	A	G	G	G	G	G	G	G	G	G	G
ECs0871	214	948699		hypothetical protein	similar to YBHS_ECOLI gi|1787011 (conserved in Escherichia coli K-12)	NP_308898.1	A	A	A	A	A	A	A	A	A	A	A	A	A	A	A	A	A	A	A	A	A	A	A	A	A	A	A	A	A	A	A	A	G	A	A	A	A	A	A	A	A	A	A
ECs0871	232	948717		hypothetical protein	similar to YBHS_ECOLI gi|1787011 (conserved in Escherichia coli K-12)	NP_308898.1	A	A	A	G	A	A	A	A	A	G	G	G	A	G	A	A	A	A	A	A	G	G	G	G	A	A	A	G	G	A	A	A	G	G	G	G	A	A	A	A	G	G	G
ECs0871	235	948720		hypothetical protein	similar to YBHS_ECOLI gi|1787011 (conserved in Escherichia coli K-12)	NP_308898.1	A	A	A	C	A	A	A	A	A	A	A	A	A	A	A	A	A	A	A	A	C	C	C	C	A	A	A	A	C	A	A	A	C	C	C	A	A	A	A	A	C	C	C
ECs0871	238	948723		hypothetical protein	similar to YBHS_ECOLI gi|1787011 (conserved in Escherichia coli K-12)	NP_308898.1	G	G	C	G	G	G	G	G	G	G	G	G	C	G	C	C	C	C	C	G	G	G	G	G	G	C	G	G	G	C	C	C	G	G	G	G	C	G	C	C	G	G	G
ECs0871	247	948732		hypothetical protein	similar to YBHS_ECOLI gi|1787011 (conserved in Escherichia coli K-12)	NP_308898.1	G	G	A	G	G	G	G	G	G	G	G	G	G	G	A	G	G	A	G	G	G	G	G	G	G	A	G	G	G	A	G	G	G	G	G	G	G	G	G	G	G	G	G
ECs0871	250	948735		hypothetical protein	similar to YBHS_ECOLI gi|1787011 (conserved in Escherichia coli K-12)	NP_308898.1	G	G	G	G	G	G	G	G	G	G	G	G	C	G	G	C	C	G	G	G	G	G	G	G	G	G	G	G	G	G	G	C	G	G	G	G	C	G	C	C	G	G	G
ECs0871	259	948744		hypothetical protein	similar to YBHS_ECOLI gi|1787011 (conserved in Escherichia coli K-12)	NP_308898.1	G	G	G	G	G	G	G	G	G	G	G	G	G	G	G	G	G	G	G	G	G	G	G	G	G	G	G	G	G	G	G	G	G	G	G	G	G	G	G	G	G	G	G
ECs0871	262	948747		hypothetical protein	similar to YBHS_ECOLI gi|1787011 (conserved in Escherichia coli K-12)	NP_308898.1	A	A	A	A	A	A	A	A	A	A	A	A	G	A	A	G	G	A	A	A	A	A	A	A	A	A	A	A	A	A	A	G	A	A	A	A	G	A	G	G	A	A	A
ECs0871	280	948765		hypothetical protein	similar to YBHS_ECOLI gi|1787011 (conserved in Escherichia coli K-12)	NP_308898.1	A	A	A	A	A	A	A	A	A	A	A	A	A	A	A	A	A	A	A	A	A	A	A	A	A	T	A	A	A	A	A	A	A	A	A	A	A	A	A	A	A	A	A
ECs0871	283	948768		hypothetical protein	similar to YBHS_ECOLI gi|1787011 (conserved in Escherichia coli K-12)	NP_308898.1	C	C	T	C	C	C	C	C	C	C	C	C	C	C	C	C	C	C	C	C	C	C	C	C	C	C	C	C	C	C	C	C	C	C	C	C	C	C	C	C	C	C	C
ECs0871	286	948771		hypothetical protein	similar to YBHS_ECOLI gi|1787011 (conserved in Escherichia coli K-12)	NP_308898.1	G	G	T	G	G	G	G	G	G	G	G	G	G	G	G	G	G	G	G	G	G	G	G	G	G	G	G	G	G	C	G	G	G	G	G	G	G	G	G	G	G	G	G
ECs0871	294	948779		hypothetical protein	similar to YBHS_ECOLI gi|1787011 (conserved in Escherichia coli K-12)	NP_308898.1	G	G	G	G	G	G	G	G	G	G	G	G	G	G	G	G	G	G	G	G	G	G	G	G	G	G	G	G	G	G	G	G	G	G	G	G	G	G	G	G	G	G	G
ECs0871	295	948780		hypothetical protein	similar to YBHS_ECOLI gi|1787011 (conserved in Escherichia coli K-12)	NP_308898.1	C	C	C	C	C	C	C	C	C	C	C	C	C	C	C	C	C	C	C	C	C	C	C	C	C	C	C	C	C	T	C	C	C	C	C	C	C	C	C	C	C	C	C
ECs0871	304	948789		hypothetical protein	similar to YBHS_ECOLI gi|1787011 (conserved in Escherichia coli K-12)	NP_308898.1	C	C	C	C	C	C	C	C	C	C	C	C	C	C	C	C	C	C	T	C	C	C	C	C	C	C	C	C	C	C	T	C	C	C	C	C	C	C	C	C	C	C	C
ECs0871	349	948834		hypothetical protein	similar to YBHS_ECOLI gi|1787011 (conserved in Escherichia coli K-12)	NP_308898.1	C	C	C	A	C	C	C	C	C	C	C	C	C	C	C	C	C	C	C	C	C	C	C	C	C	C	C	C	C	C	C	C	C	C	A	C	C	C	C	C	C	C	C
ECs0871	355	948840		hypothetical protein	similar to YBHS_ECOLI gi|1787011 (conserved in Escherichia coli K-12)	NP_308898.1	C	C	C	C	C	C	C	C	C	C	C	C	C	C	C	C	C	C	C	C	C	C	C	C	C	C	C	C	C	T	C	C	C	C	C	C	C	C	C	C	C	C	C
ECs0871	358	948843		hypothetical protein	similar to YBHS_ECOLI gi|1787011 (conserved in Escherichia coli K-12)	NP_308898.1	C	C	C	A	C	C	C	C	C	C	C	C	C	C	A	C	C	A	C	C	A	A	A	A	C	C	C	C	A	C	C	C	C	A	A	C	C	C	C	C	A	A	C
ECs0871	361	948846		hypothetical protein	similar to YBHS_ECOLI gi|1787011 (conserved in Escherichia coli K-12)	NP_308898.1	G	G	G	G	G	G	G	G	G	G	G	G	G	G	G	G	G	G	G	G	G	G	G	G	G	G	G	G	G	G	G	G	G	G	G	G	G	G	G	G	G	G	G
ECs0871	364	948849		hypothetical protein	similar to YBHS_ECOLI gi|1787011 (conserved in Escherichia coli K-12)	NP_308898.1	A	A	A	A	A	A	A	A	A	A	A	A	A	A	A	A	A	A	A	A	A	A	A	A	A	A	A	A	A	A	A	A	A	A	A	A	A	A	A	A	A	A	A
ECs0871	385	948870		hypothetical protein	similar to YBHS_ECOLI gi|1787011 (conserved in Escherichia coli K-12)	NP_308898.1	C	C	C	C	C	C	C	C	C	C	C	C	C	C	C	C	C	C	C	C	C	C	C	C	C	C	C	C	C	C	C	C	C	C	C	C	C	C	C	C	A	C	C
ECs0871	388	948873		hypothetical protein	similar to YBHS_ECOLI gi|1787011 (conserved in Escherichia coli K-12)	NP_308898.1	T	T	T	T	T	T	T	T	T	T	T	T	C	T	T	C	C	T	C	T	T	T	T	T	T	T	T	T	T	T	C	C	C	T	T	T	C	T	C	C	C	T	T
ECs0871	403	948888		hypothetical protein	similar to YBHS_ECOLI gi|1787011 (conserved in Escherichia coli K-12)	NP_308898.1	C	C	C	C	C	C	C	C	C	C	C	C	T	C	C	C	C	C	C	C	C	C	C	C	C	C	C	C	C	C	C	C	C	C	C	C	C	C	C	C	C	C	C
ECs0871	408	948893		hypothetical protein	similar to YBHS_ECOLI gi|1787011 (conserved in Escherichia coli K-12)	NP_308898.1	A	A	A	G	A	A	A	A	A	A	A	A	A	A	A	A	A	A	A	A	A	A	A	A	A	A	A	A	A	G	A	A	G	A	G	A	A	A	A	A	A	A	A
ECs0871	419	948904		hypothetical protein	similar to YBHS_ECOLI gi|1787011 (conserved in Escherichia coli K-12)	NP_308898.1	A	A	A	A	A	A	A	A	A	A	A	A	A	A	A	A	A	A	A	A	A	A	A	A	A	A	A	A	A	A	A	A	A	A	A	A	A	A	A	A	A	A	A
ECs0871	430	948915		hypothetical protein	similar to YBHS_ECOLI gi|1787011 (conserved in Escherichia coli K-12)	NP_308898.1	G	G	G	G	G	G	G	G	G	G	G	G	G	G	G	G	G	G	G	G	G	G	G	G	G	G	G	G	G	A	G	G	G	G	G	G	G	G	G	G	G	G	G
ECs0871	436	948921		hypothetical protein	similar to YBHS_ECOLI gi|1787011 (conserved in Escherichia coli K-12)	NP_308898.1	A	A	A	A	A	A	A	A	A	A	A	A	A	A	A	A	A	A	A	A	A	A	A	A	A	A	A	A	A	A	A	A	G	A	A	A	A	A	A	A	A	A	A
ECs0871	441	948926		hypothetical protein	similar to YBHS_ECOLI gi|1787011 (conserved in Escherichia coli K-12)	NP_308898.1	T	T	T	T	T	T	T	T	T	T	T	T	T	T	T	T	T	T	T	T	T	T	T	T	T	T	T	T	T	T	T	T	T	T	T	T	T	T	T	T	T	T	G
ECs0871	454	948939		hypothetical protein	similar to YBHS_ECOLI gi|1787011 (conserved in Escherichia coli K-12)	NP_308898.1	C	C	C	C	C	C	C	C	C	C	C	C	C	C	C	C	C	C	C	C	C	C	C	C	C	C	C	C	C	T	C	C	C	C	C	C	C	C	C	C	C	C	C
ECs0871	460	948945		hypothetical protein	similar to YBHS_ECOLI gi|1787011 (conserved in Escherichia coli K-12)	NP_308898.1	T	T	T	T	T	T	T	T	T	T	T	T	C	T	T	C	C	T	T	T	T	T	T	T	T	T	T	T	T	T	T	C	C	T	T	T	C	T	C	C	T	T	T
ECs0871	465	948950		hypothetical protein	similar to YBHS_ECOLI gi|1787011 (conserved in Escherichia coli K-12)	NP_308898.1	T	T	C	T	T	T	T	T	T	T	T	T	T	T	T	T	T	T	T	T	T	T	T	T	T	T	T	T	T	T	T	T	T	T	T	T	T	T	T	T	T	T	T
ECs0871	478	948963		hypothetical protein	similar to YBHS_ECOLI gi|1787011 (conserved in Escherichia coli K-12)	NP_308898.1	C	C	C	C	C	C	C	C	C	C	C	C	C	C	C	C	C	C	T	C	C	C	C	C	C	C	C	C	C	C	T	C	C	C	C	C	C	C	C	C	C	C	T
ECs0871	481	948966		hypothetical protein	similar to YBHS_ECOLI gi|1787011 (conserved in Escherichia coli K-12)	NP_308898.1	A	A	A	A	A	A	A	A	A	A	A	A	A	A	A	A	A	A	G	A	A	A	A	A	A	A	A	A	A	A	G	A	A	A	A	A	A	A	A	A	A	A	A
ECs0871	487	948972		hypothetical protein	similar to YBHS_ECOLI gi|1787011 (conserved in Escherichia coli K-12)	NP_308898.1	C	C	C	C	C	C	C	C	C	C	C	C	C	C	C	C	C	C	T	C	C	C	C	C	C	C	C	C	C	C	T	C	C	C	C	C	C	C	C	C	C	C	T
ECs0871	489	948974		hypothetical protein	similar to YBHS_ECOLI gi|1787011 (conserved in Escherichia coli K-12)	NP_308898.1	G	G	G	G	G	G	G	G	G	G	G	G	G	G	G	A	A	G	A	G	G	G	G	G	G	G	G	G	G	G	A	A	G	G	G	G	A	G	A	A	G	G	A
ECs0871	490	948975		hypothetical protein	similar to YBHS_ECOLI gi|1787011 (conserved in Escherichia coli K-12)	NP_308898.1	A	A	A	A	A	A	A	A	A	A	A	A	A	A	A	A	A	A	C	A	A	A	A	A	A	A	A	A	A	A	C	A	A	A	A	A	A	A	A	A	A	A	C
ECs0871	499	948984		hypothetical protein	similar to YBHS_ECOLI gi|1787011 (conserved in Escherichia coli K-12)	NP_308898.1	G	G	G	G	G	G	G	G	G	G	G	G	G	G	G	G	G	G	G	G	A	A	A	A	G	G	G	G	A	G	G	G	G	A	G	G	G	G	G	G	G	A	G
ECs0871	523	949008		hypothetical protein	similar to YBHS_ECOLI gi|1787011 (conserved in Escherichia coli K-12)	NP_308898.1	C	C	C	C	C	C	C	C	C	C	C	C	C	C	C	T	T	C	C	C	C	C	C	C	C	C	C	C	C	C	C	T	C	C	C	C	C	C	T	T	C	C	C
ECs0871	541	949026		hypothetical protein	similar to YBHS_ECOLI gi|1787011 (conserved in Escherichia coli K-12)	NP_308898.1	A	A	A	A	A	A	A	A	A	A	A	A	A	A	A	A	A	A	G	A	A	A	A	A	A	A	A	A	A	G	G	A	A	A	A	A	A	A	A	A	A	A	G
ECs0871	547	949032		hypothetical protein	similar to YBHS_ECOLI gi|1787011 (conserved in Escherichia coli K-12)	NP_308898.1	G	G	G	G	G	G	G	G	G	G	G	G	G	G	G	G	G	G	G	G	G	G	G	G	G	G	G	G	G	G	G	G	G	G	G	G	A	G	G	G	G	G	G
ECs0871	565	949050		hypothetical protein	similar to YBHS_ECOLI gi|1787011 (conserved in Escherichia coli K-12)	NP_308898.1	A	A	G	A	A	A	A	A	A	A	A	A	A	A	G	A	A	G	A	A	G	G	G	G	A	G	A	A	G	A	A	A	G	G	A	A	A	A	A	A	G	G	A
ECs0871	568	949053		hypothetical protein	similar to YBHS_ECOLI gi|1787011 (conserved in Escherichia coli K-12)	NP_308898.1	G	G	G	G	G	G	G	G	G	G	G	G	G	G	G	G	G	G	G	G	G	G	G	G	G	G	G	G	G	G	G	G	G	G	G	G	A	G	G	G	G	G	G
ECs0871	580	949065		hypothetical protein	similar to YBHS_ECOLI gi|1787011 (conserved in Escherichia coli K-12)	NP_308898.1	G	G	G	C	G	G	G	G	G	G	G	G	G	G	G	G	G	G	G	G	G	G	G	G	G	C	G	G	G	G	G	G	G	G	C	G	G	G	G	G	G	G	G
ECs0871	589	949074		hypothetical protein	similar to YBHS_ECOLI gi|1787011 (conserved in Escherichia coli K-12)	NP_308898.1	A	A	A	A	G	G	G	G	G	G	G	G	A	G	G	A	A	G	A	G	A	A	A	A	G	A	G	G	A	A	A	A	A	A	A	G	A	G	A	A	G	A	A
ECs0871	594	949079		hypothetical protein	similar to YBHS_ECOLI gi|1787011 (conserved in Escherichia coli K-12)	NP_308898.1	G	G	G	A	G	G	G	G	G	G	G	G	G	G	G	G	G	G	G	G	G	G	G	G	G	G	G	G	G	G	G	G	G	G	G	G	G	G	G	G	G	G	G
ECs0871	601	949086		hypothetical protein	similar to YBHS_ECOLI gi|1787011 (conserved in Escherichia coli K-12)	NP_308898.1	A	A	A	T	A	A	A	A	A	A	A	A	A	A	A	T	T	A	T	A	A	A	A	A	A	T	A	A	A	T	T	T	A	A	T	A	T	A	T	T	A	A	T
ECs0871	604	949089		hypothetical protein	similar to YBHS_ECOLI gi|1787011 (conserved in Escherichia coli K-12)	NP_308898.1	C	C	C	C	C	C	C	C	C	C	C	C	C	C	C	C	C	C	T	C	C	C	C	C	C	C	C	C	C	T	T	C	C	C	C	C	C	C	C	C	C	C	T
ECs0871	610	949095		hypothetical protein	similar to YBHS_ECOLI gi|1787011 (conserved in Escherichia coli K-12)	NP_308898.1	C	C	C	C	C	C	C	C	C	C	C	C	C	C	C	G	G	C	C	C	C	C	C	C	C	C	C	C	C	C	C	C	C	C	C	C	C	C	G	G	C	C	C
ECs0871	649	949134		hypothetical protein	similar to YBHS_ECOLI gi|1787011 (conserved in Escherichia coli K-12)	NP_308898.1	T	T	T	T	T	T	T	T	T	T	T	T	T	T	T	T	T	T	T	T	C	C	C	C	C	T	T	T	C	T	T	T	C	C	T	T	T	T	T	T	T	C	T
ECs0871	655	949140		hypothetical protein	similar to YBHS_ECOLI gi|1787011 (conserved in Escherichia coli K-12)	NP_308898.1	A	A	A	A	A	A	A	A	A	A	A	A	A	A	A	A	A	A	A	A	G	G	G	G	G	A	A	A	G	A	A	A	G	G	A	A	A	A	A	A	A	G	A
ECs0871	667	949152		hypothetical protein	similar to YBHS_ECOLI gi|1787011 (conserved in Escherichia coli K-12)	NP_308898.1	G	G	G	G	G	G	G	G	G	G	G	G	A	G	G	A	A	G	G	G	A	A	A	A	G	G	G	G	A	A	G	A	G	A	G	G	A	G	A	A	G	A	A
ECs0871	676	949161		hypothetical protein	similar to YBHS_ECOLI gi|1787011 (conserved in Escherichia coli K-12)	NP_308898.1	T	T	T	T	T	T	T	T	T	T	T	T	T	T	T	G	G	T	T	T	C	C	C	C	C	T	T	T	C	T	T	G	C	C	T	T	T	T	G	G	T	C	T
ECs0871	715	949200		hypothetical protein	similar to YBHS_ECOLI gi|1787011 (conserved in Escherichia coli K-12)	NP_308898.1	C	C	C	C	C	C	C	C	C	C	C	C	C	C	C	C	C	C	C	C	T	T	T	T	C	C	C	C	T	C	C	C	C	T	C	C	C	C	C	C	C	T	C
ECs0871	721	949206		hypothetical protein	similar to YBHS_ECOLI gi|1787011 (conserved in Escherichia coli K-12)	NP_308898.1	T	T	C	T	T	T	T	T	T	T	T	T	C	T	C	C	C	C	C	T	C	C	C	C	C	C	T	T	C	C	C	C	C	C	T	T	C	T	C	C	T	C	C
ECs0871	739	949224		hypothetical protein	similar to YBHS_ECOLI gi|1787011 (conserved in Escherichia coli K-12)	NP_308898.1	C	C	C	C	C	C	C	C	C	C	C	C	C	C	C	C	C	C	C	C	C	C	C	C	C	C	C	C	C	C	C	C	C	C	C	C	C	C	C	C	C	C	C
ECs0871	757	949242		hypothetical protein	similar to YBHS_ECOLI gi|1787011 (conserved in Escherichia coli K-12)	NP_308898.1	G	G	G	G	G	G	G	G	G	G	G	G	G	G	G	G	G	G	G	G	G	G	G	G	G	G	G	G	G	G	G	A	G	G	G	G	A	G	G	G	G	G	G
ECs0871	775	949260		hypothetical protein	similar to YBHS_ECOLI gi|1787011 (conserved in Escherichia coli K-12)	NP_308898.1	G	G	G	G	G	G	G	G	G	G	G	G	G	G	G	G	G	G	G	G	G	G	G	G	G	G	G	G	G	G	G	A	G	G	G	G	G	G	G	G	G	G	G
ECs0871	776	949261		hypothetical protein	similar to YBHS_ECOLI gi|1787011 (conserved in Escherichia coli K-12)	NP_308898.1	G	G	G	G	G	G	G	G	G	G	G	G	G	G	G	G	G	G	G	G	G	G	G	G	G	G	G	G	G	G	G	A	G	G	G	G	A	G	G	G	G	G	G
ECs0871	778	949263		hypothetical protein	similar to YBHS_ECOLI gi|1787011 (conserved in Escherichia coli K-12)	NP_308898.1	G	G	G	G	G	G	G	G	G	G	G	G	G	G	G	G	G	G	G	G	A	A	A	A	G	G	G	G	A	G	G	G	G	A	G	G	G	G	G	G	G	A	G
ECs0871	782	949267		hypothetical protein	similar to YBHS_ECOLI gi|1787011 (conserved in Escherichia coli K-12)	NP_308898.1	T	T	T	T	T	T	T	T	T	T	T	T	T	T	T	T	T	T	T	T	T	T	T	T	T	T	T	T	T	T	T	T	T	T	T	T	T	T	T	T	T	T	T
ECs0871	802	949287		hypothetical protein	similar to YBHS_ECOLI gi|1787011 (conserved in Escherichia coli K-12)	NP_308898.1	C	C	G	C	C	C	C	C	C	C	C	C	G	C	C	G	G	C	G	C	G	G	G	G	G	C	C	C	G	G	G	G	G	G	C	C	G	C	G	G	G	G	G
ECs0871	805	949290		hypothetical protein	similar to YBHS_ECOLI gi|1787011 (conserved in Escherichia coli K-12)	NP_308898.1	A	A	G	A	A	A	A	A	A	A	A	A	G	A	A	G	G	A	G	A	G	G	G	G	G	A	A	A	G	G	G	G	G	G	A	A	G	A	G	G	G	G	G
ECs0871	814	949299		hypothetical protein	similar to YBHS_ECOLI gi|1787011 (conserved in Escherichia coli K-12)	NP_308898.1	C	C	G	C	C	C	C	C	C	C	C	C	G	C	C	C	C	C	G	C	G	G	G	G	G	C	C	C	G	G	G	C	G	G	C	C	C	C	C	C	C	G	C
ECs0871	841	949326		hypothetical protein	similar to YBHS_ECOLI gi|1787011 (conserved in Escherichia coli K-12)	NP_308898.1	C	C	C	C	C	C	C	C	C	C	C	C	C	C	C	C	C	C	C	C	C	C	C	C	C	C	C	C	C	C	C	C	C	C	C	C	C	C	C	C	T	C	C
ECs0871	864	949349		hypothetical protein	similar to YBHS_ECOLI gi|1787011 (conserved in Escherichia coli K-12)	NP_308898.1	G	G	G	G	G	G	G	G	G	G	G	G	A	G	G	G	G	G	G	G	G	G	G	G	G	G	G	G	G	A	G	G	G	G	G	G	G	G	G	G	G	G	G
ECs0871	874	949359		hypothetical protein	similar to YBHS_ECOLI gi|1787011 (conserved in Escherichia coli K-12)	NP_308898.1	G	G	G	G	G	G	G	G	G	G	G	G	G	G	G	G	G	G	G	G	G	G	G	G	G	G	G	G	G	G	G	G	G	G	G	G	G	G	G	G	G	G	G
ECs0871	904	949389		hypothetical protein	similar to YBHS_ECOLI gi|1787011 (conserved in Escherichia coli K-12)	NP_308898.1	C	C	C	C	C	C	C	C	C	C	C	C	C	C	C	C	C	C	C	C	C	C	C	C	C	C	C	C	C	C	C	C	C	C	T	C	C	C	C	C	C	C	C
ECs0871	910	949395		hypothetical protein	similar to YBHS_ECOLI gi|1787011 (conserved in Escherichia coli K-12)	NP_308898.1	G	G	T	G	G	G	G	G	G	G	G	G	G	G	G	G	G	G	G	G	G	G	G	G	G	G	G	G	G	G	G	G	G	G	G	G	G	G	G	G	G	G	G
ECs0871	916	949401		hypothetical protein	similar to YBHS_ECOLI gi|1787011 (conserved in Escherichia coli K-12)	NP_308898.1	G	G	G	A	G	G	G	G	G	G	G	G	G	G	A	G	G	A	G	G	G	G	G	G	G	G	G	G	G	G	G	G	G	G	G	G	G	G	G	G	G	G	A
ECs0871	937	949422		hypothetical protein	similar to YBHS_ECOLI gi|1787011 (conserved in Escherichia coli K-12)	NP_308898.1	C	C	C	C	C	C	C	C	C	C	C	C	C	C	C	C	C	C	C	C	T	T	T	T	C	C	C	C	C	C	C	C	C	T	C	C	C	C	C	C	C	T	C
ECs0871	949	949434		hypothetical protein	similar to YBHS_ECOLI gi|1787011 (conserved in Escherichia coli K-12)	NP_308898.1	C	C	C	C	C	C	C	C	C	C	C	C	C	C	C	C	C	C	C	C	C	C	C	C	C	C	C	C	C	C	C	C	C	C	C	C	T	C	C	C	C	C	C
ECs0871	952	949437		hypothetical protein	similar to YBHS_ECOLI gi|1787011 (conserved in Escherichia coli K-12)	NP_308898.1	T	T	C	T	T	T	T	T	T	T	T	T	T	T	T	T	T	T	T	T	T	T	T	T	T	T	T	T	T	T	T	T	T	T	T	T	T	T	T	T	T	T	T
ECs0871	955	949440		hypothetical protein	similar to YBHS_ECOLI gi|1787011 (conserved in Escherichia coli K-12)	NP_308898.1	C	C	A	C	C	C	C	C	C	C	C	C	C	C	C	C	C	C	C	C	C	C	C	C	C	C	C	C	C	C	C	C	C	C	C	C	C	C	C	C	C	C	C
ECs0871	958	949443		hypothetical protein	similar to YBHS_ECOLI gi|1787011 (conserved in Escherichia coli K-12)	NP_308898.1	T	T	T	T	T	T	T	T	T	T	T	T	T	T	T	T	T	T	T	T	T	T	T	T	C	T	T	T	T	T	T	T	C	T	T	T	T	T	T	T	T	T	T
ECs0871	961	949446		hypothetical protein	similar to YBHS_ECOLI gi|1787011 (conserved in Escherichia coli K-12)	NP_308898.1	A	A	A	A	A	A	A	A	A	A	A	A	A	A	A	A	A	A	A	A	A	A	A	A	A	A	A	A	A	A	A	A	A	A	A	A	A	A	A	A	A	A	A
ECs0871	970	949455		hypothetical protein	similar to YBHS_ECOLI gi|1787011 (conserved in Escherichia coli K-12)	NP_308898.1	C	C	C	C	C	C	C	C	C	C	C	C	C	C	C	G	G	C	G	C	C	C	C	C	C	C	C	C	C	C	G	C	C	C	C	C	G	C	G	G	C	C	G
ECs0871	976	949461		hypothetical protein	similar to YBHS_ECOLI gi|1787011 (conserved in Escherichia coli K-12)	NP_308898.1	C	C	C	C	C	C	C	C	C	C	C	C	C	C	C	A	C	C	C	C	C	C	C	C	C	C	C	C	C	C	C	C	C	C	C	C	C	C	C	C	C	C	C
ECs0871	1000	949485		hypothetical protein	similar to YBHS_ECOLI gi|1787011 (conserved in Escherichia coli K-12)	NP_308898.1	G	G	G	G	G	G	G	G	G	G	G	G	G	G	G	G	G	G	G	G	A	A	A	A	G	G	G	G	A	G	G	G	G	A	G	G	G	G	G	G	G	A	G
ECs0871	1003	949488		hypothetical protein	similar to YBHS_ECOLI gi|1787011 (conserved in Escherichia coli K-12)	NP_308898.1	A	A	G	A	A	A	A	A	A	A	A	A	A	A	A	T	T	A	T	A	A	A	A	A	A	A	A	A	A	A	T	A	A	A	A	A	T	A	T	T	A	A	A
ECs0871	1018	949503		hypothetical protein	similar to YBHS_ECOLI gi|1787011 (conserved in Escherichia coli K-12)	NP_308898.1	C	C	C	T	C	C	C	C	C	C	C	C	C	C	C	C	C	C	C	C	C	C	C	C	C	C	C	C	C	C	C	C	C	C	C	C	C	C	C	C	C	C	C
ECs0871	1021	949506		hypothetical protein	similar to YBHS_ECOLI gi|1787011 (conserved in Escherichia coli K-12)	NP_308898.1	T	T	C	C	C	C	T	T	C	T	T	T	T	T	T	T	T	T	T	T	C	C	C	C	T	T	T	T	C	T	T	T	T	C	T	T	T	C	T	T	C	C	T
ECs0871	1023	949508		hypothetical protein	similar to YBHS_ECOLI gi|1787011 (conserved in Escherichia coli K-12)	NP_308898.1	G	G	G	A	A	A	G	G	A	G	G	G	G	G	G	G	G	G	G	G	A	A	A	A	G	G	G	G	A	G	G	G	G	A	G	G	G	A	G	G	A	A	G
ECs0871	1024	949509		hypothetical protein	similar to YBHS_ECOLI gi|1787011 (conserved in Escherichia coli K-12)	NP_308898.1	C	C	C	C	C	C	C	C	C	C	C	C	C	C	C	C	C	C	C	C	C	C	C	C	C	C	C	C	C	C	C	C	C	C	C	C	C	C	C	C	C	C	T
ECs0871	1027	949512		hypothetical protein	similar to YBHS_ECOLI gi|1787011 (conserved in Escherichia coli K-12)	NP_308898.1	C	C	A	C	C	C	C	C	C	C	C	C	C	C	T	T	T	T	T	C	C	C	C	C	T	C	C	C	C	C	T	C	T	C	C	C	T	C	T	T	C	C	T
ECs0871	1036	949521		hypothetical protein	similar to YBHS_ECOLI gi|1787011 (conserved in Escherichia coli K-12)	NP_308898.1	T	T	C	T	T	T	T	T	T	T	T	T	C	T	T	T	T	T	T	T	T	T	T	T	T	T	T	T	T	C	T	C	T	T	T	T	T	T	T	T	T	T	T
ECs0871	1039	949524		hypothetical protein	similar to YBHS_ECOLI gi|1787011 (conserved in Escherichia coli K-12)	NP_308898.1	C	C	C	C	C	C	C	C	C	C	C	C	C	C	C	C	C	C	C	C	C	C	C	C	C	C	C	C	C	C	C	C	C	C	C	C	T	C	C	C	C	C	C
ECs0871	1069	949554		hypothetical protein	similar to YBHS_ECOLI gi|1787011 (conserved in Escherichia coli K-12)	NP_308898.1	G	G	G	G	G	G	G	G	G	G	G	G	G	G	G	G	G	G	A	G	G	G	G	G	G	G	G	G	G	G	A	G	G	G	G	G	G	G	G	G	G	G	G
ECs0871	1078	949563		hypothetical protein	similar to YBHS_ECOLI gi|1787011 (conserved in Escherichia coli K-12)	NP_308898.1	C	C	C	C	C	C	C	C	C	C	C	C	C	C	C	T	T	C	C	C	C	C	C	C	C	C	C	C	C	C	C	C	C	C	C	C	C	C	T	T	C	C	C
ECs0871	1079	949564		hypothetical protein	similar to YBHS_ECOLI gi|1787011 (conserved in Escherichia coli K-12)	NP_308898.1	G	G	G	G	G	G	G	G	G	G	G	G	G	G	G	G	G	G	G	G	G	G	G	G	G	G	G	G	G	G	G	G	G	G	G	G	G	G	G	G	G	G	G
ECs0871	1087	949572		hypothetical protein	similar to YBHS_ECOLI gi|1787011 (conserved in Escherichia coli K-12)	NP_308898.1	A	A	G	G	G	G	A	A	G	A	A	A	G	A	A	G	G	A	G	A	G	G	G	G	G	A	A	A	G	G	G	G	G	G	A	A	G	G	G	G	G	G	G
ECs0871	1090	949575		hypothetical protein	similar to YBHS_ECOLI gi|1787011 (conserved in Escherichia coli K-12)	NP_308898.1	G	G	A	G	G	G	G	G	G	G	G	G	G	G	G	G	G	G	G	G	G	G	G	G	G	G	G	G	G	G	G	G	G	G	G	G	G	G	G	G	G	G	G
ECs0871	1096	949581		hypothetical protein	similar to YBHS_ECOLI gi|1787011 (conserved in Escherichia coli K-12)	NP_308898.1	C	C	T	C	C	C	C	C	C	C	C	C	C	C	C	C	C	C	C	C	C	C	C	C	C	C	C	C	C	C	C	T	C	C	C	C	C	C	C	C	C	C	C
ECs0871	1100	949585		hypothetical protein	similar to YBHS_ECOLI gi|1787011 (conserved in Escherichia coli K-12)	NP_308898.1	C	C	C	T	C	C	C	C	C	C	C	C	C	C	C	C	C	C	C	C	C	C	C	C	C	C	C	C	C	C	C	C	C	C	C	C	C	C	C	C	C	C	C
ECs0871	1102	949587		hypothetical protein	similar to YBHS_ECOLI gi|1787011 (conserved in Escherichia coli K-12)	NP_308898.1	T	T	C	C	C	C	T	T	C	T	T	T	C	T	C	C	C	C	C	T	C	C	C	C	C	T	T	T	C	C	C	C	C	C	T	T	C	C	C	C	C	C	C
ECs0871	1117	949602		hypothetical protein	similar to YBHS_ECOLI gi|1787011 (conserved in Escherichia coli K-12)	NP_308898.1	C	C	C	A	A	A	C	C	A	C	C	C	C	C	A	C	C	A	C	C	A	A	A	A	A	C	C	C	A	C	C	C	A	A	C	C	C	A	C	C	A	A	C
ECs0871	1120	949605		hypothetical protein	similar to YBHS_ECOLI gi|1787011 (conserved in Escherichia coli K-12)	NP_308898.1	G	G	G	G	G	G	G	G	G	G	G	G	G	G	G	G	G	G	G	G	G	G	G	G	G	G	G	G	G	G	G	G	G	G	A	G	G	G	G	G	G	G	G
ECs0871	1126	949611		hypothetical protein	similar to YBHS_ECOLI gi|1787011 (conserved in Escherichia coli K-12)	NP_308898.1	G	G	A	G	G	G	G	G	G	G	G	G	A	G	G	A	A	G	A	G	G	G	G	G	G	G	G	G	G	A	A	A	G	G	G	G	A	G	A	A	G	G	A
ECs1003	27	1102290		hypothetical protein	similar to YCBC_ECOLI gi|1787150 (conserved in Escherichia coli K-12)	NP_309030.1	G	G	A	A	G	G	G	G	G	G	G	G	A	G	G	A	A	G	A	A	A	A	A	A	G	A	A	G	A	A	A	A	A	A	A	A	A	G	A	A	G	A	A
ECs1003	30	1102293		hypothetical protein	similar to YCBC_ECOLI gi|1787150 (conserved in Escherichia coli K-12)	NP_309030.1	C	C	C	C	C	C	C	C	C	C	C	C	C	C	C	C	C	C	C	C	C	C	C	C	C	C	C	C	C	T	C	C	C	C	C	C	C	C	C	C	C	C	C
ECs1003	34	1102297		hypothetical protein	similar to YCBC_ECOLI gi|1787150 (conserved in Escherichia coli K-12)	NP_309030.1	C	C	T	T	C	C	C	C	C	C	C	C	C	C	C	T	T	C	T	T	T	T	T	T	C	T	T	C	T	T	T	C	T	T	T	T	C	C	T	T	C	T	T
ECs1003	38	1102301		hypothetical protein	similar to YCBC_ECOLI gi|1787150 (conserved in Escherichia coli K-12)	NP_309030.1	C	C	C	C	C	C	C	C	C	C	C	C	C	C	C	C	C	C	C	C	C	C	C	C	C	C	C	C	C	C	C	C	C	C	C	C	C	C	C	C	C	C	C
ECs1003	40	1102303		hypothetical protein	similar to YCBC_ECOLI gi|1787150 (conserved in Escherichia coli K-12)	NP_309030.1	C	C	C	C	C	C	C	C	C	C	C	C	C	C	C	C	C	C	C	C	C	C	C	C	C	C	C	C	C	C	C	C	C	C	C	C	C	C	C	C	C	C	C
ECs1003	49	1102312		hypothetical protein	similar to YCBC_ECOLI gi|1787150 (conserved in Escherichia coli K-12)	NP_309030.1	G	G	G	A	G	G	G	G	G	G	G	G	T	G	G	G	G	G	G	A	G	G	G	G	G	A	A	G	G	G	G	C	A	G	A	A	C	G	G	G	G	G	G
ECs1003	73	1102336		hypothetical protein	similar to YCBC_ECOLI gi|1787150 (conserved in Escherichia coli K-12)	NP_309030.1	A	A	A	A	A	A	A	A	A	A	A	A	G	A	A	A	A	A	A	A	A	A	A	A	A	A	A	A	A	A	A	G	A	A	A	A	G	A	A	A	A	A	A
ECs1003	76	1102339		hypothetical protein	similar to YCBC_ECOLI gi|1787150 (conserved in Escherichia coli K-12)	NP_309030.1	A	A	A	A	A	A	A	A	A	A	A	A	G	A	A	A	A	A	A	A	A	A	A	A	A	A	A	A	A	A	A	G	A	A	A	A	G	A	A	A	A	A	A
ECs1003	90	1102353		hypothetical protein	similar to YCBC_ECOLI gi|1787150 (conserved in Escherichia coli K-12)	NP_309030.1	G	G	A	A	G	G	G	G	G	G	G	G	A	G	G	A	A	G	A	A	A	A	A	A	G	A	A	G	A	A	A	A	G	A	A	A	A	G	A	A	G	A	A
ECs1003	94	1102357		hypothetical protein	similar to YCBC_ECOLI gi|1787150 (conserved in Escherichia coli K-12)	NP_309030.1	G	G	A	G	G	G	G	G	G	G	G	G	A	G	G	A	A	G	G	G	G	G	G	G	G	G	G	G	G	G	G	A	G	G	G	G	A	G	A	A	G	G	A
ECs1003	124	1102387		hypothetical protein	similar to YCBC_ECOLI gi|1787150 (conserved in Escherichia coli K-12)	NP_309030.1	A	A	A	G	A	A	G	G	G	A	A	A	A	A	A	A	A	A	A	G	G	G	G	G	G	G	G	A	G	G	A	A	G	G	G	G	A	A	A	A	A	G	A
ECs1003	138	1102401		hypothetical protein	similar to YCBC_ECOLI gi|1787150 (conserved in Escherichia coli K-12)	NP_309030.1	C	C	T	C	C	C	C	C	C	C	C	C	C	C	C	C	C	C	C	C	C	C	C	C	C	C	C	C	C	C	C	C	C	C	C	C	C	C	C	C	C	C	C
ECs1003	147	1102410		hypothetical protein	similar to YCBC_ECOLI gi|1787150 (conserved in Escherichia coli K-12)	NP_309030.1	A	A	A	A	A	A	A	A	A	A	A	A	A	A	A	A	A	A	A	A	A	A	A	A	A	A	A	A	A	A	A	A	A	A	A	A	A	A	A	A	A	A	A
ECs1003	154	1102417		hypothetical protein	similar to YCBC_ECOLI gi|1787150 (conserved in Escherichia coli K-12)	NP_309030.1	C	C	C	C	C	C	C	C	C	C	C	C	C	C	C	C	C	C	C	C	C	C	C	C	C	C	C	C	C	T	C	C	C	C	C	C	C	C	C	C	C	C	C
ECs1003	166	1102429		hypothetical protein	similar to YCBC_ECOLI gi|1787150 (conserved in Escherichia coli K-12)	NP_309030.1	T	T	C	T	T	T	T	T	T	T	T	T	T	T	T	C	C	T	T	T	T	T	T	T	T	T	T	T	T	C	T	T	T	T	T	T	T	T	C	C	T	T	C
ECs1003	169	1102432		hypothetical protein	similar to YCBC_ECOLI gi|1787150 (conserved in Escherichia coli K-12)	NP_309030.1	C	C	C	C	C	C	C	C	C	C	C	C	C	C	C	C	C	C	C	C	T	T	T	T	C	C	C	C	T	C	C	C	C	T	C	C	C	C	C	C	C	T	C
ECs1003	177	1102440		hypothetical protein	similar to YCBC_ECOLI gi|1787150 (conserved in Escherichia coli K-12)	NP_309030.1	A	A	G	A	A	A	A	A	A	A	A	A	A	A	A	G	G	A	A	A	A	A	A	A	A	A	A	A	A	A	A	A	A	A	A	A	A	A	G	G	A	A	G
ECs1003	213	1102476		hypothetical protein	similar to YCBC_ECOLI gi|1787150 (conserved in Escherichia coli K-12)	NP_309030.1	G	G	G	G	G	G	G	G	G	G	G	G	G	G	G	G	G	G	G	G	G	G	G	G	G	G	G	G	G	A	G	G	G	G	G	G	G	G	G	G	G	G	G
ECs1003	217	1102480		hypothetical protein	similar to YCBC_ECOLI gi|1787150 (conserved in Escherichia coli K-12)	NP_309030.1	T	T	T	T	T	T	T	T	T	T	T	T	T	T	T	T	T	T	T	T	T	T	T	T	T	T	T	T	T	A	T	T	T	T	T	T	T	T	T	T	T	T	T
ECs1003	220	1102483		hypothetical protein	similar to YCBC_ECOLI gi|1787150 (conserved in Escherichia coli K-12)	NP_309030.1	T	T	T	T	T	T	T	T	T	T	T	T	T	T	T	T	T	T	T	T	T	T	T	T	T	T	T	T	T	C	T	T	T	T	T	T	T	T	T	T	T	T	T
ECs1003	226	1102489		hypothetical protein	similar to YCBC_ECOLI gi|1787150 (conserved in Escherichia coli K-12)	NP_309030.1	G	G	G	G	G	G	G	G	G	G	G	G	G	G	G	G	G	G	G	G	G	G	G	G	G	G	G	G	G	T	G	G	G	G	G	G	G	G	G	G	G	G	G
ECs1003	244	1102507		hypothetical protein	similar to YCBC_ECOLI gi|1787150 (conserved in Escherichia coli K-12)	NP_309030.1	G	G	G	G	G	G	G	G	G	G	G	G	T	G	G	G	G	G	T	G	G	G	G	G	G	G	G	G	G	G	T	T	G	G	G	G	T	G	G	G	G	G	G
ECs1003	256	1102519		hypothetical protein	similar to YCBC_ECOLI gi|1787150 (conserved in Escherichia coli K-12)	NP_309030.1	C	C	T	C	C	C	C	C	C	C	C	C	C	C	C	T	T	C	C	C	C	C	C	C	C	C	C	C	C	C	C	C	C	C	C	C	C	C	T	T	C	C	C
ECs1003	265	1102528		hypothetical protein	similar to YCBC_ECOLI gi|1787150 (conserved in Escherichia coli K-12)	NP_309030.1	C	C	C	C	C	C	C	C	C	C	C	C	C	C	C	C	C	C	C	C	C	C	C	C	C	C	C	C	C	T	C	C	C	C	C	C	C	C	C	C	C	C	C
ECs1003	271	1102534		hypothetical protein	similar to YCBC_ECOLI gi|1787150 (conserved in Escherichia coli K-12)	NP_309030.1	C	C	C	C	C	C	C	C	C	C	C	C	T	C	C	C	C	C	T	C	C	C	C	C	C	T	T	C	C	C	T	T	C	C	T	C	T	C	C	C	C	C	C
ECs1003	307	1102570		hypothetical protein	similar to YCBC_ECOLI gi|1787150 (conserved in Escherichia coli K-12)	NP_309030.1	G	G	A	G	G	G	G	G	G	G	G	G	G	G	G	A	A	G	G	G	G	G	G	G	G	G	G	G	G	A	G	G	G	G	G	G	G	G	A	A	G	G	G
ECs1003	323	1102586		hypothetical protein	similar to YCBC_ECOLI gi|1787150 (conserved in Escherichia coli K-12)	NP_309030.1	C	C	C	C	C	C	C	C	C	C	C	C	C	C	C	C	C	C	C	C	C	C	C	C	C	C	C	C	C	C	C	C	C	C	C	T	C	C	C	C	C	C	C
ECs1003	328	1102591		hypothetical protein	similar to YCBC_ECOLI gi|1787150 (conserved in Escherichia coli K-12)	NP_309030.1	C	C	C	C	C	C	C	C	C	C	C	C	C	C	C	C	C	C	C	C	T	T	T	T	C	C	C	C	T	C	C	C	C	T	C	C	C	C	C	C	T	T	C
ECs1003	351	1102614		hypothetical protein	similar to YCBC_ECOLI gi|1787150 (conserved in Escherichia coli K-12)	NP_309030.1	T	T	G	T	T	T	T	T	T	T	T	T	T	T	T	T	T	T	T	T	T	T	T	T	T	T	T	T	T	T	T	T	T	T	T	T	T	T	T	T	T	T	T
ECs1003	352	1102615		hypothetical protein	similar to YCBC_ECOLI gi|1787150 (conserved in Escherichia coli K-12)	NP_309030.1	G	G	G	G	G	G	G	G	G	G	G	G	G	G	G	T	T	G	G	G	G	G	G	G	G	G	G	G	G	G	G	G	G	G	G	G	G	G	T	T	G	G	G
ECs1003	355	1102618		hypothetical protein	similar to YCBC_ECOLI gi|1787150 (conserved in Escherichia coli K-12)	NP_309030.1	A	A	A	A	A	A	T	A	A	A	A	A	A	A	A	A	A	A	A	A	A	A	A	A	A	A	A	A	A	A	A	A	A	A	A	A	A	A	A	A	A	A	A
ECs1003	358	1102621		hypothetical protein	similar to YCBC_ECOLI gi|1787150 (conserved in Escherichia coli K-12)	NP_309030.1	T	T	T	T	T	T	T	T	T	T	T	T	T	T	T	T	T	T	T	T	T	T	T	T	T	T	T	T	T	T	T	T	T	T	T	T	G	T	T	T	T	T	T
ECs1003	364	1102627		hypothetical protein	similar to YCBC_ECOLI gi|1787150 (conserved in Escherichia coli K-12)	NP_309030.1	C	C	G	C	C	C	C	C	C	C	C	C	G	C	C	G	G	C	C	C	C	C	C	C	C	C	C	C	C	C	C	G	C	C	C	C	G	C	G	G	C	C	C
ECs1003	370	1102633		hypothetical protein	similar to YCBC_ECOLI gi|1787150 (conserved in Escherichia coli K-12)	NP_309030.1	A	A	A	A	A	A	A	A	A	A	A	A	G	A	A	A	A	A	G	A	A	A	A	A	A	A	A	A	A	A	G	G	A	A	A	A	G	A	A	A	A	A	A
ECs1003	388	1102651		hypothetical protein	similar to YCBC_ECOLI gi|1787150 (conserved in Escherichia coli K-12)	NP_309030.1	T	T	T	T	T	T	T	T	T	T	T	T	A	T	T	T	T	T	A	T	T	T	T	T	T	T	T	T	T	T	A	A	T	T	T	T	A	T	T	T	T	T	T
ECs1003	400	1102663		hypothetical protein	similar to YCBC_ECOLI gi|1787150 (conserved in Escherichia coli K-12)	NP_309030.1	C	C	C	C	C	C	C	C	T	C	C	C	C	C	C	C	C	C	C	C	C	C	C	C	C	C	C	C	C	C	C	C	C	C	C	C	C	C	C	C	C	C	C
ECs1003	403	1102666		hypothetical protein	similar to YCBC_ECOLI gi|1787150 (conserved in Escherichia coli K-12)	NP_309030.1	G	G	G	G	G	G	G	G	G	G	G	G	A	G	G	G	G	G	A	G	G	G	G	G	G	G	G	G	G	G	A	A	G	G	G	G	G	G	G	G	G	G	G
ECs1003	418	1102681		hypothetical protein	similar to YCBC_ECOLI gi|1787150 (conserved in Escherichia coli K-12)	NP_309030.1	T	T	T	T	T	T	T	T	T	T	T	T	T	T	T	T	T	T	T	T	A	A	A	A	T	T	T	T	A	T	T	T	T	A	T	T	T	T	T	T	A	A	T
ECs1003	427	1102690		hypothetical protein	similar to YCBC_ECOLI gi|1787150 (conserved in Escherichia coli K-12)	NP_309030.1	T	T	T	T	T	T	T	T	T	T	T	T	T	T	T	T	T	T	T	T	T	T	T	T	T	T	T	T	T	T	T	T	T	T	T	T	T	T	T	T	A	T	T
ECs1003	439	1102702		hypothetical protein	similar to YCBC_ECOLI gi|1787150 (conserved in Escherichia coli K-12)	NP_309030.1	G	G	G	G	G	G	G	G	G	G	G	G	G	G	G	G	G	G	G	G	A	A	A	A	G	G	G	G	A	G	G	G	G	A	G	G	G	G	G	G	A	A	G
ECs1003	442	1102705		hypothetical protein	similar to YCBC_ECOLI gi|1787150 (conserved in Escherichia coli K-12)	NP_309030.1	A	A	A	A	A	A	A	A	A	A	A	A	A	A	A	A	A	A	A	A	G	G	G	G	A	A	A	A	G	A	A	A	A	G	A	A	A	A	A	A	G	G	A
ECs1003	445	1102708		hypothetical protein	similar to YCBC_ECOLI gi|1787150 (conserved in Escherichia coli K-12)	NP_309030.1	A	A	A	A	A	A	A	A	A	A	A	A	A	A	A	A	A	A	A	A	A	A	A	A	A	A	A	A	A	A	A	A	A	A	A	A	A	A	A	A	A	A	A
ECs1003	448	1102711		hypothetical protein	similar to YCBC_ECOLI gi|1787150 (conserved in Escherichia coli K-12)	NP_309030.1	T	T	T	T	T	T	T	T	T	T	T	T	T	T	T	T	T	T	T	T	C	C	C	C	T	T	T	T	C	T	T	T	T	C	T	T	T	T	T	T	C	C	T
ECs1003	460	1102723		hypothetical protein	similar to YCBC_ECOLI gi|1787150 (conserved in Escherichia coli K-12)	NP_309030.1	T	T	G	T	T	T	T	T	T	T	T	T	T	T	T	G	G	T	T	T	T	T	T	T	T	T	T	T	T	G	T	T	T	T	T	T	T	T	G	G	T	T	G
ECs1003	484	1102747		hypothetical protein	similar to YCBC_ECOLI gi|1787150 (conserved in Escherichia coli K-12)	NP_309030.1	A	A	C	A	A	A	A	A	A	A	A	A	A	A	A	C	C	A	A	A	A	A	A	A	A	A	A	A	A	C	A	A	A	A	A	A	A	A	C	C	A	A	C
ECs1003	487	1102750		hypothetical protein	similar to YCBC_ECOLI gi|1787150 (conserved in Escherichia coli K-12)	NP_309030.1	G	G	G	G	G	G	G	G	G	G	G	G	G	G	G	G	G	G	G	G	G	G	G	G	G	G	G	G	G	G	G	G	G	G	G	G	G	G	G	G	G	G	G
ECs1003	490	1102753		hypothetical protein	similar to YCBC_ECOLI gi|1787150 (conserved in Escherichia coli K-12)	NP_309030.1	C	C	T	C	C	C	C	C	C	C	C	C	C	C	C	T	T	C	C	C	C	C	C	C	C	C	C	C	C	T	C	C	C	C	C	C	C	C	T	T	C	C	T
ECs1003	493	1102756		hypothetical protein	similar to YCBC_ECOLI gi|1787150 (conserved in Escherichia coli K-12)	NP_309030.1	T	T	T	T	T	T	T	T	T	T	T	T	C	T	T	T	T	T	C	T	T	T	T	T	T	T	T	T	T	T	C	C	T	T	T	T	C	T	T	T	T	T	T
ECs1003	502	1102765		hypothetical protein	similar to YCBC_ECOLI gi|1787150 (conserved in Escherichia coli K-12)	NP_309030.1	C	C	C	C	C	C	C	C	C	C	C	C	C	C	T	C	C	T	C	C	C	C	C	C	C	C	C	C	C	C	C	C	C	C	C	T	C	C	C	C	C	C	C
ECs1003	511	1102774		hypothetical protein	similar to YCBC_ECOLI gi|1787150 (conserved in Escherichia coli K-12)	NP_309030.1	G	G	G	G	G	G	G	G	G	G	G	G	G	G	G	G	G	G	G	G	G	G	G	G	G	G	G	G	G	G	G	A	G	G	G	G	G	G	G	G	G	G	G
ECs1003	514	1102777		hypothetical protein	similar to YCBC_ECOLI gi|1787150 (conserved in Escherichia coli K-12)	NP_309030.1	A	A	A	A	A	A	A	A	A	A	A	A	A	A	G	A	A	G	A	A	A	A	A	A	A	A	A	A	A	A	A	A	A	A	A	A	A	A	A	A	A	A	A
ECs1003	517	1102780		hypothetical protein	similar to YCBC_ECOLI gi|1787150 (conserved in Escherichia coli K-12)	NP_309030.1	A	A	A	A	A	A	A	A	A	A	A	A	A	A	A	A	A	A	A	A	A	A	A	A	A	A	A	A	A	C	A	A	A	A	A	A	A	A	A	A	A	A	A
ECs1003	520	1102783		hypothetical protein	similar to YCBC_ECOLI gi|1787150 (conserved in Escherichia coli K-12)	NP_309030.1	A	A	A	A	A	A	A	A	A	A	A	A	A	A	A	A	A	A	A	A	A	A	A	A	A	A	A	A	A	A	A	A	A	A	A	A	A	A	A	A	A	A	A
ECs1003	521	1102784		hypothetical protein	similar to YCBC_ECOLI gi|1787150 (conserved in Escherichia coli K-12)	NP_309030.1	C	C	C	C	C	C	C	T	C	C	C	C	C	C	C	C	C	C	C	C	C	C	C	C	C	C	C	C	C	C	C	C	C	C	C	C	C	C	C	C	C	C	C
ECs1003	574	1102837		hypothetical protein	similar to YCBC_ECOLI gi|1787150 (conserved in Escherichia coli K-12)	NP_309030.1	G	G	G	G	G	G	G	G	G	G	G	G	A	G	G	G	G	G	A	G	G	G	G	G	G	G	G	G	G	G	A	A	G	G	G	G	G	G	G	G	G	G	G
ECs1003	578	1102841		hypothetical protein	similar to YCBC_ECOLI gi|1787150 (conserved in Escherichia coli K-12)	NP_309030.1	C	C	C	C	C	C	C	C	C	C	C	C	C	C	C	C	C	C	C	C	C	C	C	C	C	C	C	C	C	C	C	C	C	C	C	C	C	C	C	C	C	C	C
ECs1003	594	1102857		hypothetical protein	similar to YCBC_ECOLI gi|1787150 (conserved in Escherichia coli K-12)	NP_309030.1	G	G	G	G	G	G	G	G	G	G	G	G	A	G	G	G	G	G	A	G	G	G	G	G	G	G	G	G	G	G	A	A	G	G	G	G	G	G	G	G	G	G	G
ECs1003	609	1102872		hypothetical protein	similar to YCBC_ECOLI gi|1787150 (conserved in Escherichia coli K-12)	NP_309030.1	C	C	C	C	C	C	C	C	C	C	C	C	T	C	C	C	C	C	T	C	C	C	C	C	C	C	C	C	C	C	T	T	C	C	C	C	C	C	C	C	C	C	C
ECs1003	634	1102897		hypothetical protein	similar to YCBC_ECOLI gi|1787150 (conserved in Escherichia coli K-12)	NP_309030.1	T	T	T	T	T	T	T	T	T	T	T	T	C	T	T	C	C	T	C	T	T	T	T	T	T	C	C	T	T	C	C	C	T	T	C	T	C	T	C	C	T	T	C
ECs1003	636	1102899		hypothetical protein	similar to YCBC_ECOLI gi|1787150 (conserved in Escherichia coli K-12)	NP_309030.1	C	C	C	C	C	C	C	C	C	C	C	C	C	C	C	C	C	C	C	C	C	C	C	C	C	C	C	C	C	C	C	C	C	C	C	C	C	C	C	C	A	C	C
ECs1003	665	1102928		hypothetical protein	similar to YCBC_ECOLI gi|1787150 (conserved in Escherichia coli K-12)	NP_309030.1	G	G	C	G	C	C	C	C	C	C	C	C	C	C	C	C	C	C	C	C	C	C	C	C	C	C	C	C	C	C	C	C	C	C	C	C	C	C	C	C	C	C	C
ECs1003	694	1102957		hypothetical protein	similar to YCBC_ECOLI gi|1787150 (conserved in Escherichia coli K-12)	NP_309030.1	C	C	C	C	C	C	C	C	C	C	C	C	C	C	C	C	C	C	C	C	T	T	T	T	C	C	C	C	T	C	C	C	C	T	C	C	C	C	C	C	C	T	C
ECs1003	697	1102960		hypothetical protein	similar to YCBC_ECOLI gi|1787150 (conserved in Escherichia coli K-12)	NP_309030.1	C	C	C	C	C	C	C	C	C	C	C	C	C	C	C	C	C	C	C	C	C	C	C	C	C	C	C	C	C	C	C	C	C	C	C	C	C	C	C	C	C	C	C
ECs1003	706	1102969		hypothetical protein	similar to YCBC_ECOLI gi|1787150 (conserved in Escherichia coli K-12)	NP_309030.1	A	A	A	A	A	A	A	A	A	A	A	A	A	A	A	A	A	A	A	A	A	A	A	A	A	A	A	A	A	A	A	A	A	A	A	A	A	A	A	A	A	A	A
ECs1003	718	1102981		hypothetical protein	similar to YCBC_ECOLI gi|1787150 (conserved in Escherichia coli K-12)	NP_309030.1	T	T	C	T	T	T	T	T	T	T	T	T	C	T	T	C	C	T	C	C	T	T	T	T	T	C	C	T	T	C	C	C	T	T	C	T	C	T	C	C	T	T	C
ECs1003	727	1102990		hypothetical protein	similar to YCBC_ECOLI gi|1787150 (conserved in Escherichia coli K-12)	NP_309030.1	C	C	C	C	C	C	C	C	C	C	C	C	C	C	C	C	C	C	C	C	C	C	C	C	C	C	C	C	C	C	C	C	C	C	C	C	T	C	C	C	C	C	C
ECs1003	744	1103007		hypothetical protein	similar to YCBC_ECOLI gi|1787150 (conserved in Escherichia coli K-12)	NP_309030.1	A	A	A	A	A	A	A	A	A	A	A	A	A	A	A	A	A	A	A	A	A	A	A	A	A	A	A	A	A	A	A	A	A	A	A	A	A	A	A	A	A	A	A
ECs1003	749	1103012		hypothetical protein	similar to YCBC_ECOLI gi|1787150 (conserved in Escherichia coli K-12)	NP_309030.1	T	T	T	T	T	T	T	T	T	T	T	T	T	T	T	T	T	T	T	T	T	T	T	T	T	T	T	T	T	T	T	T	T	T	T	T	T	T	T	T	T	T	T
ECs1003	750	1103013		hypothetical protein	similar to YCBC_ECOLI gi|1787150 (conserved in Escherichia coli K-12)	NP_309030.1	T	T	T	T	T	T	T	T	T	T	T	T	T	T	T	T	T	T	T	T	T	T	T	T	T	T	T	T	T	T	T	T	T	T	T	T	T	T	T	T	T	T	T
ECs1003	754	1103017		hypothetical protein	similar to YCBC_ECOLI gi|1787150 (conserved in Escherichia coli K-12)	NP_309030.1	A	A	A	A	A	A	A	A	A	A	A	A	A	A	A	A	A	A	A	A	A	A	A	A	A	A	A	A	A	A	A	A	A	A	A	A	A	A	A	A	A	A	A
ECs1006	43	1105306		condesin subunit E	acts with MukB and MukF to condense the chromosome and allow for segregation during cell division	NP_309033.1	G	G	G	G	G	G	G	G	G	G	G	G	G	G	A	G	G	G	G	G	G	G	G	G	G	G	G	G	G	G	G	G	G	G	G	G	G	G	G	G	G	G	G
ECs1006	81	1105344		condesin subunit E	acts with MukB and MukF to condense the chromosome and allow for segregation during cell division	NP_309033.1	C	C	T	C	C	C	C	C	C	C	C	C	T	C	C	T	T	C	T	C	C	C	C	C	C	C	C	C	C	T	T	T	C	C	C	T	T	C	T	T	C	C	T
ECs1006	99	1105362		condesin subunit E	acts with MukB and MukF to condense the chromosome and allow for segregation during cell division	NP_309033.1	C	C	C	C	C	C	C	C	C	C	C	C	C	C	C	C	C	C	C	C	C	C	C	C	C	C	A	C	C	C	C	C	C	C	C	C	C	C	C	C	C	C	C
ECs1006	102	1105365		condesin subunit E	acts with MukB and MukF to condense the chromosome and allow for segregation during cell division	NP_309033.1	C	C	C	C	C	C	C	C	C	C	C	C	T	C	C	T	T	C	T	C	C	C	C	C	C	C	C	C	C	C	T	C	C	C	C	C	C	C	C	C	C	C	C
ECs1006	195	1105458		condesin subunit E	acts with MukB and MukF to condense the chromosome and allow for segregation during cell division	NP_309033.1	T	T	T	T	T	T	T	T	T	T	T	T	T	T	T	T	T	T	T	T	T	T	T	T	T	T	T	T	T	T	T	T	T	T	T	T	T	T	T	T	T	T	T
ECs1006	201	1105464		condesin subunit E	acts with MukB and MukF to condense the chromosome and allow for segregation during cell division	NP_309033.1	C	C	T	C	C	C	C	C	C	C	C	C	T	C	C	C	C	C	T	C	T	T	T	T	C	C	C	C	T	C	T	T	C	T	C	C	T	C	T	T	T	T	T
ECs1006	207	1105470		condesin subunit E	acts with MukB and MukF to condense the chromosome and allow for segregation during cell division	NP_309033.1	G	G	G	G	A	A	A	A	A	G	G	G	G	G	A	G	G	A	G	G	G	G	G	G	A	G	A	G	G	G	G	G	G	G	G	G	G	G	G	G	G	G	G
ECs1006	223	1105486		condesin subunit E	acts with MukB and MukF to condense the chromosome and allow for segregation during cell division	NP_309033.1	T	T	T	T	T	T	T	T	T	T	T	T	C	T	T	C	C	T	C	T	T	T	T	T	T	T	T	T	T	T	C	C	T	T	T	T	C	T	C	C	T	T	T
ECs1006	228	1105491		condesin subunit E	acts with MukB and MukF to condense the chromosome and allow for segregation during cell division	NP_309033.1	C	C	C	C	C	C	C	C	C	C	C	C	C	C	C	C	C	C	C	C	T	T	T	T	C	C	C	C	T	C	C	C	C	T	C	C	C	C	C	C	T	T	C
ECs1006	243	1105506		condesin subunit E	acts with MukB and MukF to condense the chromosome and allow for segregation during cell division	NP_309033.1	T	T	T	T	G	G	G	G	G	T	T	T	G	T	G	G	G	G	G	T	G	G	G	G	G	T	G	T	G	T	G	G	T	G	T	T	G	T	G	G	G	G	G
ECs1006	246	1105509		condesin subunit E	acts with MukB and MukF to condense the chromosome and allow for segregation during cell division	NP_309033.1	T	T	T	T	G	G	G	G	G	T	T	T	G	T	G	G	G	G	G	T	G	G	G	G	G	T	G	T	G	T	G	G	T	G	T	T	G	T	G	G	G	G	G
ECs1006	249	1105512		condesin subunit E	acts with MukB and MukF to condense the chromosome and allow for segregation during cell division	NP_309033.1	C	C	T	C	C	C	C	C	C	C	C	C	C	C	C	C	C	C	C	C	C	C	C	C	C	C	C	C	C	C	C	C	C	C	C	C	C	C	C	C	C	C	C
ECs1006	252	1105515		condesin subunit E	acts with MukB and MukF to condense the chromosome and allow for segregation during cell division	NP_309033.1	G	G	T	G	T	T	T	T	T	G	G	G	T	G	T	T	T	T	T	G	T	T	T	T	T	G	T	G	T	G	T	T	G	T	G	G	T	G	T	T	T	T	T
ECs1006	300	1105563		condesin subunit E	acts with MukB and MukF to condense the chromosome and allow for segregation during cell division	NP_309033.1	T	T	T	T	T	T	T	T	T	T	T	T	T	T	T	T	T	T	T	T	T	T	T	T	T	T	T	T	T	T	T	T	T	T	T	T	T	T	T	T	C	T	T
ECs1006	315	1105578		condesin subunit E	acts with MukB and MukF to condense the chromosome and allow for segregation during cell division	NP_309033.1	C	C	C	C	C	C	C	C	T	C	C	C	C	C	C	C	C	C	C	C	C	C	C	C	C	C	C	C	C	C	C	C	C	C	C	C	C	C	C	C	C	C	C
ECs1006	333	1105596		condesin subunit E	acts with MukB and MukF to condense the chromosome and allow for segregation during cell division	NP_309033.1	T	T	T	T	T	T	T	T	T	T	T	T	T	T	T	T	T	T	T	T	T	T	T	T	T	T	T	T	T	C	T	T	T	T	T	T	T	T	T	T	T	T	T
ECs1006	345	1105608		condesin subunit E	acts with MukB and MukF to condense the chromosome and allow for segregation during cell division	NP_309033.1	C	C	T	C	C	C	C	C	C	C	C	C	T	C	C	T	T	C	T	C	C	C	C	C	C	C	C	C	C	C	T	T	C	C	C	T	T	C	T	T	T	C	T
ECs1006	348	1105611		condesin subunit E	acts with MukB and MukF to condense the chromosome and allow for segregation during cell division	NP_309033.1	C	C	T	C	C	C	C	C	C	C	C	C	T	C	C	T	T	C	T	C	C	C	C	C	C	C	C	C	C	C	T	T	C	C	C	T	T	C	T	T	T	C	T
ECs1006	351	1105614		condesin subunit E	acts with MukB and MukF to condense the chromosome and allow for segregation during cell division	NP_309033.1	G	G	A	G	G	G	G	G	G	G	G	G	A	G	G	A	A	G	A	G	G	G	G	G	G	G	G	G	G	G	A	A	G	G	G	G	A	G	A	A	A	G	A
ECs1006	366	1105629		condesin subunit E	acts with MukB and MukF to condense the chromosome and allow for segregation during cell division	NP_309033.1	C	C	C	C	C	C	C	C	C	C	C	C	T	C	C	C	C	C	C	C	C	C	C	C	C	C	C	C	C	C	C	C	C	C	C	C	C	C	C	C	C	C	C
ECs1006	393	1105656		condesin subunit E	acts with MukB and MukF to condense the chromosome and allow for segregation during cell division	NP_309033.1	A	A	G	A	A	A	A	A	G	A	A	A	G	A	A	G	G	A	G	A	G	G	G	G	A	A	A	A	G	G	G	G	A	G	A	A	G	A	G	G	G	G	G
ECs1006	436	1105699		condesin subunit E	acts with MukB and MukF to condense the chromosome and allow for segregation during cell division	NP_309033.1	G	G	G	G	G	G	G	G	G	G	G	G	G	G	G	G	G	G	G	G	A	A	A	A	G	G	G	G	A	G	G	G	G	A	G	G	G	G	G	G	G	A	G
ECs1006	444	1105707		condesin subunit E	acts with MukB and MukF to condense the chromosome and allow for segregation during cell division	NP_309033.1	T	T	G	T	T	T	T	T	T	T	T	T	T	T	T	T	T	T	T	T	T	T	T	T	T	T	T	T	T	C	T	T	T	T	T	T	T	T	T	T	T	T	G
ECs1006	459	1105722		condesin subunit E	acts with MukB and MukF to condense the chromosome and allow for segregation during cell division	NP_309033.1	G	G	G	G	G	G	G	G	G	G	G	G	A	G	G	A	A	G	A	G	A	A	A	A	G	G	G	G	A	G	A	A	G	A	G	G	A	G	A	A	A	A	G
ECs1006	468	1105731		condesin subunit E	acts with MukB and MukF to condense the chromosome and allow for segregation during cell division	NP_309033.1	T	T	T	T	T	T	T	T	T	T	T	T	T	T	T	T	T	T	T	T	T	T	T	T	T	T	T	T	T	T	T	T	T	T	T	T	T	T	C	C	T	T	T
ECs1006	484	1105747		condesin subunit E	acts with MukB and MukF to condense the chromosome and allow for segregation during cell division	NP_309033.1	C	C	C	C	C	C	C	C	C	C	C	C	C	C	C	C	C	C	C	C	C	C	C	C	C	C	C	C	C	C	C	T	C	C	C	C	C	C	C	C	C	C	C
ECs1006	495	1105758		condesin subunit E	acts with MukB and MukF to condense the chromosome and allow for segregation during cell division	NP_309033.1	A	A	G	A	A	A	A	A	A	A	A	A	A	A	A	A	A	A	A	A	A	A	A	A	A	A	A	A	A	G	A	A	A	A	A	A	A	A	A	A	A	A	G
ECs1006	498	1105761		condesin subunit E	acts with MukB and MukF to condense the chromosome and allow for segregation during cell division	NP_309033.1	C	C	C	C	C	C	C	C	C	C	C	C	C	C	C	C	C	C	C	C	T	T	T	T	C	C	C	C	T	T	C	C	C	T	C	C	C	C	C	C	C	T	C
ECs1006	534	1105797		condesin subunit E	acts with MukB and MukF to condense the chromosome and allow for segregation during cell division	NP_309033.1	T	T	C	T	T	T	T	T	C	T	T	T	C	T	T	C	C	T	C	T	C	C	C	C	T	T	T	T	C	C	C	C	T	C	T	T	C	T	C	C	C	C	C
ECs1006	564	1105827		condesin subunit E	acts with MukB and MukF to condense the chromosome and allow for segregation during cell division	NP_309033.1	A	A	A	A	A	A	A	A	A	A	A	A	C	A	A	C	C	A	A	A	A	A	A	A	A	A	A	A	A	A	A	A	A	A	A	A	C	A	A	A	A	A	A
ECs1006	624	1105887		condesin subunit E	acts with MukB and MukF to condense the chromosome and allow for segregation during cell division	NP_309033.1	C	C	C	C	C	C	C	C	C	C	C	C	T	C	C	T	T	C	T	C	C	C	C	C	C	C	C	C	C	C	T	T	C	C	C	C	T	C	T	T	C	C	C
ECs1006	645	1105908		condesin subunit E	acts with MukB and MukF to condense the chromosome and allow for segregation during cell division	NP_309033.1	T	T	T	T	T	T	T	T	T	T	T	T	T	T	T	T	T	T	T	T	T	T	T	T	T	T	T	T	T	T	T	T	T	T	T	T	T	T	C	C	T	T	T
ECs1006	668	1105931		condesin subunit E	acts with MukB and MukF to condense the chromosome and allow for segregation during cell division	NP_309033.1	C	C	C	C	C	C	C	C	A	C	C	C	C	C	C	C	C	C	C	C	C	C	C	C	C	C	C	C	C	C	C	C	C	C	C	C	C	C	C	C	C	C	C
ECs1006	669	1105932		condesin subunit E	acts with MukB and MukF to condense the chromosome and allow for segregation during cell division	NP_309033.1	C	C	C	T	C	C	C	C	C	C	C	C	C	C	C	C	C	C	C	C	C	C	C	C	C	C	C	C	C	C	C	C	C	C	C	C	C	C	C	C	C	C	C
ECs1006	675	1105938		condesin subunit E	acts with MukB and MukF to condense the chromosome and allow for segregation during cell division	NP_309033.1	G	G	G	G	G	G	A	A	G	G	G	G	G	G	G	G	G	G	G	G	G	G	G	G	G	G	G	G	G	G	G	G	G	G	G	G	G	G	G	G	G	G	G
ECs1006	677	1105940		condesin subunit E	acts with MukB and MukF to condense the chromosome and allow for segregation during cell division	NP_309033.1	A	A	G	A	A	A	A	A	A	A	A	A	G	A	A	G	G	A	G	A	A	A	A	A	A	A	A	A	A	A	G	G	A	A	A	A	G	A	G	G	A	A	G
ECs1006	678	1105941		condesin subunit E	acts with MukB and MukF to condense the chromosome and allow for segregation during cell division	NP_309033.1	T	T	T	T	T	T	T	T	T	T	T	T	T	T	T	T	T	T	T	T	T	T	T	T	T	T	T	T	T	T	T	T	T	T	T	T	T	T	T	T	T	T	T
ECs1150	34	1235648		DNA-binding transcriptional regulator TorR	response regulator in two-component regulatory system with TorS; involved in regulation of trimethylamine N-oxide reductase genes	NP_309177.1	A	A	A	A	A	A	A	A	A	A	A	A	G	A	A	G	G	A	G	A	G	G	G	G	A	A	A	A	G	G	G	G	A	G	A	A	G	A	G	G	G	G	A
ECs1150	43	1235657		DNA-binding transcriptional regulator TorR	response regulator in two-component regulatory system with TorS; involved in regulation of trimethylamine N-oxide reductase genes	NP_309177.1	C	C	C	C	C	C	C	C	C	C	C	C	T	C	C	T	T	C	T	C	C	C	C	C	C	C	C	C	C	C	T	T	C	C	C	C	T	C	T	T	C	C	C
ECs1150	58	1235672		DNA-binding transcriptional regulator TorR	response regulator in two-component regulatory system with TorS; involved in regulation of trimethylamine N-oxide reductase genes	NP_309177.1	C	C	C	C	C	C	C	C	C	C	C	C	C	C	C	C	C	C	C	C	C	C	C	C	C	C	C	C	C	C	C	T	C	C	C	C	C	C	C	C	C	C	C
ECs1150	61	1235675		DNA-binding transcriptional regulator TorR	response regulator in two-component regulatory system with TorS; involved in regulation of trimethylamine N-oxide reductase genes	NP_309177.1	G	G	G	G	G	G	G	G	G	G	G	G	A	G	G	A	A	G	G	G	G	G	G	G	G	G	G	G	G	G	G	A	G	G	G	G	A	G	G	G	G	G	G
ECs1150	73	1235687		DNA-binding transcriptional regulator TorR	response regulator in two-component regulatory system with TorS; involved in regulation of trimethylamine N-oxide reductase genes	NP_309177.1	A	A	G	A	A	A	A	A	A	A	A	A	G	A	A	G	G	A	G	A	G	G	G	G	A	A	A	A	G	G	G	G	A	G	A	A	G	A	G	G	G	G	G
ECs1150	108	1235722		DNA-binding transcriptional regulator TorR	response regulator in two-component regulatory system with TorS; involved in regulation of trimethylamine N-oxide reductase genes	NP_309177.1	G	G	G	G	G	G	G	G	G	G	G	G	G	G	G	G	G	G	G	G	G	G	G	G	G	G	G	G	G	G	G	G	G	G	G	G	G	G	G	G	G	G	G
ECs1150	115	1235729		DNA-binding transcriptional regulator TorR	response regulator in two-component regulatory system with TorS; involved in regulation of trimethylamine N-oxide reductase genes	NP_309177.1	G	G	G	G	G	G	G	G	G	G	G	G	G	G	G	G	G	G	G	G	G	G	G	G	G	G	G	G	G	A	G	G	G	G	G	G	G	G	G	G	G	G	G
ECs1150	136	1235750		DNA-binding transcriptional regulator TorR	response regulator in two-component regulatory system with TorS; involved in regulation of trimethylamine N-oxide reductase genes	NP_309177.1	A	A	A	A	A	A	A	A	A	A	A	A	G	A	A	G	G	A	A	A	G	G	G	G	A	A	A	A	G	A	A	G	A	G	A	A	G	A	A	A	A	G	G
ECs1150	145	1235759		DNA-binding transcriptional regulator TorR	response regulator in two-component regulatory system with TorS; involved in regulation of trimethylamine N-oxide reductase genes	NP_309177.1	T	T	C	T	T	T	T	T	T	T	T	T	C	T	T	C	C	T	C	T	C	C	C	C	T	T	T	T	C	C	C	C	T	C	T	T	C	T	C	C	C	C	C
ECs1150	163	1235777		DNA-binding transcriptional regulator TorR	response regulator in two-component regulatory system with TorS; involved in regulation of trimethylamine N-oxide reductase genes	NP_309177.1	G	G	G	G	G	G	G	G	G	G	G	G	G	G	G	G	G	G	G	G	G	G	G	G	G	G	G	G	G	G	G	G	G	G	G	G	G	G	G	G	G	G	A
ECs1150	172	1235786		DNA-binding transcriptional regulator TorR	response regulator in two-component regulatory system with TorS; involved in regulation of trimethylamine N-oxide reductase genes	NP_309177.1	G	G	G	G	G	G	G	G	G	G	G	G	G	G	G	G	G	G	G	G	G	G	G	G	G	G	G	G	G	G	G	G	G	G	G	G	G	G	G	G	T	G	G
ECs1150	175	1235789		DNA-binding transcriptional regulator TorR	response regulator in two-component regulatory system with TorS; involved in regulation of trimethylamine N-oxide reductase genes	NP_309177.1	C	C	C	C	C	C	C	C	C	C	C	C	C	C	C	C	C	C	C	C	C	C	C	C	C	C	C	C	C	C	C	G	C	C	C	C	C	C	C	C	C	C	C
ECs1150	181	1235795		DNA-binding transcriptional regulator TorR	response regulator in two-component regulatory system with TorS; involved in regulation of trimethylamine N-oxide reductase genes	NP_309177.1	C	C	C	C	C	C	C	C	C	C	C	C	A	C	C	A	A	C	A	C	G	G	G	G	C	C	C	C	G	A	A	G	C	G	C	C	A	C	A	A	G	G	C
ECs1150	190	1235804		DNA-binding transcriptional regulator TorR	response regulator in two-component regulatory system with TorS; involved in regulation of trimethylamine N-oxide reductase genes	NP_309177.1	T	T	T	T	T	T	T	T	T	T	T	T	T	T	T	T	T	T	T	T	T	T	T	T	T	T	T	T	T	T	T	C	T	T	T	T	T	T	T	T	T	T	T
ECs1150	193	1235807		DNA-binding transcriptional regulator TorR	response regulator in two-component regulatory system with TorS; involved in regulation of trimethylamine N-oxide reductase genes	NP_309177.1	C	C	T	C	C	C	C	C	C	C	C	C	C	C	C	C	C	C	C	C	C	C	C	C	C	C	C	C	C	C	C	C	C	C	C	C	C	C	C	C	C	C	C
ECs1150	198	1235812		DNA-binding transcriptional regulator TorR	response regulator in two-component regulatory system with TorS; involved in regulation of trimethylamine N-oxide reductase genes	NP_309177.1	A	A	A	A	A	A	A	A	A	A	A	A	G	A	A	G	G	A	G	A	A	A	A	A	A	A	A	A	A	A	G	G	A	A	A	A	G	A	G	G	A	A	A
ECs1150	229	1235843		DNA-binding transcriptional regulator TorR	response regulator in two-component regulatory system with TorS; involved in regulation of trimethylamine N-oxide reductase genes	NP_309177.1	C	C	C	C	C	C	C	C	C	C	C	C	C	C	C	C	C	C	C	C	C	C	C	C	C	C	C	C	C	T	C	C	C	C	C	C	C	C	C	C	C	C	C
ECs1150	232	1235846		DNA-binding transcriptional regulator TorR	response regulator in two-component regulatory system with TorS; involved in regulation of trimethylamine N-oxide reductase genes	NP_309177.1	C	C	C	C	C	C	C	C	C	C	C	C	C	C	C	C	C	C	C	C	C	C	C	C	C	C	C	C	C	C	C	C	C	C	C	C	C	C	C	C	C	C	C
ECs1150	235	1235849		DNA-binding transcriptional regulator TorR	response regulator in two-component regulatory system with TorS; involved in regulation of trimethylamine N-oxide reductase genes	NP_309177.1	G	G	G	G	G	G	G	G	G	G	G	G	G	G	G	G	G	G	G	G	A	A	A	A	G	G	G	G	A	G	G	T	G	A	G	G	G	G	G	G	G	A	G
ECs1150	241	1235855		DNA-binding transcriptional regulator TorR	response regulator in two-component regulatory system with TorS; involved in regulation of trimethylamine N-oxide reductase genes	NP_309177.1	C	C	C	C	C	C	C	C	C	C	C	C	C	C	C	C	C	C	C	C	C	C	C	C	C	C	C	C	C	T	C	C	C	C	C	C	C	C	C	C	C	C	T
ECs1150	244	1235858		DNA-binding transcriptional regulator TorR	response regulator in two-component regulatory system with TorS; involved in regulation of trimethylamine N-oxide reductase genes	NP_309177.1	C	C	T	C	C	C	C	C	C	C	C	C	C	C	C	C	C	C	C	C	C	C	C	C	C	C	C	C	C	C	C	C	C	C	C	C	C	C	C	C	C	C	C
ECs1150	250	1235864		DNA-binding transcriptional regulator TorR	response regulator in two-component regulatory system with TorS; involved in regulation of trimethylamine N-oxide reductase genes	NP_309177.1	C	C	C	C	C	C	C	C	C	C	C	C	C	C	C	C	C	C	C	C	C	C	C	C	C	C	C	C	C	T	C	C	C	C	C	C	C	C	C	C	C	C	C
ECs1150	256	1235870		DNA-binding transcriptional regulator TorR	response regulator in two-component regulatory system with TorS; involved in regulation of trimethylamine N-oxide reductase genes	NP_309177.1	G	G	G	G	G	G	G	G	G	G	G	G	G	G	G	G	G	G	G	G	G	G	G	G	G	G	G	G	G	G	G	G	G	G	G	G	G	G	G	G	G	G	G
ECs1150	280	1235894		DNA-binding transcriptional regulator TorR	response regulator in two-component regulatory system with TorS; involved in regulation of trimethylamine N-oxide reductase genes	NP_309177.1	G	G	C	G	G	G	G	G	G	G	G	G	G	G	G	G	G	G	G	G	C	C	C	C	G	G	G	G	C	C	G	G	G	C	G	G	G	G	G	G	C	C	G
ECs1150	304	1235918		DNA-binding transcriptional regulator TorR	response regulator in two-component regulatory system with TorS; involved in regulation of trimethylamine N-oxide reductase genes	NP_309177.1	A	A	A	A	A	A	A	A	A	A	A	A	A	A	A	A	A	A	A	A	A	A	A	A	A	A	A	A	A	A	A	A	A	A	A	A	A	A	A	A	A	A	T
ECs1150	308	1235922		DNA-binding transcriptional regulator TorR	response regulator in two-component regulatory system with TorS; involved in regulation of trimethylamine N-oxide reductase genes	NP_309177.1	T	T	T	T	T	T	T	T	T	T	T	T	T	T	T	T	T	T	T	T	T	T	T	T	T	T	T	T	T	A	T	T	T	T	T	T	T	T	T	T	T	T	T
ECs1150	309	1235923		DNA-binding transcriptional regulator TorR	response regulator in two-component regulatory system with TorS; involved in regulation of trimethylamine N-oxide reductase genes	NP_309177.1	G	G	G	G	G	G	G	G	G	G	G	G	G	G	G	G	G	G	G	G	A	A	A	A	G	G	G	G	A	G	G	G	G	A	G	G	G	G	G	G	A	A	G
ECs1150	316	1235930		DNA-binding transcriptional regulator TorR	response regulator in two-component regulatory system with TorS; involved in regulation of trimethylamine N-oxide reductase genes	NP_309177.1	A	A	C	A	A	A	A	A	A	A	A	A	C	A	A	C	C	A	C	A	A	A	A	A	A	A	A	A	A	C	C	C	A	A	A	A	C	A	C	C	A	A	A
ECs1150	317	1235931		DNA-binding transcriptional regulator TorR	response regulator in two-component regulatory system with TorS; involved in regulation of trimethylamine N-oxide reductase genes	NP_309177.1	G	G	G	G	G	G	G	G	G	G	G	G	G	G	G	G	G	G	G	G	G	G	G	G	G	G	G	G	G	G	G	G	G	G	G	G	G	G	G	G	G	G	G
ECs1150	319	1235933		DNA-binding transcriptional regulator TorR	response regulator in two-component regulatory system with TorS; involved in regulation of trimethylamine N-oxide reductase genes	NP_309177.1	T	T	C	T	T	T	T	T	T	T	T	T	C	T	T	C	C	T	C	T	T	T	T	T	T	T	T	T	T	C	C	C	T	T	T	T	C	T	C	C	T	T	T
ECs1150	322	1235936		DNA-binding transcriptional regulator TorR	response regulator in two-component regulatory system with TorS; involved in regulation of trimethylamine N-oxide reductase genes	NP_309177.1	T	T	C	T	T	T	T	T	T	T	T	T	T	T	T	T	T	T	T	T	T	T	T	T	T	T	T	T	T	C	T	T	T	T	T	T	T	T	T	T	T	T	T
ECs1150	327	1235941		DNA-binding transcriptional regulator TorR	response regulator in two-component regulatory system with TorS; involved in regulation of trimethylamine N-oxide reductase genes	NP_309177.1	C	C	C	C	C	C	C	C	C	C	C	C	C	C	C	C	C	C	C	C	C	C	C	C	C	C	C	C	C	C	C	C	C	C	C	C	C	C	C	C	C	C	T
ECs1150	348	1235962		DNA-binding transcriptional regulator TorR	response regulator in two-component regulatory system with TorS; involved in regulation of trimethylamine N-oxide reductase genes	NP_309177.1	G	G	G	G	G	G	G	G	G	G	G	G	A	G	G	A	A	G	A	G	G	G	G	G	G	G	G	G	G	G	A	A	G	G	G	G	A	G	A	A	G	G	G
ECs1150	355	1235969		DNA-binding transcriptional regulator TorR	response regulator in two-component regulatory system with TorS; involved in regulation of trimethylamine N-oxide reductase genes	NP_309177.1	C	C	C	C	C	C	C	C	C	C	C	C	C	C	C	C	C	C	C	C	T	T	T	T	C	C	C	C	T	C	C	C	C	T	C	C	C	C	C	C	T	T	C
ECs1150	358	1235972		DNA-binding transcriptional regulator TorR	response regulator in two-component regulatory system with TorS; involved in regulation of trimethylamine N-oxide reductase genes	NP_309177.1	C	C	T	C	C	C	C	C	C	C	C	C	T	C	C	T	T	C	T	C	C	C	C	C	C	C	C	C	C	T	T	T	C	C	C	C	T	C	T	T	C	C	C
ECs1150	364	1235978		DNA-binding transcriptional regulator TorR	response regulator in two-component regulatory system with TorS; involved in regulation of trimethylamine N-oxide reductase genes	NP_309177.1	T	T	C	T	T	T	T	T	T	T	T	T	C	T	T	C	C	T	C	T	T	T	T	T	T	T	T	T	T	C	C	C	T	T	T	T	C	T	C	C	T	T	T
ECs1150	379	1235993		DNA-binding transcriptional regulator TorR	response regulator in two-component regulatory system with TorS; involved in regulation of trimethylamine N-oxide reductase genes	NP_309177.1	T	T	T	T	T	T	T	T	T	T	T	T	C	T	T	C	C	T	C	T	T	T	T	T	T	T	T	T	T	T	C	C	T	T	T	T	C	T	C	C	T	T	T
ECs1150	397	1236011		DNA-binding transcriptional regulator TorR	response regulator in two-component regulatory system with TorS; involved in regulation of trimethylamine N-oxide reductase genes	NP_309177.1	G	G	G	G	G	G	G	G	G	G	G	G	G	G	G	G	G	G	G	G	G	G	G	G	G	G	G	G	G	G	G	G	G	G	G	G	G	G	G	G	G	G	G
ECs1150	409	1236023		DNA-binding transcriptional regulator TorR	response regulator in two-component regulatory system with TorS; involved in regulation of trimethylamine N-oxide reductase genes	NP_309177.1	G	G	G	G	G	G	G	G	G	G	G	G	G	G	G	G	G	G	G	G	G	G	G	G	G	G	G	G	G	G	G	G	G	G	G	G	G	G	G	G	G	G	G
ECs1150	421	1236035		DNA-binding transcriptional regulator TorR	response regulator in two-component regulatory system with TorS; involved in regulation of trimethylamine N-oxide reductase genes	NP_309177.1	C	C	T	C	C	C	C	C	C	C	C	C	C	C	C	C	C	C	C	C	C	C	C	C	C	C	C	C	C	T	C	C	C	C	C	C	C	C	C	C	C	C	C
ECs1150	454	1236068		DNA-binding transcriptional regulator TorR	response regulator in two-component regulatory system with TorS; involved in regulation of trimethylamine N-oxide reductase genes	NP_309177.1	G	G	G	G	G	G	G	G	G	G	G	G	G	G	G	G	G	G	G	G	G	G	G	G	G	G	G	G	G	G	G	G	G	G	G	G	G	G	G	G	G	G	C
ECs1150	472	1236086		DNA-binding transcriptional regulator TorR	response regulator in two-component regulatory system with TorS; involved in regulation of trimethylamine N-oxide reductase genes	NP_309177.1	C	C	C	C	C	C	C	C	C	C	C	C	C	C	C	C	C	C	C	C	C	C	C	C	C	C	C	C	C	C	C	C	C	C	C	C	T	C	C	C	C	C	C
ECs1150	502	1236116		DNA-binding transcriptional regulator TorR	response regulator in two-component regulatory system with TorS; involved in regulation of trimethylamine N-oxide reductase genes	NP_309177.1	T	T	T	C	T	T	T	T	T	T	T	T	T	T	T	T	T	T	T	T	T	T	T	T	T	T	T	T	T	T	T	T	T	T	T	T	T	T	T	T	T	T	C
ECs1150	526	1236140		DNA-binding transcriptional regulator TorR	response regulator in two-component regulatory system with TorS; involved in regulation of trimethylamine N-oxide reductase genes	NP_309177.1	T	T	C	T	T	T	T	T	T	T	T	T	C	T	T	C	C	T	C	T	C	C	C	C	T	T	T	T	C	C	C	C	T	C	T	T	C	T	C	C	C	C	C
ECs1150	529	1236143		DNA-binding transcriptional regulator TorR	response regulator in two-component regulatory system with TorS; involved in regulation of trimethylamine N-oxide reductase genes	NP_309177.1	G	G	A	G	G	G	G	G	G	G	G	G	A	G	G	A	A	G	A	G	G	G	G	G	G	G	G	G	G	A	A	A	G	G	G	G	A	G	A	A	G	G	A
ECs1150	532	1236146		DNA-binding transcriptional regulator TorR	response regulator in two-component regulatory system with TorS; involved in regulation of trimethylamine N-oxide reductase genes	NP_309177.1	G	G	G	G	G	G	G	G	G	G	G	G	G	G	G	G	G	G	G	G	G	G	G	G	G	G	G	G	G	G	G	G	G	G	G	G	G	G	G	G	G	G	G
ECs1150	547	1236161		DNA-binding transcriptional regulator TorR	response regulator in two-component regulatory system with TorS; involved in regulation of trimethylamine N-oxide reductase genes	NP_309177.1	T	T	T	T	T	T	T	T	T	T	T	T	C	T	T	C	C	T	C	T	T	T	T	T	T	T	T	T	T	T	C	C	T	T	T	T	C	T	C	C	T	T	T
ECs1150	553	1236167		DNA-binding transcriptional regulator TorR	response regulator in two-component regulatory system with TorS; involved in regulation of trimethylamine N-oxide reductase genes	NP_309177.1	T	T	C	T	T	T	T	T	T	T	T	T	C	T	T	C	C	T	C	T	C	C	C	C	T	T	T	T	C	C	C	C	T	C	T	T	C	T	C	C	C	C	C
ECs1150	556	1236170		DNA-binding transcriptional regulator TorR	response regulator in two-component regulatory system with TorS; involved in regulation of trimethylamine N-oxide reductase genes	NP_309177.1	C	C	C	C	C	C	C	C	C	C	C	C	C	C	C	C	C	C	C	C	C	C	C	C	C	C	C	C	C	C	C	C	C	C	C	C	C	C	C	C	C	C	C
ECs1150	558	1236172		DNA-binding transcriptional regulator TorR	response regulator in two-component regulatory system with TorS; involved in regulation of trimethylamine N-oxide reductase genes	NP_309177.1	G	G	G	G	G	G	G	G	G	G	G	G	G	G	G	G	G	G	G	A	G	G	G	G	G	A	A	G	G	G	G	G	G	G	A	G	G	G	G	G	G	G	G
ECs1150	580	1236194		DNA-binding transcriptional regulator TorR	response regulator in two-component regulatory system with TorS; involved in regulation of trimethylamine N-oxide reductase genes	NP_309177.1	C	C	C	C	C	C	C	C	C	C	C	C	C	C	C	C	C	C	C	T	T	T	T	T	C	T	T	C	T	C	C	C	C	T	T	C	C	C	C	C	T	T	C
ECs1150	586	1236200		DNA-binding transcriptional regulator TorR	response regulator in two-component regulatory system with TorS; involved in regulation of trimethylamine N-oxide reductase genes	NP_309177.1	G	G	G	G	G	G	G	G	G	G	G	G	G	G	G	G	G	G	G	G	G	G	G	G	G	G	A	G	G	G	G	G	G	G	G	G	G	G	G	G	G	G	G
ECs1150	587	1236201		DNA-binding transcriptional regulator TorR	response regulator in two-component regulatory system with TorS; involved in regulation of trimethylamine N-oxide reductase genes	NP_309177.1	G	G	G	G	G	G	G	G	G	G	G	G	G	G	G	G	G	G	G	G	G	G	G	G	G	G	G	G	G	G	G	G	G	G	G	G	G	G	G	G	G	G	G
ECs1150	588	1236202		DNA-binding transcriptional regulator TorR	response regulator in two-component regulatory system with TorS; involved in regulation of trimethylamine N-oxide reductase genes	NP_309177.1	C	C	T	C	C	C	C	C	C	C	C	C	C	C	C	C	C	C	C	C	C	C	C	C	C	C	C	C	C	C	C	C	C	C	C	C	C	C	C	C	C	C	C
ECs1150	598	1236212		DNA-binding transcriptional regulator TorR	response regulator in two-component regulatory system with TorS; involved in regulation of trimethylamine N-oxide reductase genes	NP_309177.1	T	T	C	T	T	T	T	T	T	T	T	T	C	T	T	C	C	T	C	C	C	C	C	C	T	C	C	T	C	C	C	C	T	C	C	T	C	T	C	C	C	C	C
ECs1150	609	1236223		DNA-binding transcriptional regulator TorR	response regulator in two-component regulatory system with TorS; involved in regulation of trimethylamine N-oxide reductase genes	NP_309177.1	C	C	C	C	C	C	C	C	C	C	C	C	C	C	C	C	C	C	C	C	C	C	C	C	C	C	C	C	C	C	C	C	C	C	C	C	C	C	T	C	C	C	C
ECs1150	611	1236225		DNA-binding transcriptional regulator TorR	response regulator in two-component regulatory system with TorS; involved in regulation of trimethylamine N-oxide reductase genes	NP_309177.1	G	G	A	G	G	G	G	G	G	G	G	G	G	G	G	G	G	G	G	G	G	G	G	G	G	G	G	G	G	G	G	G	G	G	G	G	G	G	G	G	G	G	G
ECs1150	634	1236248		DNA-binding transcriptional regulator TorR	response regulator in two-component regulatory system with TorS; involved in regulation of trimethylamine N-oxide reductase genes	NP_309177.1	A	A	G	A	A	A	A	A	A	A	A	A	A	A	A	A	A	A	A	G	G	G	G	G	A	G	G	A	G	G	A	A	A	G	G	A	A	A	A	A	G	G	G
ECs1150	637	1236251		DNA-binding transcriptional regulator TorR	response regulator in two-component regulatory system with TorS; involved in regulation of trimethylamine N-oxide reductase genes	NP_309177.1	T	T	T	T	T	T	T	T	T	T	T	T	T	T	T	T	T	T	T	T	T	T	T	T	T	T	T	T	T	T	T	C	T	T	T	T	T	T	T	T	T	T	T
ECs1150	661	1236275		DNA-binding transcriptional regulator TorR	response regulator in two-component regulatory system with TorS; involved in regulation of trimethylamine N-oxide reductase genes	NP_309177.1	C	C	C	C	C	C	C	C	C	C	C	C	C	C	C	C	C	C	C	C	C	C	C	C	C	C	C	C	C	C	C	C	C	C	C	C	C	C	C	C	C	C	C
ECs1483	51	1521795		hypothetical protein	similar to YCFM_ECOLI gi|1787348 (conserved in Escherichia coli K-12)	NP_309510.1	C	C	C	C	C	C	C	C	C	C	C	C	T	C	C	T	T	C	T	C	C	C	C	C	C	C	C	C	C	C	T	C	C	C	C	C	T	C	T	T	C	C	C
ECs1483	57	1521801		hypothetical protein	similar to YCFM_ECOLI gi|1787348 (conserved in Escherichia coli K-12)	NP_309510.1	G	G	G	G	A	A	G	G	G	G	G	G	G	G	G	G	G	G	G	G	G	G	G	G	G	G	G	G	G	G	G	G	G	G	G	G	G	A	G	G	T	G	G
ECs1483	76	1521820		hypothetical protein	similar to YCFM_ECOLI gi|1787348 (conserved in Escherichia coli K-12)	NP_309510.1	C	C	C	C	C	C	C	C	C	C	C	C	C	C	C	C	C	C	C	C	C	C	C	C	C	C	C	C	C	C	C	C	C	C	C	C	C	C	C	C	C	C	C
ECs1483	81	1521825		hypothetical protein	similar to YCFM_ECOLI gi|1787348 (conserved in Escherichia coli K-12)	NP_309510.1	A	A	A	A	A	A	A	A	A	A	A	A	A	A	A	A	A	A	A	A	A	A	A	A	A	A	A	A	A	A	A	A	A	A	A	A	A	A	A	A	A	A	G
ECs1483	117	1521861		hypothetical protein	similar to YCFM_ECOLI gi|1787348 (conserved in Escherichia coli K-12)	NP_309510.1	A	A	A	A	A	A	A	A	A	A	A	A	A	A	A	T	T	A	T	A	A	A	A	A	A	A	A	A	A	T	T	A	A	A	A	A	A	A	T	T	A	A	A
ECs1483	118	1521862		hypothetical protein	similar to YCFM_ECOLI gi|1787348 (conserved in Escherichia coli K-12)	NP_309510.1	G	G	G	G	G	G	G	G	G	G	G	G	G	G	G	G	G	G	G	G	G	G	G	G	G	G	G	G	G	G	G	G	G	G	G	G	A	G	G	G	G	G	G
ECs1483	120	1521864		hypothetical protein	similar to YCFM_ECOLI gi|1787348 (conserved in Escherichia coli K-12)	NP_309510.1	C	C	C	C	C	C	C	C	C	C	C	C	C	C	C	T	T	C	T	C	C	C	C	C	C	C	C	C	C	C	T	C	C	C	C	C	C	C	T	T	C	C	C
ECs1483	126	1521870		hypothetical protein	similar to YCFM_ECOLI gi|1787348 (conserved in Escherichia coli K-12)	NP_309510.1	A	A	A	A	A	A	A	A	A	A	A	A	A	A	A	A	A	A	A	A	A	A	A	A	A	A	A	A	A	A	A	A	A	A	A	A	A	A	A	A	A	A	G
ECs1483	150	1521894		hypothetical protein	similar to YCFM_ECOLI gi|1787348 (conserved in Escherichia coli K-12)	NP_309510.1	C	C	C	C	C	C	C	C	C	C	C	C	A	C	C	A	A	C	A	C	C	C	C	C	C	C	C	C	C	A	A	C	C	C	C	C	A	C	A	A	C	C	A
ECs1483	162	1521906		hypothetical protein	similar to YCFM_ECOLI gi|1787348 (conserved in Escherichia coli K-12)	NP_309510.1	G	G	G	G	G	G	G	G	G	G	G	G	G	G	G	G	G	G	G	G	G	G	G	G	G	G	G	G	G	G	G	G	G	G	G	G	G	G	G	G	G	G	A
ECs1483	165	1521909		hypothetical protein	similar to YCFM_ECOLI gi|1787348 (conserved in Escherichia coli K-12)	NP_309510.1	C	C	C	C	C	C	C	C	C	C	C	C	A	C	C	A	A	C	A	C	C	C	C	C	C	C	C	C	C	A	A	C	C	C	C	C	A	C	A	A	C	C	C
ECs1483	204	1521948		hypothetical protein	similar to YCFM_ECOLI gi|1787348 (conserved in Escherichia coli K-12)	NP_309510.1	G	G	T	T	G	G	G	G	G	G	G	G	T	G	T	T	T	T	T	T	T	T	T	T	G	T	T	G	T	T	T	T	G	T	T	G	T	G	T	T	T	T	T
ECs1483	212	1521956		hypothetical protein	similar to YCFM_ECOLI gi|1787348 (conserved in Escherichia coli K-12)	NP_309510.1	C	C	C	C	C	C	C	C	C	C	C	C	C	C	C	C	C	C	T	C	C	C	C	C	C	C	C	C	C	C	T	C	C	C	C	C	C	C	C	C	C	C	C
ECs1483	228	1521972		hypothetical protein	similar to YCFM_ECOLI gi|1787348 (conserved in Escherichia coli K-12)	NP_309510.1	C	C	C	C	C	C	C	C	C	C	C	C	T	C	C	C	C	C	C	C	C	C	C	C	C	C	C	C	C	C	C	C	C	C	C	C	C	C	T	T	C	C	C
ECs1483	237	1521981		hypothetical protein	similar to YCFM_ECOLI gi|1787348 (conserved in Escherichia coli K-12)	NP_309510.1	C	C	C	C	C	C	C	C	C	C	C	C	C	C	C	C	C	C	C	C	C	C	C	C	C	C	C	C	C	C	C	C	C	C	C	C	C	C	C	C	C	C	C
ECs1483	246	1521990		hypothetical protein	similar to YCFM_ECOLI gi|1787348 (conserved in Escherichia coli K-12)	NP_309510.1	C	C	C	C	C	C	C	C	C	C	C	C	C	C	C	C	C	C	C	C	C	C	C	C	C	C	C	C	C	C	C	T	C	C	C	C	C	C	C	C	C	C	C
ECs1483	285	1522029		hypothetical protein	similar to YCFM_ECOLI gi|1787348 (conserved in Escherichia coli K-12)	NP_309510.1	C	C	C	C	C	C	C	C	C	C	C	C	C	C	C	C	C	C	C	C	C	C	C	C	C	C	C	C	C	T	C	C	C	C	C	C	T	C	C	C	C	C	C
ECs1483	288	1522032		hypothetical protein	similar to YCFM_ECOLI gi|1787348 (conserved in Escherichia coli K-12)	NP_309510.1	G	G	G	G	G	G	G	G	G	G	G	G	C	G	G	C	C	G	C	G	G	G	G	G	G	G	G	G	G	C	C	C	G	G	G	G	C	G	C	C	G	G	C
ECs1483	309	1522053		hypothetical protein	similar to YCFM_ECOLI gi|1787348 (conserved in Escherichia coli K-12)	NP_309510.1	G	G	G	G	G	G	G	G	G	G	G	G	G	G	G	G	G	G	G	G	G	G	G	G	G	G	G	G	G	T	G	G	G	G	G	G	G	G	G	G	G	G	G
ECs1483	339	1522083		hypothetical protein	similar to YCFM_ECOLI gi|1787348 (conserved in Escherichia coli K-12)	NP_309510.1	C	C	C	C	C	C	C	C	C	C	C	C	C	C	C	T	T	C	C	C	C	C	C	C	C	C	C	C	C	C	C	C	C	C	C	C	C	C	C	C	C	C	C
ECs1483	346	1522090		hypothetical protein	similar to YCFM_ECOLI gi|1787348 (conserved in Escherichia coli K-12)	NP_309510.1	C	C	C	C	C	C	C	C	C	C	C	C	T	C	C	T	T	C	T	C	C	C	C	C	C	C	C	C	C	C	T	C	C	C	C	C	T	C	T	T	C	C	C
ECs1483	399	1522143		hypothetical protein	similar to YCFM_ECOLI gi|1787348 (conserved in Escherichia coli K-12)	NP_309510.1	G	G	G	T	G	G	G	G	G	G	G	G	T	G	T	T	T	T	T	T	G	G	G	G	G	T	G	G	G	T	T	T	G	G	T	G	T	G	T	T	G	G	T
ECs1483	426	1522170		hypothetical protein	similar to YCFM_ECOLI gi|1787348 (conserved in Escherichia coli K-12)	NP_309510.1	G	G	G	G	G	G	G	G	G	G	G	G	G	G	G	G	G	G	G	G	G	G	G	G	G	G	A	G	G	G	G	G	G	G	G	G	G	G	G	G	G	G	G
ECs1483	432	1522176		hypothetical protein	similar to YCFM_ECOLI gi|1787348 (conserved in Escherichia coli K-12)	NP_309510.1	G	G	G	G	G	G	G	G	G	G	G	G	G	G	G	G	G	G	G	G	G	G	G	G	G	G	G	G	G	G	G	G	G	G	G	G	G	G	A	A	G	G	G
ECs1483	438	1522182		hypothetical protein	similar to YCFM_ECOLI gi|1787348 (conserved in Escherichia coli K-12)	NP_309510.1	T	T	T	T	T	T	T	T	T	T	T	T	T	T	T	T	T	T	T	T	T	T	T	T	T	T	G	T	T	T	T	A	T	T	T	T	T	T	T	T	T	T	A
ECs1483	447	1522191		hypothetical protein	similar to YCFM_ECOLI gi|1787348 (conserved in Escherichia coli K-12)	NP_309510.1	G	G	G	G	G	G	G	G	G	G	G	G	A	G	G	A	A	G	A	G	G	G	G	G	G	G	G	G	G	A	A	G	G	G	G	G	A	G	A	A	G	G	G
ECs1483	456	1522200		hypothetical protein	similar to YCFM_ECOLI gi|1787348 (conserved in Escherichia coli K-12)	NP_309510.1	G	G	G	G	G	G	G	G	G	G	G	G	A	G	G	G	G	G	A	G	G	G	G	G	G	G	G	G	G	G	A	G	G	G	G	G	G	G	A	A	G	G	G
ECs1483	468	1522212		hypothetical protein	similar to YCFM_ECOLI gi|1787348 (conserved in Escherichia coli K-12)	NP_309510.1	C	C	C	C	C	C	C	C	C	C	C	C	C	C	C	C	C	C	C	C	T	T	T	T	C	C	C	C	T	C	C	C	C	T	C	C	C	C	C	C	T	T	C
ECs1483	477	1522221		hypothetical protein	similar to YCFM_ECOLI gi|1787348 (conserved in Escherichia coli K-12)	NP_309510.1	T	T	C	T	C	C	T	T	T	T	T	T	C	T	T	C	C	T	C	T	C	C	C	C	T	T	C	T	C	C	C	C	T	C	T	T	C	T	C	C	C	C	C
ECs1483	480	1522224		hypothetical protein	similar to YCFM_ECOLI gi|1787348 (conserved in Escherichia coli K-12)	NP_309510.1	C	C	C	C	C	C	C	C	T	C	C	C	C	C	C	C	C	C	C	C	C	C	C	C	T	C	C	C	C	C	C	C	C	C	C	C	C	T	C	C	C	C	C
ECs1483	513	1522257		hypothetical protein	similar to YCFM_ECOLI gi|1787348 (conserved in Escherichia coli K-12)	NP_309510.1	C	C	C	C	C	C	C	C	C	C	C	C	T	C	C	T	T	C	T	C	C	C	C	C	C	C	C	C	C	T	T	C	C	C	C	C	T	C	T	T	C	C	C
ECs1483	531	1522275		hypothetical protein	similar to YCFM_ECOLI gi|1787348 (conserved in Escherichia coli K-12)	NP_309510.1	G	G	G	A	G	G	G	G	G	G	G	G	G	G	A	G	G	A	G	A	G	G	G	G	G	A	G	G	G	G	G	G	G	G	A	G	G	G	G	G	G	G	G
ECs1483	561	1522305		hypothetical protein	similar to YCFM_ECOLI gi|1787348 (conserved in Escherichia coli K-12)	NP_309510.1	T	T	A	T	T	T	T	T	T	T	T	T	T	T	T	T	T	T	T	T	T	T	T	T	T	T	T	T	T	T	T	T	T	T	T	T	T	T	T	T	T	T	T
ECs1483	570	1522314		hypothetical protein	similar to YCFM_ECOLI gi|1787348 (conserved in Escherichia coli K-12)	NP_309510.1	A	A	A	A	A	A	A	A	A	A	A	A	A	A	A	A	A	A	A	A	A	A	A	A	A	A	A	A	A	A	A	A	A	A	A	A	A	A	A	A	A	A	A
ECs1483	600	1522344		hypothetical protein	similar to YCFM_ECOLI gi|1787348 (conserved in Escherichia coli K-12)	NP_309510.1	C	C	C	C	C	C	C	C	C	C	C	C	C	C	C	C	C	C	C	C	C	C	C	C	C	C	C	C	C	C	C	T	C	C	C	C	C	C	C	C	C	C	C
ECs1687	18	1684611		murein transglycosylase E	similar to MLTE_ECOLI gi|1787442 (conserved in Escherichia coli K-12)	NP_309715.1	C	C	C	C	C	C	C	C	C	C	C	C	C	C	C	C	C	C	C	C	C	C	C	C	C	C	C	C	C	C	C	C	C	C	C	C	C	C	C	C	C	C	C
ECs1687	39	1684632		murein transglycosylase E	similar to MLTE_ECOLI gi|1787442 (conserved in Escherichia coli K-12)	NP_309715.1	A	A	A	A	A	A	A	A	A	A	A	A	A	A	A	A	A	A	A	A	T	T	T	T	A	A	A	A	T	A	A	A	A	T	A	A	A	A	A	A	A	T	A
ECs1687	107	1684700		murein transglycosylase E	similar to MLTE_ECOLI gi|1787442 (conserved in Escherichia coli K-12)	NP_309715.1	T	T	T	T	T	T	T	T	T	T	T	T	T	T	T	T	T	T	C	T	T	T	T	T	T	T	T	T	T	T	C	T	T	T	T	T	T	T	T	T	T	T	T
ECs1687	111	1684704		murein transglycosylase E	similar to MLTE_ECOLI gi|1787442 (conserved in Escherichia coli K-12)	NP_309715.1	A	A	A	A	A	A	A	A	A	A	A	A	A	A	A	A	A	A	A	A	A	A	A	A	A	A	A	A	A	A	A	A	A	A	A	A	A	A	A	A	A	A	A
ECs1687	123	1684716		murein transglycosylase E	similar to MLTE_ECOLI gi|1787442 (conserved in Escherichia coli K-12)	NP_309715.1	G	G	G	G	G	G	G	G	G	G	G	G	G	G	G	G	G	G	G	G	G	G	G	G	G	G	G	G	G	G	G	G	G	G	G	G	G	G	G	G	G	G	A
ECs1687	168	1684761		murein transglycosylase E	similar to MLTE_ECOLI gi|1787442 (conserved in Escherichia coli K-12)	NP_309715.1	A	A	A	A	A	A	A	A	A	A	A	A	A	A	A	A	A	A	A	A	A	A	A	A	A	A	A	A	A	A	A	A	A	A	A	A	A	A	A	A	A	A	A
ECs1687	180	1684773		murein transglycosylase E	similar to MLTE_ECOLI gi|1787442 (conserved in Escherichia coli K-12)	NP_309715.1	T	T	T	T	T	T	T	T	T	T	T	T	T	T	T	T	T	T	T	T	T	T	T	T	T	T	T	T	T	T	T	T	T	T	T	T	T	T	T	T	T	T	C
ECs1687	288	1684881		murein transglycosylase E	similar to MLTE_ECOLI gi|1787442 (conserved in Escherichia coli K-12)	NP_309715.1	G	G	G	G	G	G	G	G	G	G	G	G	G	G	G	G	G	G	G	G	G	G	G	G	G	G	G	G	G	G	G	G	G	G	G	G	G	G	G	G	A	G	A
ECs1687	303	1684896		murein transglycosylase E	similar to MLTE_ECOLI gi|1787442 (conserved in Escherichia coli K-12)	NP_309715.1	C	C	C	C	C	C	C	C	T	C	C	C	C	C	C	C	C	C	C	C	C	C	C	C	C	C	C	C	C	C	C	C	C	C	C	C	C	C	C	C	C	C	C
ECs1687	324	1684917		murein transglycosylase E	similar to MLTE_ECOLI gi|1787442 (conserved in Escherichia coli K-12)	NP_309715.1	C	C	C	C	C	C	T	T	C	T	T	T	C	T	C	C	C	C	C	C	C	C	C	C	C	C	C	T	C	C	C	C	C	C	C	C	C	T	C	C	C	C	T
ECs1687	361	1684954		murein transglycosylase E	similar to MLTE_ECOLI gi|1787442 (conserved in Escherichia coli K-12)	NP_309715.1	T	T	T	T	T	T	T	T	T	T	T	T	A	T	T	A	A	T	A	T	T	T	T	T	T	T	T	T	T	A	A	A	T	T	T	T	A	T	A	A	T	T	T
ECs1687	390	1684983		murein transglycosylase E	similar to MLTE_ECOLI gi|1787442 (conserved in Escherichia coli K-12)	NP_309715.1	T	T	T	T	T	T	T	T	T	T	T	T	A	T	T	A	A	T	A	T	T	T	T	T	T	T	T	T	T	A	A	A	T	T	T	T	A	T	A	A	T	T	T
ECs1687	396	1684989		murein transglycosylase E	similar to MLTE_ECOLI gi|1787442 (conserved in Escherichia coli K-12)	NP_309715.1	C	C	C	C	C	C	C	C	C	C	C	C	T	C	C	T	T	C	T	C	G	G	G	G	C	C	C	C	G	T	T	T	C	G	C	C	T	C	T	T	G	G	C
ECs1687	399	1684992		murein transglycosylase E	similar to MLTE_ECOLI gi|1787442 (conserved in Escherichia coli K-12)	NP_309715.1	T	T	T	T	T	T	T	T	T	T	T	T	T	T	T	T	T	T	T	T	T	T	T	T	T	T	T	T	T	T	T	T	T	T	T	T	T	T	T	T	T	T	T
ECs1687	411	1685004		murein transglycosylase E	similar to MLTE_ECOLI gi|1787442 (conserved in Escherichia coli K-12)	NP_309715.1	T	T	T	T	T	T	T	T	T	T	T	T	C	T	T	T	T	T	C	T	T	T	T	T	T	T	T	T	T	T	C	T	T	T	T	T	C	T	C	C	T	T	T
ECs1687	444	1685037		murein transglycosylase E	similar to MLTE_ECOLI gi|1787442 (conserved in Escherichia coli K-12)	NP_309715.1	A	A	G	A	A	A	A	A	A	A	A	A	G	A	A	G	G	A	G	A	G	G	G	G	A	A	A	A	G	G	G	G	A	G	A	A	G	A	G	G	G	G	G
ECs1687	459	1685052		murein transglycosylase E	similar to MLTE_ECOLI gi|1787442 (conserved in Escherichia coli K-12)	NP_309715.1	A	A	T	A	A	A	A	A	A	A	A	A	A	A	A	A	A	A	A	A	T	T	T	T	A	A	A	A	T	A	A	A	A	T	A	A	A	A	A	A	T	T	A
ECs1687	465	1685058		murein transglycosylase E	similar to MLTE_ECOLI gi|1787442 (conserved in Escherichia coli K-12)	NP_309715.1	G	G	G	G	G	G	G	G	G	G	G	G	G	G	G	G	G	G	G	G	G	G	G	G	G	G	G	G	G	G	G	A	G	G	G	G	A	G	G	G	G	G	G
ECs1687	507	1685100		murein transglycosylase E	similar to MLTE_ECOLI gi|1787442 (conserved in Escherichia coli K-12)	NP_309715.1	C	C	C	C	C	C	C	C	C	C	C	C	C	C	C	C	C	C	C	C	C	C	C	C	C	C	C	C	C	C	C	C	C	C	C	C	C	C	C	C	C	C	T
ECs1687	552	1685145		murein transglycosylase E	similar to MLTE_ECOLI gi|1787442 (conserved in Escherichia coli K-12)	NP_309715.1	C	C	C	C	C	C	C	C	C	C	C	C	C	C	C	C	C	C	C	C	T	T	T	T	C	C	C	C	T	T	C	C	C	T	C	C	C	C	C	C	T	T	C
ECs1687	606	1685199		murein transglycosylase E	similar to MLTE_ECOLI gi|1787442 (conserved in Escherichia coli K-12)	NP_309715.1	G	G	A	G	G	G	G	G	G	G	G	G	G	G	G	G	G	G	G	G	A	A	A	A	G	G	G	G	A	G	G	G	G	A	G	G	G	G	G	G	A	A	G
ECs1687	612	1685205		murein transglycosylase E	similar to MLTE_ECOLI gi|1787442 (conserved in Escherichia coli K-12)	NP_309715.1	C	C	C	C	C	C	C	C	C	C	C	C	C	C	C	C	C	C	C	C	C	C	C	C	C	C	C	C	C	C	C	C	C	C	C	C	C	C	C	C	C	C	T
ECs1687	625	1685218		murein transglycosylase E	similar to MLTE_ECOLI gi|1787442 (conserved in Escherichia coli K-12)	NP_309715.1	T	T	C	T	T	T	T	T	T	T	T	T	C	T	T	C	C	T	C	T	C	C	C	C	T	T	T	T	C	C	C	C	T	C	T	T	C	T	C	C	C	C	T
ECs1687	636	1685229		murein transglycosylase E	similar to MLTE_ECOLI gi|1787442 (conserved in Escherichia coli K-12)	NP_309715.1	C	C	C	C	C	C	C	C	C	C	C	C	T	C	C	T	T	C	T	C	C	C	C	C	C	C	C	C	C	T	T	T	C	C	C	C	T	C	T	T	C	C	C
ECs1687	648	1685241		murein transglycosylase E	similar to MLTE_ECOLI gi|1787442 (conserved in Escherichia coli K-12)	NP_309715.1	T	T	T	A	T	T	T	T	T	T	T	T	T	T	T	T	T	T	T	A	T	T	T	T	T	A	A	T	T	T	T	A	A	T	A	T	T	T	T	T	T	T	T
ECs1687	657	1685250		murein transglycosylase E	similar to MLTE_ECOLI gi|1787442 (conserved in Escherichia coli K-12)	NP_309715.1	G	G	G	G	G	G	G	G	G	G	G	G	G	G	G	G	G	G	G	G	G	G	G	G	G	G	G	G	G	G	G	G	G	G	G	G	G	G	G	G	A	G	A
ECs1687	660	1685253		murein transglycosylase E	similar to MLTE_ECOLI gi|1787442 (conserved in Escherichia coli K-12)	NP_309715.1	A	A	C	A	A	A	A	A	A	A	A	A	A	A	A	A	A	A	A	A	A	A	A	A	A	A	A	A	A	A	A	A	A	A	A	A	A	A	A	A	A	A	A
ECs1687	666	1685259		murein transglycosylase E	similar to MLTE_ECOLI gi|1787442 (conserved in Escherichia coli K-12)	NP_309715.1	T	T	T	C	T	T	T	T	T	C	C	C	T	C	T	T	T	T	T	C	T	T	T	T	T	C	C	C	T	T	T	T	C	T	C	T	T	T	T	T	T	T	T
ECs1726	34	1720558		transcriptional regulator NarL	two-component response regulator NarL; phosphorylated by NarQ; activates transcription of nitrate and nitrite reductase genes and represses transcription of fumarate reductase	NP_309753.1	T	T	T	T	T	T	T	T	T	T	T	T	T	T	T	A	A	T	A	T	T	T	T	T	T	T	T	T	T	A	A	T	T	T	T	T	A	T	A	A	T	T	T
ECs1726	52	1720576		transcriptional regulator NarL	two-component response regulator NarL; phosphorylated by NarQ; activates transcription of nitrate and nitrite reductase genes and represses transcription of fumarate reductase	NP_309753.1	G	G	G	G	G	G	G	G	G	G	G	G	G	G	G	T	T	G	T	G	G	G	G	G	G	G	G	G	G	G	T	G	G	G	G	G	T	G	T	T	G	G	G
ECs1726	68	1720592		transcriptional regulator NarL	two-component response regulator NarL; phosphorylated by NarQ; activates transcription of nitrate and nitrite reductase genes and represses transcription of fumarate reductase	NP_309753.1	A	A	A	A	A	A	A	A	A	A	A	A	A	A	A	A	A	A	A	A	A	A	A	A	A	A	A	A	A	A	A	A	A	A	A	A	A	A	A	A	A	A	A
ECs1726	76	1720600		transcriptional regulator NarL	two-component response regulator NarL; phosphorylated by NarQ; activates transcription of nitrate and nitrite reductase genes and represses transcription of fumarate reductase	NP_309753.1	C	C	C	C	C	C	C	C	C	C	C	C	C	C	C	C	C	C	C	C	C	C	C	C	C	C	C	C	C	C	C	C	C	C	C	C	C	C	C	C	C	C	T
ECs1726	85	1720609		transcriptional regulator NarL	two-component response regulator NarL; phosphorylated by NarQ; activates transcription of nitrate and nitrite reductase genes and represses transcription of fumarate reductase	NP_309753.1	C	C	C	C	C	C	C	C	C	C	C	C	C	C	C	A	A	C	A	C	C	C	C	C	C	C	C	C	C	C	A	C	C	C	C	C	A	C	A	A	C	C	C
ECs1726	109	1720633		transcriptional regulator NarL	two-component response regulator NarL; phosphorylated by NarQ; activates transcription of nitrate and nitrite reductase genes and represses transcription of fumarate reductase	NP_309753.1	A	A	G	A	G	G	A	A	A	A	A	A	A	A	G	G	G	G	G	A	G	G	G	G	A	A	A	A	G	A	G	A	G	G	A	G	G	G	G	G	G	G	G
ECs1726	145	1720669		transcriptional regulator NarL	two-component response regulator NarL; phosphorylated by NarQ; activates transcription of nitrate and nitrite reductase genes and represses transcription of fumarate reductase	NP_309753.1	C	C	C	C	C	C	C	C	C	C	C	C	C	C	C	C	C	C	C	C	C	C	C	C	C	C	C	C	C	C	C	C	C	C	C	C	C	C	C	C	C	C	C
ECs1726	154	1720678		transcriptional regulator NarL	two-component response regulator NarL; phosphorylated by NarQ; activates transcription of nitrate and nitrite reductase genes and represses transcription of fumarate reductase	NP_309753.1	C	C	C	C	C	C	C	C	C	C	C	C	C	C	C	T	T	C	T	C	C	C	C	C	C	C	C	C	C	C	T	C	C	C	C	C	C	C	T	T	C	C	C
ECs1726	163	1720687		transcriptional regulator NarL	two-component response regulator NarL; phosphorylated by NarQ; activates transcription of nitrate and nitrite reductase genes and represses transcription of fumarate reductase	NP_309753.1	A	A	A	A	A	A	A	A	A	A	A	A	A	A	A	A	A	A	A	A	A	A	A	A	A	A	A	A	A	A	A	T	A	A	A	A	A	A	T	T	A	A	A
ECs1726	187	1720711		transcriptional regulator NarL	two-component response regulator NarL; phosphorylated by NarQ; activates transcription of nitrate and nitrite reductase genes and represses transcription of fumarate reductase	NP_309753.1	C	C	C	C	C	C	C	C	C	C	C	C	C	C	C	C	C	C	C	C	C	C	C	C	C	C	C	C	C	C	C	C	C	C	C	C	C	C	C	C	C	C	C
ECs1726	196	1720720		transcriptional regulator NarL	two-component response regulator NarL; phosphorylated by NarQ; activates transcription of nitrate and nitrite reductase genes and represses transcription of fumarate reductase	NP_309753.1	A	A	A	A	A	A	A	A	A	A	A	A	G	A	A	A	A	A	A	A	A	A	A	A	A	A	A	A	A	A	A	A	A	A	A	A	A	A	A	A	A	A	A
ECs1726	202	1720726		transcriptional regulator NarL	two-component response regulator NarL; phosphorylated by NarQ; activates transcription of nitrate and nitrite reductase genes and represses transcription of fumarate reductase	NP_309753.1	C	C	T	C	C	C	C	C	C	C	C	C	C	C	T	C	C	T	C	C	C	C	C	C	C	C	C	C	C	T	C	T	C	C	C	C	C	C	C	C	C	C	T
ECs1726	208	1720732		transcriptional regulator NarL	two-component response regulator NarL; phosphorylated by NarQ; activates transcription of nitrate and nitrite reductase genes and represses transcription of fumarate reductase	NP_309753.1	A	A	A	A	A	A	A	A	A	A	A	A	A	A	A	A	A	A	A	A	C	C	C	C	A	A	A	A	C	A	A	A	A	C	A	A	A	A	A	A	A	C	A
ECs1726	218	1720742		transcriptional regulator NarL	two-component response regulator NarL; phosphorylated by NarQ; activates transcription of nitrate and nitrite reductase genes and represses transcription of fumarate reductase	NP_309753.1	T	T	T	T	T	T	T	T	T	T	T	T	T	T	T	T	T	T	T	T	T	T	T	T	T	T	T	T	T	T	T	C	T	T	T	T	T	T	T	T	T	T	T
ECs1726	220	1720744		transcriptional regulator NarL	two-component response regulator NarL; phosphorylated by NarQ; activates transcription of nitrate and nitrite reductase genes and represses transcription of fumarate reductase	NP_309753.1	A	A	A	A	A	A	A	A	A	A	A	A	T	A	A	A	A	A	A	A	A	A	A	A	A	A	A	A	A	A	A	A	A	A	A	A	A	A	A	A	A	A	A
ECs1726	223	1720747		transcriptional regulator NarL	two-component response regulator NarL; phosphorylated by NarQ; activates transcription of nitrate and nitrite reductase genes and represses transcription of fumarate reductase	NP_309753.1	G	G	G	G	A	A	G	G	G	G	G	G	G	G	G	G	G	G	G	G	G	G	G	G	G	G	G	G	G	G	G	G	A	G	G	A	G	A	G	G	A	G	G
ECs1726	235	1720759		transcriptional regulator NarL	two-component response regulator NarL; phosphorylated by NarQ; activates transcription of nitrate and nitrite reductase genes and represses transcription of fumarate reductase	NP_309753.1	G	G	G	G	G	G	G	G	G	G	G	G	G	G	T	G	G	T	G	G	G	G	G	G	G	G	G	G	G	G	G	G	G	G	G	G	G	G	G	G	G	G	G
ECs1726	244	1720768		transcriptional regulator NarL	two-component response regulator NarL; phosphorylated by NarQ; activates transcription of nitrate and nitrite reductase genes and represses transcription of fumarate reductase	NP_309753.1	A	A	A	A	A	A	A	A	A	A	A	A	A	A	A	A	A	A	A	A	A	A	A	A	A	A	A	A	A	A	A	T	A	A	A	A	A	A	A	A	A	A	A
ECs1726	256	1720780		transcriptional regulator NarL	two-component response regulator NarL; phosphorylated by NarQ; activates transcription of nitrate and nitrite reductase genes and represses transcription of fumarate reductase	NP_309753.1	T	T	T	T	T	T	T	T	T	T	T	T	T	T	C	T	T	C	T	T	T	T	T	T	T	T	T	T	T	T	T	T	T	T	T	T	T	T	T	T	T	T	T
ECs1726	262	1720786		transcriptional regulator NarL	two-component response regulator NarL; phosphorylated by NarQ; activates transcription of nitrate and nitrite reductase genes and represses transcription of fumarate reductase	NP_309753.1	T	T	T	T	T	T	T	T	T	T	T	T	T	T	T	T	T	T	T	T	T	T	T	T	T	T	T	T	T	T	T	T	T	T	T	T	T	T	T	T	T	T	T
ECs1726	283	1720807		transcriptional regulator NarL	two-component response regulator NarL; phosphorylated by NarQ; activates transcription of nitrate and nitrite reductase genes and represses transcription of fumarate reductase	NP_309753.1	T	T	T	T	T	T	T	T	T	T	T	T	T	T	T	T	T	T	T	T	T	T	T	T	T	T	T	T	T	T	T	T	T	T	T	T	T	T	T	T	T	T	A
ECs1726	292	1720816		transcriptional regulator NarL	two-component response regulator NarL; phosphorylated by NarQ; activates transcription of nitrate and nitrite reductase genes and represses transcription of fumarate reductase	NP_309753.1	C	C	T	C	C	C	C	C	C	C	C	C	T	C	C	T	T	C	T	C	C	C	C	C	C	C	C	C	C	C	T	T	C	C	C	C	T	C	T	T	C	C	C
ECs1726	295	1720819		transcriptional regulator NarL	two-component response regulator NarL; phosphorylated by NarQ; activates transcription of nitrate and nitrite reductase genes and represses transcription of fumarate reductase	NP_309753.1	T	T	C	T	T	T	T	T	T	T	T	T	C	T	T	C	C	T	C	T	T	T	T	T	T	T	T	T	T	T	C	C	T	T	T	T	C	T	C	C	T	T	T
ECs1726	331	1720855		transcriptional regulator NarL	two-component response regulator NarL; phosphorylated by NarQ; activates transcription of nitrate and nitrite reductase genes and represses transcription of fumarate reductase	NP_309753.1	C	C	C	C	C	C	C	C	C	C	C	C	C	C	T	C	C	T	C	C	C	C	C	C	C	C	C	C	C	C	C	C	C	C	C	C	C	C	C	C	C	C	C
ECs1726	337	1720861		transcriptional regulator NarL	two-component response regulator NarL; phosphorylated by NarQ; activates transcription of nitrate and nitrite reductase genes and represses transcription of fumarate reductase	NP_309753.1	G	G	G	A	G	G	A	A	G	G	G	G	G	G	G	G	G	G	G	G	G	G	G	G	G	G	G	G	G	G	G	G	G	G	G	G	G	G	G	G	G	G	G
ECs1726	349	1720873		transcriptional regulator NarL	two-component response regulator NarL; phosphorylated by NarQ; activates transcription of nitrate and nitrite reductase genes and represses transcription of fumarate reductase	NP_309753.1	G	G	G	G	G	G	G	G	G	G	G	G	G	G	G	G	G	G	G	G	G	G	G	G	G	G	G	G	G	G	G	G	G	G	G	G	G	G	C	C	G	G	G
ECs1726	388	1720912		transcriptional regulator NarL	two-component response regulator NarL; phosphorylated by NarQ; activates transcription of nitrate and nitrite reductase genes and represses transcription of fumarate reductase	NP_309753.1	G	G	A	G	G	G	G	G	G	G	G	G	G	G	G	G	G	G	G	G	G	G	G	G	G	G	G	G	G	G	G	G	G	G	G	G	G	G	G	G	G	G	G
ECs1726	409	1720933		transcriptional regulator NarL	two-component response regulator NarL; phosphorylated by NarQ; activates transcription of nitrate and nitrite reductase genes and represses transcription of fumarate reductase	NP_309753.1	C	C	C	C	C	C	C	C	C	C	C	C	C	C	C	C	C	C	C	C	C	C	C	C	C	C	C	C	C	A	C	A	C	C	C	C	C	C	C	C	C	C	C
ECs1726	412	1720936		transcriptional regulator NarL	two-component response regulator NarL; phosphorylated by NarQ; activates transcription of nitrate and nitrite reductase genes and represses transcription of fumarate reductase	NP_309753.1	T	T	G	T	T	T	T	T	T	T	T	T	T	T	T	G	G	T	G	T	T	T	T	T	T	T	T	T	T	G	G	G	T	T	T	T	G	T	G	G	T	T	G
ECs1726	429	1720953		transcriptional regulator NarL	two-component response regulator NarL; phosphorylated by NarQ; activates transcription of nitrate and nitrite reductase genes and represses transcription of fumarate reductase	NP_309753.1	T	T	G	G	G	G	G	G	G	G	G	G	G	G	G	G	G	G	G	G	G	G	G	G	G	G	G	G	G	G	G	G	G	G	G	G	G	G	G	G	G	G	G
ECs1726	430	1720954		transcriptional regulator NarL	two-component response regulator NarL; phosphorylated by NarQ; activates transcription of nitrate and nitrite reductase genes and represses transcription of fumarate reductase	NP_309753.1	C	C	C	C	C	C	C	C	C	C	C	C	G	C	C	C	C	C	C	C	C	C	C	C	C	C	C	C	C	C	C	C	C	C	C	C	C	C	C	C	C	C	C
ECs1726	454	1720978		transcriptional regulator NarL	two-component response regulator NarL; phosphorylated by NarQ; activates transcription of nitrate and nitrite reductase genes and represses transcription of fumarate reductase	NP_309753.1	G	G	G	G	G	G	G	G	G	G	G	G	A	G	G	G	G	G	G	G	G	G	G	G	G	G	G	G	G	G	G	A	G	G	G	G	G	G	G	G	G	G	G
ECs1726	487	1721011		transcriptional regulator NarL	two-component response regulator NarL; phosphorylated by NarQ; activates transcription of nitrate and nitrite reductase genes and represses transcription of fumarate reductase	NP_309753.1	C	C	C	C	T	T	C	C	C	C	C	C	C	C	C	C	C	C	C	C	C	C	C	C	C	C	C	C	C	C	C	C	C	C	C	T	C	C	C	C	C	C	C
ECs1726	505	1721029		transcriptional regulator NarL	two-component response regulator NarL; phosphorylated by NarQ; activates transcription of nitrate and nitrite reductase genes and represses transcription of fumarate reductase	NP_309753.1	C	C	T	T	C	C	C	C	C	T	T	T	T	T	T	C	C	T	C	C	T	T	T	T	T	C	C	T	T	T	C	T	C	T	C	C	C	C	T	T	C	T	C
ECs1726	550	1721074		transcriptional regulator NarL	two-component response regulator NarL; phosphorylated by NarQ; activates transcription of nitrate and nitrite reductase genes and represses transcription of fumarate reductase	NP_309753.1	C	C	C	C	C	C	C	C	C	C	C	C	C	C	T	C	C	T	C	C	C	C	C	C	C	C	C	C	C	C	C	C	C	C	C	C	C	C	C	C	C	C	C
ECs1726	553	1721077		transcriptional regulator NarL	two-component response regulator NarL; phosphorylated by NarQ; activates transcription of nitrate and nitrite reductase genes and represses transcription of fumarate reductase	NP_309753.1	G	G	G	G	G	G	G	G	G	G	G	G	A	G	G	G	G	G	G	G	G	G	G	G	G	G	G	G	G	G	G	G	G	G	G	G	A	G	A	A	G	G	G
ECs1726	586	1721110		transcriptional regulator NarL	two-component response regulator NarL; phosphorylated by NarQ; activates transcription of nitrate and nitrite reductase genes and represses transcription of fumarate reductase	NP_309753.1	T	T	T	T	T	T	T	T	T	T	T	T	T	T	C	T	T	C	T	T	T	T	T	T	T	T	T	T	T	T	T	T	T	T	T	T	T	T	T	T	T	T	T
ECs1726	600	1721124		transcriptional regulator NarL	two-component response regulator NarL; phosphorylated by NarQ; activates transcription of nitrate and nitrite reductase genes and represses transcription of fumarate reductase	NP_309753.1	G	G	G	G	G	G	G	G	G	G	G	G	A	G	G	A	A	G	A	G	G	G	G	G	G	G	G	G	G	G	A	G	G	G	G	G	A	G	A	A	G	G	G
ECs1726	607	1721131		transcriptional regulator NarL	two-component response regulator NarL; phosphorylated by NarQ; activates transcription of nitrate and nitrite reductase genes and represses transcription of fumarate reductase	NP_309753.1	G	G	G	G	G	G	G	G	G	G	G	G	G	G	A	G	G	A	G	G	G	G	G	G	G	G	G	G	G	G	G	G	G	G	G	G	G	G	G	G	G	G	G
ECs1726	616	1721140		transcriptional regulator NarL	two-component response regulator NarL; phosphorylated by NarQ; activates transcription of nitrate and nitrite reductase genes and represses transcription of fumarate reductase	NP_309753.1	A	A	G	A	A	A	A	A	A	A	A	A	G	A	G	G	G	G	G	A	A	A	A	A	A	A	A	A	A	G	G	G	A	A	A	A	G	A	G	G	A	A	G
ECs1839	69	1825150		hypothetical protein	similar to YCIO_ECOLI gi|1787521 (conserved in Escherichia coli K-12)	NP_309866.3	C	C	C	C	C	C	C	C	C	C	C	C	C	C	C	C	C	C	C	C	C	C	C	C	C	C	C	C	C	C	C	C	C	C	C	C	C	C	C	C	C	C	C
ECs1839	72	1825153		hypothetical protein	similar to YCIO_ECOLI gi|1787521 (conserved in Escherichia coli K-12)	NP_309866.3	G	G	G	A	A	A	A	A	A	A	A	A	G	A	A	G	G	A	G	A	G	G	G	G	A	A	A	A	G	G	G	G	G	G	A	A	G	A	G	G	A	G	G
ECs1839	81	1825162		hypothetical protein	similar to YCIO_ECOLI gi|1787521 (conserved in Escherichia coli K-12)	NP_309866.3	T	T	T	T	T	T	T	T	T	T	T	T	T	T	T	C	C	T	C	T	T	T	T	T	T	T	T	T	T	T	C	C	T	T	T	T	C	T	C	C	T	T	T
ECs1839	82	1825163		hypothetical protein	similar to YCIO_ECOLI gi|1787521 (conserved in Escherichia coli K-12)	NP_309866.3	C	C	C	C	C	C	C	C	C	C	C	C	C	C	C	C	C	C	C	C	C	C	C	C	C	C	C	C	C	C	C	C	C	C	C	C	C	C	C	C	C	C	C
ECs1839	84	1825165		hypothetical protein	similar to YCIO_ECOLI gi|1787521 (conserved in Escherichia coli K-12)	NP_309866.3	G	G	G	G	G	G	G	G	G	G	G	G	G	G	G	G	G	G	G	G	A	A	A	A	G	G	G	G	A	G	G	G	G	A	G	G	G	G	G	G	G	A	G
ECs1839	93	1825174		hypothetical protein	similar to YCIO_ECOLI gi|1787521 (conserved in Escherichia coli K-12)	NP_309866.3	G	G	G	G	G	G	G	G	G	G	G	G	G	G	G	G	G	G	G	G	G	G	G	G	G	G	G	G	G	G	G	G	G	G	G	G	G	G	G	G	G	G	G
ECs1839	111	1825192		hypothetical protein	similar to YCIO_ECOLI gi|1787521 (conserved in Escherichia coli K-12)	NP_309866.3	T	T	T	T	T	T	T	T	T	T	T	T	T	T	T	T	T	T	T	T	T	T	T	T	T	T	T	T	T	T	T	T	T	T	T	T	T	T	T	T	C	T	T
ECs1839	129	1825210		hypothetical protein	similar to YCIO_ECOLI gi|1787521 (conserved in Escherichia coli K-12)	NP_309866.3	C	C	T	T	T	T	T	T	T	T	T	T	T	T	T	T	T	T	T	T	T	T	T	T	T	T	T	T	T	T	T	T	T	T	T	T	T	T	T	T	T	T	T
ECs1839	138	1825219		hypothetical protein	similar to YCIO_ECOLI gi|1787521 (conserved in Escherichia coli K-12)	NP_309866.3	T	T	T	T	T	T	T	T	T	T	T	T	T	T	T	T	T	T	T	T	T	T	T	T	T	T	T	T	T	T	T	T	T	T	T	T	T	T	T	T	T	T	C
ECs1839	168	1825249		hypothetical protein	similar to YCIO_ECOLI gi|1787521 (conserved in Escherichia coli K-12)	NP_309866.3	T	T	T	T	T	T	T	T	T	T	T	T	T	T	T	T	T	T	T	T	T	T	T	T	T	T	T	T	T	T	T	T	T	T	T	T	T	T	T	T	T	T	C
ECs1839	183	1825264		hypothetical protein	similar to YCIO_ECOLI gi|1787521 (conserved in Escherichia coli K-12)	NP_309866.3	C	C	G	G	G	G	G	G	G	G	G	G	G	G	G	G	G	G	G	G	C	C	C	C	G	C	G	G	C	G	G	G	C	C	G	G	G	G	G	G	C	C	C
ECs1839	201	1825282		hypothetical protein	similar to YCIO_ECOLI gi|1787521 (conserved in Escherichia coli K-12)	NP_309866.3	T	T	T	T	T	T	T	T	T	T	T	T	T	T	T	T	T	T	T	T	T	T	T	T	T	T	T	T	T	T	T	A	T	T	T	T	T	T	T	T	T	T	C
ECs1839	258	1825339		hypothetical protein	similar to YCIO_ECOLI gi|1787521 (conserved in Escherichia coli K-12)	NP_309866.3	A	A	A	A	A	A	A	A	A	A	A	A	A	A	A	A	A	A	A	A	A	A	A	A	A	A	A	A	A	A	A	G	A	A	A	A	A	A	A	A	A	A	A
ECs1839	264	1825345		hypothetical protein	similar to YCIO_ECOLI gi|1787521 (conserved in Escherichia coli K-12)	NP_309866.3	G	G	G	G	G	G	G	G	G	G	G	G	G	G	G	G	G	G	G	G	G	G	G	G	G	G	G	G	G	G	G	G	G	G	G	G	G	G	G	G	G	G	G
ECs1839	276	1825357		hypothetical protein	similar to YCIO_ECOLI gi|1787521 (conserved in Escherichia coli K-12)	NP_309866.3	C	C	T	T	T	T	T	T	T	T	T	T	T	T	T	T	T	T	T	T	T	T	T	T	T	T	T	T	T	T	T	C	T	T	T	T	T	T	T	T	T	T	C
ECs1839	279	1825360		hypothetical protein	similar to YCIO_ECOLI gi|1787521 (conserved in Escherichia coli K-12)	NP_309866.3	G	G	C	T	T	T	T	T	T	T	T	T	C	T	T	C	C	T	C	G	C	C	C	C	T	C	T	T	C	C	C	G	C	C	G	T	C	T	C	C	C	C	G
ECs1839	300	1825381		hypothetical protein	similar to YCIO_ECOLI gi|1787521 (conserved in Escherichia coli K-12)	NP_309866.3	G	G	A	A	A	A	A	A	A	A	A	A	G	A	A	G	G	A	G	A	A	A	A	A	A	A	A	A	A	G	G	G	A	A	A	A	G	A	G	G	A	A	G
ECs1839	318	1825399		hypothetical protein	similar to YCIO_ECOLI gi|1787521 (conserved in Escherichia coli K-12)	NP_309866.3	G	G	G	G	G	G	G	G	G	G	G	G	G	G	G	A	A	G	A	G	G	G	G	G	G	G	G	G	G	A	A	G	G	G	G	G	A	G	A	A	G	G	A
ECs1839	321	1825402		hypothetical protein	similar to YCIO_ECOLI gi|1787521 (conserved in Escherichia coli K-12)	NP_309866.3	C	C	C	C	C	C	C	C	C	C	C	C	C	C	C	C	C	C	C	C	C	C	C	C	C	C	C	C	C	C	C	C	C	C	C	C	C	C	C	C	C	C	T
ECs1839	327	1825408		hypothetical protein	similar to YCIO_ECOLI gi|1787521 (conserved in Escherichia coli K-12)	NP_309866.3	T	T	T	T	T	T	T	T	T	T	T	T	T	T	T	T	T	T	T	T	T	T	T	T	T	T	T	T	T	T	T	C	T	T	T	T	T	T	T	T	T	T	T
ECs1839	337	1825418		hypothetical protein	similar to YCIO_ECOLI gi|1787521 (conserved in Escherichia coli K-12)	NP_309866.3	C	C	C	T	T	T	T	T	T	T	T	T	C	T	T	C	C	T	C	C	C	C	C	C	T	C	C	T	C	C	C	C	C	C	C	T	C	T	C	C	C	C	C
ECs1839	342	1825423		hypothetical protein	similar to YCIO_ECOLI gi|1787521 (conserved in Escherichia coli K-12)	NP_309866.3	G	G	G	G	G	G	G	G	G	G	G	G	G	G	G	G	G	G	G	G	G	G	G	G	G	G	G	G	G	G	G	A	G	G	G	G	G	G	G	G	G	G	G
ECs1839	346	1825427		hypothetical protein	similar to YCIO_ECOLI gi|1787521 (conserved in Escherichia coli K-12)	NP_309866.3	A	A	A	A	A	A	A	A	A	A	A	A	A	A	A	A	A	A	A	A	A	A	A	A	A	A	A	A	A	A	A	A	A	A	A	A	A	A	A	A	T	A	A
ECs1839	348	1825429		hypothetical protein	similar to YCIO_ECOLI gi|1787521 (conserved in Escherichia coli K-12)	NP_309866.3	G	G	G	G	G	G	G	G	G	G	G	G	G	G	G	G	G	G	G	G	G	G	G	G	G	G	G	G	G	G	G	G	G	G	G	G	T	G	G	G	G	G	G
ECs1839	354	1825435		hypothetical protein	similar to YCIO_ECOLI gi|1787521 (conserved in Escherichia coli K-12)	NP_309866.3	A	A	A	A	A	A	A	A	A	A	A	A	A	A	A	G	G	A	G	A	G	G	G	G	A	G	A	A	G	G	G	G	G	G	A	A	G	A	G	G	A	G	G
ECs1839	360	1825441		hypothetical protein	similar to YCIO_ECOLI gi|1787521 (conserved in Escherichia coli K-12)	NP_309866.3	A	A	A	A	A	A	A	A	A	A	A	A	A	A	A	A	A	A	A	A	A	A	A	A	A	A	A	A	A	A	A	A	A	A	A	A	A	A	A	A	G	A	A
ECs1839	378	1825459		hypothetical protein	similar to YCIO_ECOLI gi|1787521 (conserved in Escherichia coli K-12)	NP_309866.3	G	G	A	A	A	A	A	A	A	A	A	A	A	A	A	A	A	A	A	A	A	A	A	A	A	A	A	A	A	A	A	A	A	A	A	A	A	A	A	A	A	A	A
ECs1839	390	1825471		hypothetical protein	similar to YCIO_ECOLI gi|1787521 (conserved in Escherichia coli K-12)	NP_309866.3	C	C	C	C	C	C	C	C	C	C	C	C	C	C	C	C	C	C	C	C	C	C	C	C	C	C	C	C	C	C	C	C	C	C	C	C	C	C	C	C	C	C	C
ECs1839	402	1825483		hypothetical protein	similar to YCIO_ECOLI gi|1787521 (conserved in Escherichia coli K-12)	NP_309866.3	T	T	T	T	T	T	T	T	T	T	T	T	T	T	T	C	C	T	C	T	T	T	T	T	T	T	T	T	T	C	C	T	T	T	T	T	C	T	C	C	T	T	T
ECs1839	408	1825489		hypothetical protein	similar to YCIO_ECOLI gi|1787521 (conserved in Escherichia coli K-12)	NP_309866.3	T	T	T	T	T	T	T	T	T	T	T	T	T	T	T	G	G	T	G	T	T	T	T	T	T	T	T	T	T	G	G	T	T	T	T	T	G	T	G	G	T	T	T
ECs1839	417	1825498		hypothetical protein	similar to YCIO_ECOLI gi|1787521 (conserved in Escherichia coli K-12)	NP_309866.3	G	G	G	G	G	G	G	G	G	G	G	G	G	G	G	T	T	G	G	G	G	G	G	G	G	G	T	G	G	G	G	G	G	G	G	G	G	G	T	T	G	G	G
ECs1839	420	1825501		hypothetical protein	similar to YCIO_ECOLI gi|1787521 (conserved in Escherichia coli K-12)	NP_309866.3	T	T	T	T	T	T	T	T	T	T	T	T	T	T	T	T	T	T	T	T	T	T	T	T	T	T	C	T	T	T	T	T	T	T	T	T	T	T	T	T	T	T	T
ECs1839	423	1825504		hypothetical protein	similar to YCIO_ECOLI gi|1787521 (conserved in Escherichia coli K-12)	NP_309866.3	G	G	G	G	G	G	G	G	G	G	G	G	G	G	G	G	G	G	G	G	G	G	G	G	G	G	T	G	G	G	G	G	G	G	G	G	G	G	G	G	G	G	G
ECs1839	426	1825507		hypothetical protein	similar to YCIO_ECOLI gi|1787521 (conserved in Escherichia coli K-12)	NP_309866.3	G	G	G	G	G	G	G	G	G	G	G	G	G	G	G	G	G	G	G	G	G	G	G	G	G	A	G	G	G	G	G	G	G	G	G	G	G	G	G	G	G	G	G
ECs1839	429	1825510		hypothetical protein	similar to YCIO_ECOLI gi|1787521 (conserved in Escherichia coli K-12)	NP_309866.3	G	G	G	G	G	G	G	G	G	G	G	G	G	G	G	G	G	G	G	G	G	G	G	G	G	G	G	G	G	G	G	G	G	G	G	G	G	G	G	G	T	G	G
ECs1839	430	1825511		hypothetical protein	similar to YCIO_ECOLI gi|1787521 (conserved in Escherichia coli K-12)	NP_309866.3	T	T	T	T	T	T	T	T	T	T	T	T	C	T	T	C	C	T	C	T	T	T	T	T	T	T	T	T	T	C	C	C	T	T	T	T	C	T	C	C	T	T	C
ECs1839	432	1825513		hypothetical protein	similar to YCIO_ECOLI gi|1787521 (conserved in Escherichia coli K-12)	NP_309866.3	G	G	G	G	G	G	G	G	G	G	G	G	G	G	G	G	G	G	G	G	G	G	G	G	G	G	A	G	G	G	G	G	G	G	G	G	G	G	G	G	G	G	G
ECs1839	442	1825523		hypothetical protein	similar to YCIO_ECOLI gi|1787521 (conserved in Escherichia coli K-12)	NP_309866.3	C	C	C	C	C	C	C	C	C	C	C	C	T	C	C	T	T	C	C	C	C	C	C	C	C	T	T	C	C	C	C	T	C	C	C	C	T	C	T	T	C	C	T
ECs1839	465	1825546		hypothetical protein	similar to YCIO_ECOLI gi|1787521 (conserved in Escherichia coli K-12)	NP_309866.3	T	T	T	T	T	T	T	T	T	T	T	T	T	T	T	T	T	T	T	T	T	T	T	T	T	T	T	T	T	T	T	A	T	T	T	T	T	T	T	T	T	T	T
ECs1839	468	1825549		hypothetical protein	similar to YCIO_ECOLI gi|1787521 (conserved in Escherichia coli K-12)	NP_309866.3	G	G	G	G	G	G	G	G	G	G	G	G	G	G	G	G	G	G	G	G	G	G	G	G	G	G	G	G	G	G	G	A	G	G	G	G	G	G	G	G	G	G	G
ECs1839	471	1825552		hypothetical protein	similar to YCIO_ECOLI gi|1787521 (conserved in Escherichia coli K-12)	NP_309866.3	A	A	A	A	A	A	A	A	A	A	A	A	A	A	A	A	A	A	A	A	A	A	A	A	A	A	A	A	A	A	A	G	A	A	A	A	A	A	A	A	A	A	A
ECs1839	486	1825567		hypothetical protein	similar to YCIO_ECOLI gi|1787521 (conserved in Escherichia coli K-12)	NP_309866.3	C	C	C	C	C	C	C	C	C	C	C	C	C	C	C	T	T	C	T	C	C	C	C	C	C	C	C	C	C	T	T	C	C	C	C	C	T	C	T	T	C	C	C
ECs1839	501	1825582		hypothetical protein	similar to YCIO_ECOLI gi|1787521 (conserved in Escherichia coli K-12)	NP_309866.3	C	C	C	C	C	C	C	C	C	C	C	C	C	C	C	C	C	C	C	C	C	C	C	C	C	C	G	C	C	C	C	C	C	C	C	C	C	C	C	C	C	C	C
ECs1839	504	1825585		hypothetical protein	similar to YCIO_ECOLI gi|1787521 (conserved in Escherichia coli K-12)	NP_309866.3	T	T	T	T	T	T	T	T	T	T	T	T	T	T	T	T	T	T	T	T	T	T	T	T	T	T	C	T	T	T	T	T	T	T	T	T	T	T	T	T	T	T	T
ECs1839	507	1825588		hypothetical protein	similar to YCIO_ECOLI gi|1787521 (conserved in Escherichia coli K-12)	NP_309866.3	C	C	G	C	C	C	C	C	C	C	C	C	G	C	C	G	G	C	G	C	C	C	C	C	C	G	G	C	C	G	G	G	C	C	C	C	G	C	G	G	C	C	G
ECs1839	516	1825597		hypothetical protein	similar to YCIO_ECOLI gi|1787521 (conserved in Escherichia coli K-12)	NP_309866.3	T	T	T	T	T	T	T	T	T	T	T	T	T	T	T	T	T	T	T	T	C	C	C	C	T	T	T	T	T	T	T	T	T	C	T	T	T	T	T	T	T	C	T
ECs1839	522	1825603		hypothetical protein	similar to YCIO_ECOLI gi|1787521 (conserved in Escherichia coli K-12)	NP_309866.3	C	C	C	C	C	C	C	C	C	C	C	C	C	C	C	C	C	C	C	C	C	C	C	C	C	C	T	C	C	C	C	C	C	C	C	C	C	C	C	C	C	C	C
ECs1839	540	1825621		hypothetical protein	similar to YCIO_ECOLI gi|1787521 (conserved in Escherichia coli K-12)	NP_309866.3	A	A	A	G	A	A	A	A	G	A	A	A	G	A	G	G	G	G	G	A	C	C	C	C	G	A	A	A	C	G	G	G	A	C	A	A	G	A	G	G	A	C	G
ECs1839	543	1825624		hypothetical protein	similar to YCIO_ECOLI gi|1787521 (conserved in Escherichia coli K-12)	NP_309866.3	T	T	T	T	T	T	T	T	T	T	T	T	C	T	T	T	T	T	T	T	T	T	T	T	T	T	T	T	T	T	T	C	T	T	T	T	T	T	T	T	T	T	T
ECs1839	552	1825633		hypothetical protein	similar to YCIO_ECOLI gi|1787521 (conserved in Escherichia coli K-12)	NP_309866.3	T	T	T	C	T	T	T	T	C	T	T	T	T	T	C	T	T	C	T	T	T	T	T	T	C	T	T	T	T	T	T	T	T	T	T	T	T	T	T	T	T	T	T
ECs1839	558	1825639		hypothetical protein	similar to YCIO_ECOLI gi|1787521 (conserved in Escherichia coli K-12)	NP_309866.3	C	C	C	C	C	C	C	C	C	C	C	C	C	C	C	C	C	C	C	C	C	C	C	C	C	C	C	C	C	C	C	C	C	C	C	C	C	C	C	C	C	C	C
ECs1839	561	1825642		hypothetical protein	similar to YCIO_ECOLI gi|1787521 (conserved in Escherichia coli K-12)	NP_309866.3	C	C	C	C	T	T	C	C	C	C	C	C	T	C	C	C	C	C	C	C	C	C	C	C	C	T	C	C	C	C	C	C	C	C	C	C	C	C	C	C	C	C	C
ECs1839	565	1825646		hypothetical protein	similar to YCIO_ECOLI gi|1787521 (conserved in Escherichia coli K-12)	NP_309866.3	T	T	C	C	C	C	C	C	C	C	C	C	C	C	C	C	C	C	C	C	C	C	C	C	C	C	C	C	C	C	C	C	C	C	C	C	C	C	C	C	C	C	C
ECs1839	567	1825648		hypothetical protein	similar to YCIO_ECOLI gi|1787521 (conserved in Escherichia coli K-12)	NP_309866.3	C	C	C	C	C	C	C	C	C	C	C	C	C	C	C	C	C	C	C	C	C	C	C	C	C	C	C	C	C	C	C	C	C	C	C	C	C	C	C	C	C	C	T
ECs1839	570	1825651		hypothetical protein	similar to YCIO_ECOLI gi|1787521 (conserved in Escherichia coli K-12)	NP_309866.3	G	G	G	A	G	G	G	G	A	G	G	G	G	G	A	G	G	A	G	G	G	G	G	G	A	G	G	G	G	G	G	G	G	G	G	G	G	G	G	G	G	G	G
ECs1839	579	1825660		hypothetical protein	similar to YCIO_ECOLI gi|1787521 (conserved in Escherichia coli K-12)	NP_309866.3	A	A	A	G	A	A	G	G	G	G	G	G	A	G	G	A	A	G	A	G	A	A	A	A	G	A	G	G	A	A	A	A	A	A	G	G	A	G	A	A	A	A	A
ECs1839	597	1825678		hypothetical protein	similar to YCIO_ECOLI gi|1787521 (conserved in Escherichia coli K-12)	NP_309866.3	T	T	T	T	T	T	T	T	T	T	T	T	T	T	T	C	C	T	C	T	T	T	T	T	T	T	T	T	T	T	C	T	T	T	T	T	C	T	C	C	T	T	T
ECs1839	600	1825681		hypothetical protein	similar to YCIO_ECOLI gi|1787521 (conserved in Escherichia coli K-12)	NP_309866.3	C	C	C	C	C	C	C	C	C	C	C	C	C	C	C	C	C	C	C	C	C	C	C	C	C	C	C	C	C	C	C	T	C	C	C	C	C	C	C	C	C	C	C
ECs1839	608	1825689		hypothetical protein	similar to YCIO_ECOLI gi|1787521 (conserved in Escherichia coli K-12)	NP_309866.3	C	C	C	C	C	C	C	A	C	C	C	C	C	C	C	C	C	C	C	C	C	C	C	C	C	C	C	C	C	C	C	C	C	C	C	C	C	C	C	C	C	C	C
ECs1839	615	1825696		hypothetical protein	similar to YCIO_ECOLI gi|1787521 (conserved in Escherichia coli K-12)	NP_309866.3	C	C	C	C	C	C	C	C	C	C	C	C	C	C	C	C	C	C	C	C	C	C	C	C	C	C	C	C	C	C	C	C	T	C	C	C	C	C	C	C	C	C	C
ECs1839	630	1825711		hypothetical protein	similar to YCIO_ECOLI gi|1787521 (conserved in Escherichia coli K-12)	NP_309866.3	C	C	C	C	C	C	C	C	C	C	C	C	C	C	C	C	C	C	C	C	C	C	C	C	C	C	C	C	C	C	C	C	C	C	C	C	C	C	C	C	C	C	C
ECs1905	2	1897685		murein peptide amidase A	similar to YCJI_ECOLI gi|1787586 (conserved in Escherichia coli K-12)	NP_309932.1	C	C	C	C	C	C	C	C	C	C	C	C	C	C	C	T	T	C	C	C	C	C	C	C	C	C	C	C	C	C	C	C	C	C	C	C	C	C	C	C	C	C	C
ECs1905	5	1897688		murein peptide amidase A	similar to YCJI_ECOLI gi|1787586 (conserved in Escherichia coli K-12)	NP_309932.1	G	G	A	G	G	G	G	G	G	G	G	G	G	G	G	G	G	G	G	G	G	G	G	G	G	G	G	G	G	G	G	G	G	G	G	G	G	G	G	G	G	G	A
ECs1905	8	1897691		murein peptide amidase A	similar to YCJI_ECOLI gi|1787586 (conserved in Escherichia coli K-12)	NP_309932.1	G	G	G	G	G	G	G	G	G	G	G	G	G	G	G	G	G	G	G	G	G	G	G	G	G	G	G	G	G	G	G	G	G	G	G	G	G	G	G	G	G	G	G
ECs1905	76	1897759		murein peptide amidase A	similar to YCJI_ECOLI gi|1787586 (conserved in Escherichia coli K-12)	NP_309932.1	T	T	T	T	T	T	T	T	T	T	T	T	T	T	T	T	T	T	T	T	T	T	T	T	T	T	T	T	T	T	T	T	T	T	T	T	T	T	T	T	T	T	T
ECs1905	94	1897777		murein peptide amidase A	similar to YCJI_ECOLI gi|1787586 (conserved in Escherichia coli K-12)	NP_309932.1	C	C	C	C	C	C	C	C	C	C	C	C	G	C	C	T	T	C	T	C	C	C	C	C	C	C	C	C	C	T	T	T	C	C	C	C	T	C	T	T	C	C	T
ECs1905	120	1897803		murein peptide amidase A	similar to YCJI_ECOLI gi|1787586 (conserved in Escherichia coli K-12)	NP_309932.1	A	A	G	A	A	A	G	G	A	A	A	A	A	A	A	A	A	A	A	A	A	A	A	A	A	A	A	A	A	A	A	A	A	A	A	A	A	A	A	A	A	A	A
ECs1905	124	1897807		murein peptide amidase A	similar to YCJI_ECOLI gi|1787586 (conserved in Escherichia coli K-12)	NP_309932.1	G	G	G	G	G	G	G	G	G	G	G	G	G	G	G	G	G	G	G	G	C	C	C	C	G	C	C	G	C	G	G	G	G	C	C	G	G	G	G	G	G	C	G
ECs1905	130	1897813		murein peptide amidase A	similar to YCJI_ECOLI gi|1787586 (conserved in Escherichia coli K-12)	NP_309932.1	T	T	C	T	T	T	C	C	T	T	T	T	T	T	T	T	T	T	T	T	T	T	T	T	T	T	T	T	T	T	T	T	T	T	T	T	T	T	T	T	T	T	T
ECs1905	142	1897825		murein peptide amidase A	similar to YCJI_ECOLI gi|1787586 (conserved in Escherichia coli K-12)	NP_309932.1	G	G	A	G	G	G	A	A	G	G	G	G	G	G	G	G	G	G	G	G	G	G	G	G	G	G	G	G	G	G	G	G	G	G	G	G	G	G	G	G	G	G	G
ECs1905	157	1897840		murein peptide amidase A	similar to YCJI_ECOLI gi|1787586 (conserved in Escherichia coli K-12)	NP_309932.1	C	C	T	C	C	C	T	T	C	C	C	C	C	C	C	C	C	C	C	C	C	C	C	C	C	C	C	C	C	C	C	C	C	C	C	C	C	C	C	C	C	C	C
ECs1905	166	1897849		murein peptide amidase A	similar to YCJI_ECOLI gi|1787586 (conserved in Escherichia coli K-12)	NP_309932.1	A	A	A	A	G	G	A	A	A	A	A	A	A	A	A	A	A	A	A	A	A	A	A	A	A	A	A	A	A	A	A	A	A	A	A	G	A	A	A	A	A	A	A
ECs1905	184	1897867		murein peptide amidase A	similar to YCJI_ECOLI gi|1787586 (conserved in Escherichia coli K-12)	NP_309932.1	A	A	A	A	A	A	A	A	A	A	A	A	A	A	A	A	A	A	A	A	A	A	A	A	A	A	A	A	A	A	A	G	A	A	A	A	A	A	A	A	A	A	A
ECs1905	202	1897885		murein peptide amidase A	similar to YCJI_ECOLI gi|1787586 (conserved in Escherichia coli K-12)	NP_309932.1	G	G	G	G	G	G	G	G	G	G	G	G	G	G	G	G	G	G	G	G	A	A	A	A	G	A	A	G	A	G	G	G	G	A	A	G	G	G	G	G	G	A	G
ECs1905	204	1897887		murein peptide amidase A	similar to YCJI_ECOLI gi|1787586 (conserved in Escherichia coli K-12)	NP_309932.1	C	C	C	C	A	A	C	C	C	C	C	C	C	C	C	C	C	C	C	C	C	C	C	C	C	C	C	C	C	C	C	C	C	C	C	A	C	C	C	C	C	C	C
ECs1905	214	1897897		murein peptide amidase A	similar to YCJI_ECOLI gi|1787586 (conserved in Escherichia coli K-12)	NP_309932.1	G	G	G	G	G	G	G	G	G	G	G	G	A	G	G	A	A	G	A	A	G	G	G	G	G	G	G	G	G	A	A	A	G	G	G	G	A	G	A	A	G	G	G
ECs1905	235	1897918		murein peptide amidase A	similar to YCJI_ECOLI gi|1787586 (conserved in Escherichia coli K-12)	NP_309932.1	A	A	A	A	A	A	A	A	A	A	A	A	A	A	A	A	A	A	A	A	A	A	A	A	A	A	A	A	A	A	A	A	A	A	A	A	A	A	A	A	A	A	A
ECs1905	247	1897930		murein peptide amidase A	similar to YCJI_ECOLI gi|1787586 (conserved in Escherichia coli K-12)	NP_309932.1	G	G	G	G	A	A	G	G	G	G	G	G	G	G	G	G	G	G	G	G	G	G	G	G	G	G	G	G	G	G	G	G	A	G	G	A	G	A	G	G	G	G	G
ECs1905	253	1897936		murein peptide amidase A	similar to YCJI_ECOLI gi|1787586 (conserved in Escherichia coli K-12)	NP_309932.1	T	T	C	T	T	T	C	C	T	T	T	T	C	T	T	C	C	T	C	T	T	T	T	T	T	T	T	T	T	C	C	C	T	T	T	T	C	T	C	C	T	T	C
ECs1905	262	1897945		murein peptide amidase A	similar to YCJI_ECOLI gi|1787586 (conserved in Escherichia coli K-12)	NP_309932.1	G	G	G	G	G	G	G	G	G	G	G	G	G	G	G	G	G	G	G	G	G	G	G	G	G	G	G	G	G	G	G	G	G	G	G	G	G	G	G	G	G	G	C
ECs1905	275	1897958		murein peptide amidase A	similar to YCJI_ECOLI gi|1787586 (conserved in Escherichia coli K-12)	NP_309932.1	C	C	C	C	C	C	C	C	C	C	C	C	C	C	C	C	C	C	T	C	C	C	C	C	C	C	C	C	C	C	T	C	C	C	C	C	C	C	C	C	C	C	C
ECs1905	280	1897963		murein peptide amidase A	similar to YCJI_ECOLI gi|1787586 (conserved in Escherichia coli K-12)	NP_309932.1	A	A	A	A	A	A	G	G	A	A	A	A	A	A	A	A	A	A	A	A	A	A	A	A	A	A	A	A	A	A	A	A	A	A	A	A	A	A	A	A	A	A	A
ECs1905	301	1897984		murein peptide amidase A	similar to YCJI_ECOLI gi|1787586 (conserved in Escherichia coli K-12)	NP_309932.1	C	C	C	C	C	C	C	C	C	C	C	C	C	C	C	C	C	C	T	C	C	C	C	C	C	C	C	C	C	T	T	T	C	C	C	C	C	C	C	C	C	C	C
ECs1905	304	1897987		murein peptide amidase A	similar to YCJI_ECOLI gi|1787586 (conserved in Escherichia coli K-12)	NP_309932.1	G	G	G	A	G	G	G	G	G	G	G	G	G	G	G	G	G	G	G	G	G	G	G	G	G	G	G	G	G	G	G	G	G	G	G	G	G	G	G	G	G	G	G
ECs1905	314	1897997		murein peptide amidase A	similar to YCJI_ECOLI gi|1787586 (conserved in Escherichia coli K-12)	NP_309932.1	T	T	T	T	T	T	T	T	T	T	T	T	T	T	T	T	T	T	T	T	T	T	T	T	T	T	T	T	T	T	T	T	A	T	T	T	T	T	T	T	T	T	T
ECs1905	316	1897999		murein peptide amidase A	similar to YCJI_ECOLI gi|1787586 (conserved in Escherichia coli K-12)	NP_309932.1	G	G	G	G	G	G	G	G	G	G	G	G	G	G	G	G	G	G	G	G	G	G	G	G	G	G	G	G	G	G	G	G	G	G	G	G	G	G	G	G	G	G	G
ECs1905	328	1898011		murein peptide amidase A	similar to YCJI_ECOLI gi|1787586 (conserved in Escherichia coli K-12)	NP_309932.1	T	T	G	G	G	G	A	A	T	T	T	T	G	T	T	G	G	T	G	T	G	G	G	G	T	G	G	T	G	G	G	G	G	G	G	G	G	G	G	G	G	G	G
ECs1905	341	1898024		murein peptide amidase A	similar to YCJI_ECOLI gi|1787586 (conserved in Escherichia coli K-12)	NP_309932.1	T	T	T	T	T	T	T	T	T	T	T	T	T	T	T	T	T	T	T	T	T	T	T	T	T	T	T	T	T	T	T	T	T	T	T	T	T	T	T	T	T	T	T
ECs1905	352	1898035		murein peptide amidase A	similar to YCJI_ECOLI gi|1787586 (conserved in Escherichia coli K-12)	NP_309932.1	T	T	C	T	T	T	C	C	T	T	T	T	T	T	T	T	T	T	T	T	T	T	T	T	T	T	T	T	T	T	T	T	T	T	T	T	T	T	T	T	T	T	T
ECs1905	355	1898038		murein peptide amidase A	similar to YCJI_ECOLI gi|1787586 (conserved in Escherichia coli K-12)	NP_309932.1	T	T	T	T	T	T	T	T	T	T	T	T	A	T	T	A	A	T	A	T	T	T	T	T	T	T	T	T	T	A	A	T	T	T	T	T	T	T	A	A	T	T	T
ECs1905	358	1898041		murein peptide amidase A	similar to YCJI_ECOLI gi|1787586 (conserved in Escherichia coli K-12)	NP_309932.1	G	G	G	G	G	G	G	G	G	G	G	G	G	G	G	G	G	G	G	G	G	G	G	G	G	G	G	G	G	G	G	A	G	G	G	G	A	G	G	G	G	G	G
ECs1905	364	1898047		murein peptide amidase A	similar to YCJI_ECOLI gi|1787586 (conserved in Escherichia coli K-12)	NP_309932.1	A	A	A	A	A	A	A	A	A	A	A	A	A	A	A	A	A	A	A	A	A	A	A	A	A	G	G	A	A	A	A	A	A	A	G	A	A	A	A	A	A	A	A
ECs1905	378	1898061		murein peptide amidase A	similar to YCJI_ECOLI gi|1787586 (conserved in Escherichia coli K-12)	NP_309932.1	C	C	C	C	C	C	C	C	C	C	C	C	T	C	C	C	C	C	C	C	C	C	C	C	C	C	C	C	C	C	C	C	C	C	C	C	C	C	C	C	C	C	C
ECs1905	397	1898080		murein peptide amidase A	similar to YCJI_ECOLI gi|1787586 (conserved in Escherichia coli K-12)	NP_309932.1	C	C	G	C	C	C	T	T	C	C	C	C	T	C	C	T	T	C	T	C	C	C	C	C	C	G	G	C	C	T	T	T	T	C	G	C	T	C	T	T	C	C	G
ECs1905	405	1898088		murein peptide amidase A	similar to YCJI_ECOLI gi|1787586 (conserved in Escherichia coli K-12)	NP_309932.1	C	C	T	C	C	C	C	C	C	C	C	C	C	C	C	C	C	C	C	C	C	C	C	C	C	C	C	C	C	C	C	C	C	C	C	C	C	C	C	C	C	C	C
ECs1905	415	1898098		murein peptide amidase A	similar to YCJI_ECOLI gi|1787586 (conserved in Escherichia coli K-12)	NP_309932.1	G	G	G	G	G	G	G	G	G	G	G	G	G	G	G	G	G	G	G	G	G	G	G	G	G	G	G	G	G	G	G	G	G	G	G	G	G	G	G	G	G	G	A
ECs1905	418	1898101		murein peptide amidase A	similar to YCJI_ECOLI gi|1787586 (conserved in Escherichia coli K-12)	NP_309932.1	C	C	C	C	C	C	C	C	C	C	C	C	C	C	C	C	C	C	C	C	C	C	C	C	C	C	C	C	C	C	C	T	C	C	C	C	C	C	C	C	C	C	C
ECs1905	421	1898104		murein peptide amidase A	similar to YCJI_ECOLI gi|1787586 (conserved in Escherichia coli K-12)	NP_309932.1	C	C	C	C	C	C	C	C	C	C	C	C	T	C	C	T	T	C	T	C	C	C	C	C	C	C	C	C	C	T	T	T	C	C	C	C	T	C	T	T	C	C	C
ECs1905	435	1898118		murein peptide amidase A	similar to YCJI_ECOLI gi|1787586 (conserved in Escherichia coli K-12)	NP_309932.1	T	T	T	T	T	T	G	G	T	T	T	T	G	T	T	G	G	T	G	T	T	T	T	T	T	T	T	T	T	G	G	G	T	T	T	T	G	T	G	G	T	T	T
ECs1905	455	1898138		murein peptide amidase A	similar to YCJI_ECOLI gi|1787586 (conserved in Escherichia coli K-12)	NP_309932.1	G	G	G	A	G	G	G	G	G	G	G	G	G	G	G	G	G	G	G	G	G	G	G	G	G	G	G	G	G	G	G	G	G	G	G	G	G	G	G	G	G	G	G
ECs1905	472	1898155		murein peptide amidase A	similar to YCJI_ECOLI gi|1787586 (conserved in Escherichia coli K-12)	NP_309932.1	C	C	C	C	T	T	C	C	C	C	C	C	T	C	C	T	T	C	T	C	C	C	C	C	C	C	C	C	C	T	T	T	C	C	C	T	T	T	T	T	C	C	C
ECs1905	474	1898157		murein peptide amidase A	similar to YCJI_ECOLI gi|1787586 (conserved in Escherichia coli K-12)	NP_309932.1	G	G	A	G	A	A	G	G	G	G	G	G	A	G	G	A	A	G	A	G	G	G	G	G	G	A	A	G	G	A	A	A	G	G	A	A	A	A	A	A	G	G	A
ECs1905	494	1898177		murein peptide amidase A	similar to YCJI_ECOLI gi|1787586 (conserved in Escherichia coli K-12)	NP_309932.1	A	A	A	A	A	A	A	A	A	G	G	G	A	G	G	A	A	G	A	G	A	A	A	A	A	A	A	G	A	A	A	A	A	A	A	A	A	A	A	A	A	A	A
ECs1905	505	1898188		murein peptide amidase A	similar to YCJI_ECOLI gi|1787586 (conserved in Escherichia coli K-12)	NP_309932.1	C	C	C	C	C	C	T	T	C	C	C	C	C	C	C	C	C	C	C	C	C	C	C	C	C	C	C	C	C	C	C	C	C	C	C	C	C	C	C	C	C	C	C
ECs1905	514	1898197		murein peptide amidase A	similar to YCJI_ECOLI gi|1787586 (conserved in Escherichia coli K-12)	NP_309932.1	G	G	A	G	G	G	G	G	G	G	G	G	G	G	G	G	G	G	G	G	G	G	G	G	G	A	A	G	G	G	G	G	G	G	A	G	G	G	G	G	G	G	A
ECs1905	526	1898209		murein peptide amidase A	similar to YCJI_ECOLI gi|1787586 (conserved in Escherichia coli K-12)	NP_309932.1	A	A	A	A	A	A	A	A	A	A	A	A	A	A	A	A	A	A	C	A	A	A	A	A	A	A	A	A	A	C	C	A	A	A	A	A	A	A	A	A	A	A	A
ECs1905	535	1898218		murein peptide amidase A	similar to YCJI_ECOLI gi|1787586 (conserved in Escherichia coli K-12)	NP_309932.1	C	C	C	A	A	A	A	A	A	C	C	C	A	C	C	A	A	C	A	C	A	A	A	A	A	C	C	C	A	A	A	A	A	A	C	A	A	A	A	A	A	A	C
ECs1905	563	1898246		murein peptide amidase A	similar to YCJI_ECOLI gi|1787586 (conserved in Escherichia coli K-12)	NP_309932.1	A	A	A	A	A	A	A	A	A	A	A	A	G	A	A	A	A	A	A	A	A	A	A	A	A	A	A	A	A	A	A	A	A	A	A	A	A	A	A	A	A	A	A
ECs1905	564	1898247		murein peptide amidase A	similar to YCJI_ECOLI gi|1787586 (conserved in Escherichia coli K-12)	NP_309932.1	C	C	T	C	C	C	C	C	C	C	C	C	T	C	C	T	T	C	T	C	C	C	C	C	C	C	C	C	C	T	T	T	C	C	C	C	T	C	T	T	C	C	C
ECs1905	613	1898296		murein peptide amidase A	similar to YCJI_ECOLI gi|1787586 (conserved in Escherichia coli K-12)	NP_309932.1	G	G	G	G	G	G	G	G	G	G	G	G	G	G	G	G	G	G	G	G	G	G	G	G	G	G	G	G	G	G	G	G	G	G	G	G	G	G	G	G	G	G	G
ECs1905	614	1898297		murein peptide amidase A	similar to YCJI_ECOLI gi|1787586 (conserved in Escherichia coli K-12)	NP_309932.1	C	C	C	T	C	C	C	C	C	C	C	C	T	C	C	T	T	C	T	C	C	C	C	C	C	C	C	C	C	T	T	T	C	C	C	C	T	C	T	T	C	C	C
ECs1905	616	1898299		murein peptide amidase A	similar to YCJI_ECOLI gi|1787586 (conserved in Escherichia coli K-12)	NP_309932.1	G	G	G	A	A	A	A	A	A	G	G	G	A	G	G	A	A	G	A	G	A	A	A	A	A	G	G	G	A	A	A	A	A	A	G	A	A	A	A	A	A	A	G
ECs1905	621	1898304		murein peptide amidase A	similar to YCJI_ECOLI gi|1787586 (conserved in Escherichia coli K-12)	NP_309932.1	C	C	C	C	C	C	C	C	C	G	G	G	C	C	C	C	C	C	C	C	C	C	C	C	C	C	C	G	C	C	C	C	C	C	C	C	C	C	C	C	C	C	C
ECs1905	622	1898305		murein peptide amidase A	similar to YCJI_ECOLI gi|1787586 (conserved in Escherichia coli K-12)	NP_309932.1	T	T	T	T	T	T	T	T	T	T	T	T	T	T	T	T	T	T	G	T	T	T	T	T	T	T	T	T	T	T	G	T	T	T	T	T	T	T	T	T	T	T	T
ECs1905	623	1898306		murein peptide amidase A	similar to YCJI_ECOLI gi|1787586 (conserved in Escherichia coli K-12)	NP_309932.1	G	G	G	A	G	G	G	G	G	G	G	G	G	G	G	G	G	G	G	G	G	G	G	G	G	G	G	G	G	G	G	G	G	G	G	G	G	G	G	G	G	G	G
ECs1905	625	1898308		murein peptide amidase A	similar to YCJI_ECOLI gi|1787586 (conserved in Escherichia coli K-12)	NP_309932.1	A	A	A	A	A	A	A	A	A	A	A	A	A	A	A	A	A	A	T	A	A	A	A	A	A	A	A	A	A	A	T	A	A	A	A	A	A	A	A	A	A	A	A
ECs1905	627	1898310		murein peptide amidase A	similar to YCJI_ECOLI gi|1787586 (conserved in Escherichia coli K-12)	NP_309932.1	G	G	G	G	G	G	T	T	G	G	G	G	G	G	G	G	G	G	G	G	G	G	G	G	T	G	G	G	G	G	G	G	G	G	G	G	G	G	G	G	T	G	G
ECs1905	631	1898314		murein peptide amidase A	similar to YCJI_ECOLI gi|1787586 (conserved in Escherichia coli K-12)	NP_309932.1	A	A	A	C	A	A	C	C	A	A	A	A	C	A	A	C	C	A	C	A	C	C	C	C	C	A	A	A	C	C	C	C	C	C	A	A	C	A	C	C	C	C	A
ECs1905	643	1898326		murein peptide amidase A	similar to YCJI_ECOLI gi|1787586 (conserved in Escherichia coli K-12)	NP_309932.1	T	T	T	T	T	T	T	T	T	T	T	T	T	T	T	T	T	T	T	T	T	T	T	T	T	T	T	T	T	T	T	T	T	T	T	T	T	T	T	T	T	T	T
ECs1905	646	1898329		murein peptide amidase A	similar to YCJI_ECOLI gi|1787586 (conserved in Escherichia coli K-12)	NP_309932.1	C	C	C	C	C	C	C	C	C	C	C	C	C	C	C	C	C	C	C	C	C	C	C	C	C	C	C	C	C	C	C	C	C	C	C	C	C	C	C	C	C	C	C
ECs1905	647	1898330		murein peptide amidase A	similar to YCJI_ECOLI gi|1787586 (conserved in Escherichia coli K-12)	NP_309932.1	G	G	G	G	G	G	G	G	G	G	G	G	G	G	G	G	G	G	G	G	G	G	G	G	G	G	G	G	G	G	G	G	G	G	G	G	G	G	G	G	G	G	G
ECs1905	682	1898365		murein peptide amidase A	similar to YCJI_ECOLI gi|1787586 (conserved in Escherichia coli K-12)	NP_309932.1	T	T	T	T	T	T	T	T	T	T	T	T	T	T	T	T	T	T	T	T	T	T	T	T	T	T	T	T	T	T	T	T	T	T	T	T	T	T	T	T	T	T	T
ECs1905	685	1898368		murein peptide amidase A	similar to YCJI_ECOLI gi|1787586 (conserved in Escherichia coli K-12)	NP_309932.1	G	G	G	G	G	G	G	G	G	G	G	G	G	G	G	G	G	G	G	G	G	G	G	G	G	G	G	G	G	G	G	G	G	G	G	G	G	G	G	G	G	G	G
ECs1905	718	1898401		murein peptide amidase A	similar to YCJI_ECOLI gi|1787586 (conserved in Escherichia coli K-12)	NP_309932.1	G	G	A	G	G	G	G	G	G	G	G	G	A	G	G	A	A	G	A	G	G	G	G	G	G	G	G	G	G	A	A	A	G	G	G	G	A	G	A	A	G	G	G
ECs1905	719	1898402		murein peptide amidase A	similar to YCJI_ECOLI gi|1787586 (conserved in Escherichia coli K-12)	NP_309932.1	G	G	G	G	G	G	T	T	T	G	G	G	G	G	G	G	G	G	G	G	G	G	G	G	T	G	G	G	G	G	G	G	G	G	G	G	G	G	G	G	T	G	G
ECs1905	772	1898455		murein peptide amidase A	similar to YCJI_ECOLI gi|1787586 (conserved in Escherichia coli K-12)	NP_309932.1	A	A	A	A	A	A	A	A	A	A	A	A	A	A	A	A	A	A	A	A	A	A	A	A	A	A	A	A	A	T	A	A	A	A	A	A	A	A	A	A	A	A	A
ECs2030	15	2015955		hypothetical protein	similar to B1425_ECOLI gi|1787694 (conserved in Escherichia coli K-12)	NP_310057.1	C	C	C	C	C	C	C	C	C	C	C	C	C	C	C	C	C	C	C	C	C	C	C	C	C	C	C	C	C	C	C	C	C	C	C	C	T	C	C	C	C	C	C
ECs2030	17	2015957		hypothetical protein	similar to B1425_ECOLI gi|1787694 (conserved in Escherichia coli K-12)	NP_310057.1	G	G	G	G	G	G	G	G	G	G	G	G	G	G	G	G	G	G	G	G	G	G	G	G	G	G	G	G	G	G	G	G	G	G	G	G	A	G	C	C	G	G	G
ECs2030	41	2015981		hypothetical protein	similar to B1425_ECOLI gi|1787694 (conserved in Escherichia coli K-12)	NP_310057.1	G	G	G	G	G	G	G	G	G	G	G	G	G	G	G	G	G	G	G	G	G	G	G	G	G	G	G	G	G	C	G	G	G	G	G	G	G	G	G	G	G	G	C
ECs2030	62	2016002		hypothetical protein	similar to B1425_ECOLI gi|1787694 (conserved in Escherichia coli K-12)	NP_310057.1	C	C	C	C	C	C	C	C	C	C	C	C	T	C	C	T	T	C	T	C	C	C	C	C	C	C	C	C	C	C	T	T	C	C	C	C	T	C	T	T	C	C	C
ECs2030	80	2016020		hypothetical protein	similar to B1425_ECOLI gi|1787694 (conserved in Escherichia coli K-12)	NP_310057.1	A	A	A	A	A	A	A	A	A	A	A	A	A	A	A	A	A	A	A	A	A	A	A	A	A	A	A	A	A	A	A	A	A	A	A	A	A	A	A	A	A	A	A
ECs2030	82	2016022		hypothetical protein	similar to B1425_ECOLI gi|1787694 (conserved in Escherichia coli K-12)	NP_310057.1	C	C	T	T	C	C	C	C	C	C	C	C	C	C	C	C	C	C	C	T	C	C	C	C	C	C	C	C	C	C	C	C	C	C	T	C	C	C	C	C	C	C	C
ECs2030	83	2016023		hypothetical protein	similar to B1425_ECOLI gi|1787694 (conserved in Escherichia coli K-12)	NP_310057.1	G	G	G	G	G	G	G	G	G	G	G	G	G	G	G	G	G	G	A	G	G	G	G	G	G	G	G	G	G	G	A	G	G	G	G	G	G	G	G	G	G	G	G
ECs2030	96	2016036		hypothetical protein	similar to B1425_ECOLI gi|1787694 (conserved in Escherichia coli K-12)	NP_310057.1	C	C	C	C	C	C	C	C	C	C	C	C	C	C	C	C	C	C	C	C	C	C	C	C	C	C	C	C	C	C	C	C	C	C	C	C	C	C	C	C	C	C	T
ECs2030	98	2016038		hypothetical protein	similar to B1425_ECOLI gi|1787694 (conserved in Escherichia coli K-12)	NP_310057.1	C	C	C	C	C	C	C	C	C	C	C	C	T	C	C	T	T	C	T	C	C	C	C	C	C	C	C	C	C	C	T	T	C	C	C	C	T	C	T	T	C	C	C
ECs2030	115	2016055		hypothetical protein	similar to B1425_ECOLI gi|1787694 (conserved in Escherichia coli K-12)	NP_310057.1	C	C	T	C	C	C	C	C	C	C	C	C	C	C	C	C	C	C	C	C	C	C	C	C	C	C	C	C	C	C	C	C	C	C	C	C	C	C	C	C	C	C	C
ECs2030	116	2016056		hypothetical protein	similar to B1425_ECOLI gi|1787694 (conserved in Escherichia coli K-12)	NP_310057.1	G	G	G	G	G	G	G	G	G	G	G	G	A	G	G	G	G	G	G	G	G	G	G	G	G	G	G	G	G	G	G	G	G	G	G	G	G	G	G	G	G	G	G
ECs2030	148	2016088		hypothetical protein	similar to B1425_ECOLI gi|1787694 (conserved in Escherichia coli K-12)	NP_310057.1	C	C	C	C	C	C	C	C	C	C	C	C	C	C	C	C	C	C	C	C	C	C	C	C	C	C	C	C	C	C	C	C	C	C	C	C	T	C	C	C	C	C	C
ECs2030	171	2016111		hypothetical protein	similar to B1425_ECOLI gi|1787694 (conserved in Escherichia coli K-12)	NP_310057.1	A	A	A	A	A	A	A	A	A	A	A	A	A	A	A	A	A	A	A	A	A	A	A	A	A	A	A	A	A	A	A	A	A	A	A	A	C	A	A	A	A	A	A
ECs2030	173	2016113		hypothetical protein	similar to B1425_ECOLI gi|1787694 (conserved in Escherichia coli K-12)	NP_310057.1	G	G	G	G	G	G	G	G	G	G	G	G	G	G	G	G	G	G	G	G	G	G	G	G	G	G	G	G	G	G	G	G	G	G	G	G	G	G	G	G	G	G	G
ECs2030	190	2016130		hypothetical protein	similar to B1425_ECOLI gi|1787694 (conserved in Escherichia coli K-12)	NP_310057.1	C	C	C	C	C	C	C	C	C	C	C	C	C	C	C	C	C	C	C	C	C	C	C	C	C	C	C	C	C	C	C	C	C	C	C	C	C	C	C	C	C	C	C
ECs2030	192	2016132		hypothetical protein	similar to B1425_ECOLI gi|1787694 (conserved in Escherichia coli K-12)	NP_310057.1	C	C	A	C	C	C	C	C	C	C	C	C	C	C	C	C	C	C	C	C	C	C	C	C	C	C	C	C	C	C	C	C	C	C	C	C	C	C	C	C	C	C	C
ECs2030	195	2016135		hypothetical protein	similar to B1425_ECOLI gi|1787694 (conserved in Escherichia coli K-12)	NP_310057.1	T	T	T	T	T	T	T	T	T	T	T	T	T	T	T	T	T	T	T	T	T	T	T	T	T	T	T	T	T	T	T	T	T	T	T	T	T	T	T	T	T	T	T
ECs2080	33	2072792		formate dehydrogenase-N subunit gamma	nitrate-inducible, cytochrome b556(fdn) component of formate dehydrogenase	NP_310107.1	A	A	A	A	A	A	A	A	A	A	A	A	G	A	A	A	A	A	A	A	A	A	A	A	A	A	A	A	A	G	A	A	A	A	A	A	A	A	G	G	A	A	A
ECs2080	63	2072822		formate dehydrogenase-N subunit gamma	nitrate-inducible, cytochrome b556(fdn) component of formate dehydrogenase	NP_310107.1	G	G	G	G	G	G	G	G	G	G	G	G	G	G	G	G	G	G	G	G	G	G	G	G	G	G	G	G	G	G	G	G	G	G	G	G	G	G	A	A	G	G	G
ECs2080	150	2072909		formate dehydrogenase-N subunit gamma	nitrate-inducible, cytochrome b556(fdn) component of formate dehydrogenase	NP_310107.1	G	G	G	G	G	G	G	G	G	G	G	G	G	G	G	G	G	G	G	A	G	G	G	G	G	G	G	G	G	G	G	G	G	G	G	G	G	G	G	G	G	G	G
ECs2080	152	2072911		formate dehydrogenase-N subunit gamma	nitrate-inducible, cytochrome b556(fdn) component of formate dehydrogenase	NP_310107.1	A	A	A	A	A	A	A	A	A	A	A	A	A	A	A	A	A	A	A	A	A	A	A	A	A	A	A	A	A	T	A	A	A	A	A	A	A	A	A	A	A	A	A
ECs2080	159	2072918		formate dehydrogenase-N subunit gamma	nitrate-inducible, cytochrome b556(fdn) component of formate dehydrogenase	NP_310107.1	A	A	A	A	A	A	A	A	A	A	A	A	A	A	A	A	A	A	G	A	A	A	A	A	A	A	A	A	A	A	G	G	A	A	A	A	A	A	A	A	A	A	A
ECs2080	162	2072921		formate dehydrogenase-N subunit gamma	nitrate-inducible, cytochrome b556(fdn) component of formate dehydrogenase	NP_310107.1	C	C	C	C	C	C	C	C	C	C	C	C	C	C	C	C	C	C	C	C	C	C	C	C	C	C	C	C	C	C	C	C	C	C	C	C	C	C	C	C	T	C	C
ECs2080	174	2072933		formate dehydrogenase-N subunit gamma	nitrate-inducible, cytochrome b556(fdn) component of formate dehydrogenase	NP_310107.1	G	G	G	G	G	G	G	G	G	G	G	G	G	G	G	G	G	G	G	G	A	A	A	A	G	G	G	G	A	G	G	G	G	A	G	G	G	G	G	G	A	A	G
ECs2080	177	2072936		formate dehydrogenase-N subunit gamma	nitrate-inducible, cytochrome b556(fdn) component of formate dehydrogenase	NP_310107.1	C	C	C	C	T	T	T	T	T	T	T	T	C	T	C	C	C	C	C	C	C	C	C	C	T	T	C	T	C	C	C	C	T	C	C	T	C	C	C	C	C	C	C
ECs2080	198	2072957		formate dehydrogenase-N subunit gamma	nitrate-inducible, cytochrome b556(fdn) component of formate dehydrogenase	NP_310107.1	C	C	C	C	C	C	C	C	C	C	C	C	C	C	C	C	C	C	C	C	C	C	C	C	C	C	C	C	C	C	C	C	C	C	C	C	C	C	C	C	C	C	C
ECs2080	199	2072958		formate dehydrogenase-N subunit gamma	nitrate-inducible, cytochrome b556(fdn) component of formate dehydrogenase	NP_310107.1	G	G	G	G	G	G	G	A	G	G	G	G	G	G	G	G	G	G	G	G	G	G	G	G	G	G	G	G	G	G	G	G	G	G	G	G	G	G	G	G	G	G	G
ECs2080	201	2072960		formate dehydrogenase-N subunit gamma	nitrate-inducible, cytochrome b556(fdn) component of formate dehydrogenase	NP_310107.1	A	A	G	A	A	A	A	A	A	A	A	A	G	A	A	G	G	A	G	A	A	A	A	A	A	A	A	A	A	G	G	G	A	A	A	A	G	G	G	G	A	A	G
ECs2080	270	2073029		formate dehydrogenase-N subunit gamma	nitrate-inducible, cytochrome b556(fdn) component of formate dehydrogenase	NP_310107.1	G	G	G	G	G	G	G	G	G	G	G	G	G	G	G	G	G	G	G	G	A	A	A	A	G	G	G	G	A	G	G	G	G	A	G	G	G	G	G	G	G	A	G
ECs2080	277	2073036		formate dehydrogenase-N subunit gamma	nitrate-inducible, cytochrome b556(fdn) component of formate dehydrogenase	NP_310107.1	G	G	G	G	G	G	G	G	A	G	G	G	G	G	G	G	G	G	G	G	G	G	G	G	G	G	G	G	G	G	G	G	G	G	G	G	G	G	G	G	G	G	G
ECs2080	288	2073047		formate dehydrogenase-N subunit gamma	nitrate-inducible, cytochrome b556(fdn) component of formate dehydrogenase	NP_310107.1	A	A	A	A	G	G	G	G	G	G	G	G	A	G	G	A	A	G	A	A	G	G	G	G	G	G	G	G	G	A	A	A	G	G	A	G	A	G	A	A	A	G	A
ECs2080	303	2073062		formate dehydrogenase-N subunit gamma	nitrate-inducible, cytochrome b556(fdn) component of formate dehydrogenase	NP_310107.1	C	C	C	C	T	T	T	T	T	T	T	T	C	T	T	C	C	T	C	C	T	T	T	T	T	T	T	T	T	C	C	C	T	T	C	T	C	T	C	C	C	T	C
ECs2080	318	2073077		formate dehydrogenase-N subunit gamma	nitrate-inducible, cytochrome b556(fdn) component of formate dehydrogenase	NP_310107.1	T	T	T	T	C	C	C	C	C	C	C	C	C	C	C	C	C	C	C	T	C	C	C	C	C	C	C	C	C	C	C	C	C	C	T	C	C	C	C	C	C	C	C
ECs2080	321	2073080		formate dehydrogenase-N subunit gamma	nitrate-inducible, cytochrome b556(fdn) component of formate dehydrogenase	NP_310107.1	T	T	T	T	T	T	T	T	T	T	T	T	T	T	T	T	T	T	T	T	T	T	T	T	T	T	T	T	T	G	T	T	T	T	T	T	T	T	T	T	T	T	T
ECs2080	339	2073098		formate dehydrogenase-N subunit gamma	nitrate-inducible, cytochrome b556(fdn) component of formate dehydrogenase	NP_310107.1	A	A	A	A	A	A	A	A	A	A	A	A	A	A	A	A	A	A	A	A	A	A	A	A	A	A	A	A	A	A	A	A	A	A	A	A	A	A	A	A	A	A	A
ECs2080	357	2073116		formate dehydrogenase-N subunit gamma	nitrate-inducible, cytochrome b556(fdn) component of formate dehydrogenase	NP_310107.1	G	G	G	G	G	G	G	G	G	G	G	G	A	G	G	A	A	G	A	G	G	G	G	G	G	G	G	G	G	G	A	A	G	G	G	G	A	G	A	A	G	G	G
ECs2080	382	2073141		formate dehydrogenase-N subunit gamma	nitrate-inducible, cytochrome b556(fdn) component of formate dehydrogenase	NP_310107.1	C	C	C	C	C	C	C	C	C	C	C	C	C	C	C	C	C	C	C	C	C	C	C	C	C	C	C	C	C	C	C	C	C	C	C	C	C	C	C	C	T	C	T
ECs2080	393	2073152		formate dehydrogenase-N subunit gamma	nitrate-inducible, cytochrome b556(fdn) component of formate dehydrogenase	NP_310107.1	G	G	G	G	G	G	G	G	G	G	G	G	A	G	G	A	A	G	A	G	G	G	G	G	G	G	G	G	G	G	A	A	G	G	G	G	A	G	G	G	G	G	G
ECs2080	404	2073163		formate dehydrogenase-N subunit gamma	nitrate-inducible, cytochrome b556(fdn) component of formate dehydrogenase	NP_310107.1	G	G	G	G	G	G	G	G	T	G	G	G	G	G	G	G	G	G	G	G	G	G	G	G	G	G	G	G	G	G	G	G	G	G	G	G	G	G	G	G	G	G	G
ECs2080	420	2073179		formate dehydrogenase-N subunit gamma	nitrate-inducible, cytochrome b556(fdn) component of formate dehydrogenase	NP_310107.1	G	G	G	G	G	G	G	G	G	G	G	G	G	G	G	A	A	G	G	G	G	G	G	G	G	G	G	G	G	G	G	G	G	G	G	G	G	G	G	G	G	G	G
ECs2080	435	2073194		formate dehydrogenase-N subunit gamma	nitrate-inducible, cytochrome b556(fdn) component of formate dehydrogenase	NP_310107.1	G	G	G	G	G	G	G	G	G	G	G	G	A	G	G	A	A	G	A	G	G	G	G	G	G	G	G	G	G	G	A	A	G	G	G	G	A	G	A	A	G	G	G
ECs2080	444	2073203		formate dehydrogenase-N subunit gamma	nitrate-inducible, cytochrome b556(fdn) component of formate dehydrogenase	NP_310107.1	T	T	T	T	T	T	T	T	T	T	T	T	C	T	T	C	C	T	C	T	T	T	T	T	T	T	T	T	T	T	C	C	T	T	T	T	C	T	C	C	C	T	T
ECs2080	447	2073206		formate dehydrogenase-N subunit gamma	nitrate-inducible, cytochrome b556(fdn) component of formate dehydrogenase	NP_310107.1	C	C	C	C	C	C	C	C	C	C	C	C	T	C	C	T	T	C	T	C	C	C	C	C	C	C	C	C	C	C	T	T	C	C	C	C	T	C	T	T	T	C	C
ECs2080	450	2073209		formate dehydrogenase-N subunit gamma	nitrate-inducible, cytochrome b556(fdn) component of formate dehydrogenase	NP_310107.1	C	C	C	C	C	C	C	C	C	C	C	C	T	C	C	T	T	C	T	C	C	C	C	C	C	C	C	C	C	C	T	T	C	C	C	C	T	C	T	T	T	C	C
ECs2080	462	2073221		formate dehydrogenase-N subunit gamma	nitrate-inducible, cytochrome b556(fdn) component of formate dehydrogenase	NP_310107.1	C	C	C	C	C	C	C	C	C	C	C	C	C	C	C	C	C	C	C	C	C	C	C	C	C	C	C	C	C	T	C	C	C	C	C	C	C	C	C	C	C	C	T
ECs2080	465	2073224		formate dehydrogenase-N subunit gamma	nitrate-inducible, cytochrome b556(fdn) component of formate dehydrogenase	NP_310107.1	C	C	C	C	C	C	C	C	C	C	C	C	T	C	C	T	T	C	T	C	C	C	C	C	C	C	C	C	C	C	T	T	C	C	C	C	T	C	T	T	C	C	C
ECs2080	474	2073233		formate dehydrogenase-N subunit gamma	nitrate-inducible, cytochrome b556(fdn) component of formate dehydrogenase	NP_310107.1	G	G	C	C	G	G	G	G	G	G	G	G	G	G	G	G	G	G	G	C	G	G	G	G	G	G	G	G	G	G	G	A	G	G	C	G	G	G	G	G	G	G	G
ECs2080	477	2073236		formate dehydrogenase-N subunit gamma	nitrate-inducible, cytochrome b556(fdn) component of formate dehydrogenase	NP_310107.1	T	T	T	C	T	T	T	T	T	T	T	T	T	T	T	T	T	T	T	C	T	T	T	T	T	T	T	T	T	T	T	T	T	T	C	T	T	T	T	T	T	T	T
ECs2080	522	2073281		formate dehydrogenase-N subunit gamma	nitrate-inducible, cytochrome b556(fdn) component of formate dehydrogenase	NP_310107.1	C	C	T	T	C	C	C	C	C	C	C	C	C	C	T	C	C	T	C	T	C	C	C	C	C	T	T	C	C	C	C	C	C	C	T	C	C	T	C	C	T	C	C
ECs2080	528	2073287		formate dehydrogenase-N subunit gamma	nitrate-inducible, cytochrome b556(fdn) component of formate dehydrogenase	NP_310107.1	G	G	G	G	G	G	G	G	G	G	G	G	G	G	G	G	G	G	A	G	G	G	G	G	G	G	G	G	G	G	A	G	G	G	G	G	G	G	G	G	G	G	G
ECs2080	534	2073293		formate dehydrogenase-N subunit gamma	nitrate-inducible, cytochrome b556(fdn) component of formate dehydrogenase	NP_310107.1	G	G	A	A	G	G	G	G	G	G	G	G	A	G	G	A	A	G	A	A	A	A	A	A	G	A	A	G	A	A	A	A	G	A	A	G	A	G	A	A	A	A	A
ECs2080	564	2073323		formate dehydrogenase-N subunit gamma	nitrate-inducible, cytochrome b556(fdn) component of formate dehydrogenase	NP_310107.1	G	G	G	A	G	G	G	G	G	G	G	G	G	G	G	G	G	G	G	A	G	G	G	G	G	A	A	G	G	G	G	G	G	G	A	G	G	G	G	G	G	G	G
ECs2080	567	2073326		formate dehydrogenase-N subunit gamma	nitrate-inducible, cytochrome b556(fdn) component of formate dehydrogenase	NP_310107.1	C	C	C	T	C	C	C	C	C	C	C	C	C	C	C	C	C	C	C	T	C	C	C	C	C	T	T	C	C	C	C	C	C	C	T	C	C	C	C	C	C	C	C
ECs2080	594	2073353		formate dehydrogenase-N subunit gamma	nitrate-inducible, cytochrome b556(fdn) component of formate dehydrogenase	NP_310107.1	G	G	G	G	G	G	G	G	G	G	G	G	G	G	A	G	G	A	G	G	G	G	G	G	G	G	G	G	G	G	G	G	G	G	G	G	G	A	G	G	A	G	G
ECs2080	606	2073365		formate dehydrogenase-N subunit gamma	nitrate-inducible, cytochrome b556(fdn) component of formate dehydrogenase	NP_310107.1	T	T	T	T	T	T	T	T	T	T	T	T	T	T	T	A	A	T	T	T	T	T	T	T	T	T	T	T	T	T	T	A	T	T	T	T	T	T	T	T	T	T	T
ECs2080	649	2073408		formate dehydrogenase-N subunit gamma	nitrate-inducible, cytochrome b556(fdn) component of formate dehydrogenase	NP_310107.1	A	A	A	A	A	A	A	A	A	A	A	A	T	A	A	T	T	A	A	A	A	A	A	A	A	A	A	A	A	A	A	T	A	A	A	A	A	A	T	T	A	A	A
ECs2305	39	2272659		multidrug efflux system protein MdtI	with MdtJ is involved in resistance to deoxycholate, nalidixic acid, fosfomycin, and SDS	NP_310332.1	A	A	A	A	A	A	A	A	A	A	A	A	G	A	A	G	G	A	A	A	A	A	A	A	A	A	A	A	A	A	A	G	A	A	A	A	G	A	G	G	A	A	A
ECs2305	40	2272660		multidrug efflux system protein MdtI	with MdtJ is involved in resistance to deoxycholate, nalidixic acid, fosfomycin, and SDS	NP_310332.1	G	G	G	G	G	G	G	G	G	G	G	G	C	G	G	C	C	G	G	G	G	G	G	G	G	G	G	G	G	G	G	C	G	G	G	G	C	G	C	C	G	G	G
ECs2305	72	2272692		multidrug efflux system protein MdtI	with MdtJ is involved in resistance to deoxycholate, nalidixic acid, fosfomycin, and SDS	NP_310332.1	G	G	G	G	G	G	G	G	G	G	G	G	G	G	G	T	T	G	G	G	G	G	G	G	G	G	G	G	G	G	G	T	G	G	G	G	G	G	T	T	G	G	G
ECs2305	121	2272741		multidrug efflux system protein MdtI	with MdtJ is involved in resistance to deoxycholate, nalidixic acid, fosfomycin, and SDS	NP_310332.1	C	C	C	C	C	C	C	C	C	C	C	C	C	C	C	C	C	C	C	C	C	C	C	C	C	C	C	C	C	C	C	C	C	C	C	C	C	C	C	C	C	C	C
ECs2305	157	2272777		multidrug efflux system protein MdtI	with MdtJ is involved in resistance to deoxycholate, nalidixic acid, fosfomycin, and SDS	NP_310332.1	T	T	C	C	C	C	C	C	C	C	C	C	C	C	C	C	C	C	C	C	C	C	C	C	C	C	C	C	C	C	C	C	C	C	C	C	C	C	C	C	C	C	C
ECs2305	163	2272783		multidrug efflux system protein MdtI	with MdtJ is involved in resistance to deoxycholate, nalidixic acid, fosfomycin, and SDS	NP_310332.1	T	T	A	A	T	T	T	T	T	T	T	T	A	T	T	A	A	T	A	A	A	A	A	A	T	A	A	T	A	A	A	A	T	A	A	T	A	T	A	A	T	A	A
ECs2305	169	2272789		multidrug efflux system protein MdtI	with MdtJ is involved in resistance to deoxycholate, nalidixic acid, fosfomycin, and SDS	NP_310332.1	C	C	C	C	C	C	C	C	C	C	C	C	C	C	C	C	C	C	C	T	C	C	C	C	C	C	T	C	C	C	C	C	C	C	T	C	C	C	C	C	C	C	C
ECs2305	202	2272822		multidrug efflux system protein MdtI	with MdtJ is involved in resistance to deoxycholate, nalidixic acid, fosfomycin, and SDS	NP_310332.1	C	C	T	C	C	C	C	C	C	C	C	C	C	C	C	C	C	C	C	C	C	C	C	C	C	C	C	C	C	C	C	C	C	C	C	C	C	C	C	C	C	C	C
ECs2305	204	2272824		multidrug efflux system protein MdtI	with MdtJ is involved in resistance to deoxycholate, nalidixic acid, fosfomycin, and SDS	NP_310332.1	C	C	C	C	C	C	C	C	C	C	C	C	C	C	C	C	C	C	C	C	C	C	C	C	C	C	C	C	C	C	C	C	C	C	C	C	C	C	C	C	C	C	A
ECs2305	208	2272828		multidrug efflux system protein MdtI	with MdtJ is involved in resistance to deoxycholate, nalidixic acid, fosfomycin, and SDS	NP_310332.1	G	G	G	G	G	G	G	G	G	G	G	G	G	G	G	A	A	G	A	G	G	G	G	G	G	G	G	G	G	G	A	A	G	G	G	G	A	G	A	A	G	G	G
ECs2305	231	2272851		multidrug efflux system protein MdtI	with MdtJ is involved in resistance to deoxycholate, nalidixic acid, fosfomycin, and SDS	NP_310332.1	G	G	G	G	G	G	G	G	G	G	G	G	A	G	G	G	G	G	G	G	G	G	G	G	G	G	G	G	G	G	G	G	G	G	G	G	G	G	G	G	G	G	G
ECs2305	235	2272855		multidrug efflux system protein MdtI	with MdtJ is involved in resistance to deoxycholate, nalidixic acid, fosfomycin, and SDS	NP_310332.1	A	A	A	A	A	A	A	A	A	A	A	A	A	A	A	A	A	A	A	A	A	A	A	A	A	A	A	A	A	A	A	A	A	A	A	A	A	A	A	G	A	A	A
ECs2305	270	2272890		multidrug efflux system protein MdtI	with MdtJ is involved in resistance to deoxycholate, nalidixic acid, fosfomycin, and SDS	NP_310332.1	C	C	C	C	C	C	C	C	C	C	C	C	C	C	C	C	C	C	T	C	C	C	C	C	C	C	C	C	C	C	T	C	C	C	C	C	C	C	C	C	C	C	C
ECs2305	301	2272921		multidrug efflux system protein MdtI	with MdtJ is involved in resistance to deoxycholate, nalidixic acid, fosfomycin, and SDS	NP_310332.1	G	G	G	G	G	G	G	G	G	G	G	G	G	G	G	G	G	G	G	G	G	G	G	G	G	G	G	G	G	G	G	G	G	G	G	G	G	G	G	G	G	G	G
ECs2305	304	2272924		multidrug efflux system protein MdtI	with MdtJ is involved in resistance to deoxycholate, nalidixic acid, fosfomycin, and SDS	NP_310332.1	G	G	G	G	G	G	G	G	G	G	G	G	G	G	G	G	G	G	G	G	G	G	G	G	A	G	G	G	G	G	G	G	G	G	G	G	G	G	G	G	G	G	G
ECs2305	325	2272945		multidrug efflux system protein MdtI	with MdtJ is involved in resistance to deoxycholate, nalidixic acid, fosfomycin, and SDS	NP_310332.1	C	C	C	C	C	C	C	C	C	C	C	C	C	C	C	C	C	C	C	C	C	C	C	C	C	C	C	C	C	C	C	C	C	C	C	C	C	C	C	C	C	C	C
ECs2389	58	2361534	sufC	cysteine desulfurase	part of SUF system involved in inserting iron-sulfur clusters into proteins; in Escherichia coli this protein forms a complex with SufBD; the SufBCD complex stimulates the cysteine desulfurase SufS in conjunction with SufE	NP_310416.1	G	G	G	G	G	G	G	G	G	G	G	G	G	G	G	G	G	G	G	G	G	G	G	G	G	G	G	G	G	G	G	G	G	G	G	G	G	G	G	G	G	G	G
ECs2389	64	2361540	sufC	cysteine desulfurase	part of SUF system involved in inserting iron-sulfur clusters into proteins; in Escherichia coli this protein forms a complex with SufBD; the SufBCD complex stimulates the cysteine desulfurase SufS in conjunction with SufE	NP_310416.1	G	G	G	G	G	G	G	G	G	G	G	G	G	G	G	G	G	G	G	G	G	G	G	G	G	G	G	G	G	G	G	G	G	G	G	G	G	G	G	G	G	G	G
ECs2389	66	2361542	sufC	cysteine desulfurase	part of SUF system involved in inserting iron-sulfur clusters into proteins; in Escherichia coli this protein forms a complex with SufBD; the SufBCD complex stimulates the cysteine desulfurase SufS in conjunction with SufE	NP_310416.1	C	C	C	C	C	C	C	C	C	C	C	C	C	C	C	C	C	C	C	C	C	C	C	C	C	C	C	C	C	C	C	T	C	C	C	C	C	C	C	C	C	C	C
ECs2389	86	2361562	sufC	cysteine desulfurase	part of SUF system involved in inserting iron-sulfur clusters into proteins; in Escherichia coli this protein forms a complex with SufBD; the SufBCD complex stimulates the cysteine desulfurase SufS in conjunction with SufE	NP_310416.1	T	T	T	T	T	T	T	C	T	T	T	T	T	T	T	T	T	T	T	T	T	T	T	T	T	T	T	T	T	T	T	T	T	T	T	T	T	T	T	T	T	T	T
ECs2389	91	2361567	sufC	cysteine desulfurase	part of SUF system involved in inserting iron-sulfur clusters into proteins; in Escherichia coli this protein forms a complex with SufBD; the SufBCD complex stimulates the cysteine desulfurase SufS in conjunction with SufE	NP_310416.1	T	T	C	T	T	T	T	T	T	T	T	T	C	T	T	C	C	T	C	C	T	T	T	T	T	T	T	T	T	T	C	C	T	T	C	T	C	T	C	C	T	T	C
ECs2389	97	2361573	sufC	cysteine desulfurase	part of SUF system involved in inserting iron-sulfur clusters into proteins; in Escherichia coli this protein forms a complex with SufBD; the SufBCD complex stimulates the cysteine desulfurase SufS in conjunction with SufE	NP_310416.1	A	A	G	A	A	A	A	A	A	A	A	A	A	A	A	A	A	A	A	A	A	A	A	A	A	A	A	A	A	A	A	A	A	A	A	A	A	A	A	A	A	A	A
ECs2389	100	2361576	sufC	cysteine desulfurase	part of SUF system involved in inserting iron-sulfur clusters into proteins; in Escherichia coli this protein forms a complex with SufBD; the SufBCD complex stimulates the cysteine desulfurase SufS in conjunction with SufE	NP_310416.1	G	G	G	A	A	A	G	G	G	G	G	G	G	G	A	G	G	A	G	G	A	A	A	A	A	A	A	G	A	A	G	G	G	A	G	A	G	A	G	G	G	A	G
ECs2389	136	2361612	sufC	cysteine desulfurase	part of SUF system involved in inserting iron-sulfur clusters into proteins; in Escherichia coli this protein forms a complex with SufBD; the SufBCD complex stimulates the cysteine desulfurase SufS in conjunction with SufE	NP_310416.1	G	G	G	G	G	G	G	G	G	G	G	G	G	G	G	G	G	G	G	G	G	G	G	G	G	G	G	G	G	G	G	G	G	G	G	G	A	G	G	G	G	G	G
ECs2389	160	2361636	sufC	cysteine desulfurase	part of SUF system involved in inserting iron-sulfur clusters into proteins; in Escherichia coli this protein forms a complex with SufBD; the SufBCD complex stimulates the cysteine desulfurase SufS in conjunction with SufE	NP_310416.1	G	G	A	G	G	G	G	G	G	G	G	G	A	G	G	A	A	G	A	A	G	G	G	G	G	G	G	G	G	G	A	A	G	G	A	G	A	G	A	A	A	G	G
ECs2389	169	2361645	sufC	cysteine desulfurase	part of SUF system involved in inserting iron-sulfur clusters into proteins; in Escherichia coli this protein forms a complex with SufBD; the SufBCD complex stimulates the cysteine desulfurase SufS in conjunction with SufE	NP_310416.1	A	A	G	A	A	A	A	A	A	A	A	A	G	A	A	G	G	A	G	G	A	A	A	A	A	A	A	A	A	A	G	G	A	A	G	A	G	A	G	G	G	A	G
ECs2389	196	2361672	sufC	cysteine desulfurase	part of SUF system involved in inserting iron-sulfur clusters into proteins; in Escherichia coli this protein forms a complex with SufBD; the SufBCD complex stimulates the cysteine desulfurase SufS in conjunction with SufE	NP_310416.1	G	G	A	G	G	G	G	G	G	G	G	G	A	G	G	A	A	G	A	A	G	G	G	G	G	G	G	G	G	G	A	A	G	G	A	G	A	G	A	A	A	G	A
ECs2389	214	2361690	sufC	cysteine desulfurase	part of SUF system involved in inserting iron-sulfur clusters into proteins; in Escherichia coli this protein forms a complex with SufBD; the SufBCD complex stimulates the cysteine desulfurase SufS in conjunction with SufE	NP_310416.1	A	A	A	A	A	A	A	A	A	A	A	A	A	A	A	A	A	A	A	A	G	G	G	G	A	A	A	A	G	A	A	A	A	G	A	A	A	A	A	A	G	G	A
ECs2389	226	2361702	sufC	cysteine desulfurase	part of SUF system involved in inserting iron-sulfur clusters into proteins; in Escherichia coli this protein forms a complex with SufBD; the SufBCD complex stimulates the cysteine desulfurase SufS in conjunction with SufE	NP_310416.1	G	G	G	G	G	G	G	G	G	G	G	G	G	G	G	G	G	G	G	G	G	G	G	G	G	G	G	G	G	G	G	G	G	G	G	G	G	G	G	G	G	G	G
ECs2389	232	2361708	sufC	cysteine desulfurase	part of SUF system involved in inserting iron-sulfur clusters into proteins; in Escherichia coli this protein forms a complex with SufBD; the SufBCD complex stimulates the cysteine desulfurase SufS in conjunction with SufE	NP_310416.1	C	C	C	C	C	C	C	C	C	C	C	C	T	C	C	T	T	C	T	T	C	C	C	C	C	C	C	C	C	C	T	T	C	C	T	C	T	C	T	T	C	C	C
ECs2389	235	2361711	sufC	cysteine desulfurase	part of SUF system involved in inserting iron-sulfur clusters into proteins; in Escherichia coli this protein forms a complex with SufBD; the SufBCD complex stimulates the cysteine desulfurase SufS in conjunction with SufE	NP_310416.1	C	C	C	C	C	C	C	C	C	C	C	C	C	C	C	C	C	C	C	C	T	T	T	T	C	C	C	C	T	C	C	C	C	T	C	C	C	C	C	C	C	T	C
ECs2389	247	2361723	sufC	cysteine desulfurase	part of SUF system involved in inserting iron-sulfur clusters into proteins; in Escherichia coli this protein forms a complex with SufBD; the SufBCD complex stimulates the cysteine desulfurase SufS in conjunction with SufE	NP_310416.1	G	G	G	G	G	G	G	G	G	G	G	G	G	G	G	G	G	G	G	G	G	G	G	G	G	G	G	G	G	G	G	G	G	G	G	G	G	G	G	G	G	G	G
ECs2389	254	2361730	sufC	cysteine desulfurase	part of SUF system involved in inserting iron-sulfur clusters into proteins; in Escherichia coli this protein forms a complex with SufBD; the SufBCD complex stimulates the cysteine desulfurase SufS in conjunction with SufE	NP_310416.1	T	T	T	T	T	T	T	T	T	T	T	T	T	T	T	T	T	T	T	T	T	T	T	T	T	T	T	T	T	T	T	T	T	T	T	T	T	T	T	T	T	T	T
ECs2389	307	2361783	sufC	cysteine desulfurase	part of SUF system involved in inserting iron-sulfur clusters into proteins; in Escherichia coli this protein forms a complex with SufBD; the SufBCD complex stimulates the cysteine desulfurase SufS in conjunction with SufE	NP_310416.1	G	G	A	G	G	G	G	G	G	G	G	G	G	G	G	G	G	G	G	G	G	G	G	G	G	G	G	G	G	G	G	G	G	G	G	G	G	G	G	G	G	G	G
ECs2389	334	2361810	sufC	cysteine desulfurase	part of SUF system involved in inserting iron-sulfur clusters into proteins; in Escherichia coli this protein forms a complex with SufBD; the SufBCD complex stimulates the cysteine desulfurase SufS in conjunction with SufE	NP_310416.1	T	T	T	T	T	T	T	T	T	T	T	T	T	T	T	T	T	T	T	T	T	T	T	T	T	C	T	T	T	T	T	T	T	T	T	T	T	T	T	T	T	T	T
ECs2389	343	2361819	sufC	cysteine desulfurase	part of SUF system involved in inserting iron-sulfur clusters into proteins; in Escherichia coli this protein forms a complex with SufBD; the SufBCD complex stimulates the cysteine desulfurase SufS in conjunction with SufE	NP_310416.1	T	T	C	T	T	T	T	T	T	T	T	T	T	T	T	T	T	T	T	T	T	T	T	T	T	T	T	T	T	T	T	T	T	T	T	T	T	T	T	T	T	T	C
ECs2389	346	2361822	sufC	cysteine desulfurase	part of SUF system involved in inserting iron-sulfur clusters into proteins; in Escherichia coli this protein forms a complex with SufBD; the SufBCD complex stimulates the cysteine desulfurase SufS in conjunction with SufE	NP_310416.1	C	C	C	C	C	C	C	C	C	C	C	C	C	C	C	C	C	C	C	C	C	C	C	C	C	C	C	C	C	T	C	C	C	C	C	C	C	C	C	C	C	C	C
ECs2389	349	2361825	sufC	cysteine desulfurase	part of SUF system involved in inserting iron-sulfur clusters into proteins; in Escherichia coli this protein forms a complex with SufBD; the SufBCD complex stimulates the cysteine desulfurase SufS in conjunction with SufE	NP_310416.1	C	C	C	C	C	C	C	C	C	C	C	C	C	C	T	C	C	C	C	C	C	C	C	C	C	C	C	C	C	C	C	C	C	C	C	C	C	C	C	C	C	C	C
ECs2389	357	2361833	sufC	cysteine desulfurase	part of SUF system involved in inserting iron-sulfur clusters into proteins; in Escherichia coli this protein forms a complex with SufBD; the SufBCD complex stimulates the cysteine desulfurase SufS in conjunction with SufE	NP_310416.1	G	G	G	G	G	G	G	G	G	G	G	G	G	G	G	G	G	G	G	G	G	G	G	G	G	A	G	G	G	G	G	G	G	G	G	G	G	G	G	G	G	G	G
ECs2389	358	2361834	sufC	cysteine desulfurase	part of SUF system involved in inserting iron-sulfur clusters into proteins; in Escherichia coli this protein forms a complex with SufBD; the SufBCD complex stimulates the cysteine desulfurase SufS in conjunction with SufE	NP_310416.1	G	G	G	G	G	G	G	G	G	G	G	G	G	G	G	G	G	G	G	G	G	G	G	G	G	C	G	G	G	G	G	G	G	G	G	G	G	G	G	G	G	G	G
ECs2389	359	2361835	sufC	cysteine desulfurase	part of SUF system involved in inserting iron-sulfur clusters into proteins; in Escherichia coli this protein forms a complex with SufBD; the SufBCD complex stimulates the cysteine desulfurase SufS in conjunction with SufE	NP_310416.1	A	A	A	A	A	A	A	A	A	A	A	A	A	A	A	G	G	A	A	A	A	A	A	A	A	A	A	A	A	A	A	A	A	A	A	A	A	A	A	A	A	A	A
ECs2389	361	2361837	sufC	cysteine desulfurase	part of SUF system involved in inserting iron-sulfur clusters into proteins; in Escherichia coli this protein forms a complex with SufBD; the SufBCD complex stimulates the cysteine desulfurase SufS in conjunction with SufE	NP_310416.1	A	A	A	A	A	A	A	A	A	A	A	A	A	A	A	A	A	A	A	A	A	A	A	A	A	C	A	A	A	A	A	A	A	A	A	A	A	A	A	A	A	A	A
ECs2389	415	2361891	sufC	cysteine desulfurase	part of SUF system involved in inserting iron-sulfur clusters into proteins; in Escherichia coli this protein forms a complex with SufBD; the SufBCD complex stimulates the cysteine desulfurase SufS in conjunction with SufE	NP_310416.1	G	G	C	G	G	G	G	G	G	G	G	G	G	G	G	C	C	G	G	G	G	G	G	G	G	C	G	G	G	G	G	G	G	G	G	G	G	G	C	C	G	G	G
ECs2389	417	2361893	sufC	cysteine desulfurase	part of SUF system involved in inserting iron-sulfur clusters into proteins; in Escherichia coli this protein forms a complex with SufBD; the SufBCD complex stimulates the cysteine desulfurase SufS in conjunction with SufE	NP_310416.1	C	C	C	C	C	C	C	C	C	C	C	C	C	C	T	C	C	T	C	C	C	C	C	C	T	C	C	C	C	C	C	C	C	C	C	C	C	T	C	C	C	C	C
ECs2389	418	2361894	sufC	cysteine desulfurase	part of SUF system involved in inserting iron-sulfur clusters into proteins; in Escherichia coli this protein forms a complex with SufBD; the SufBCD complex stimulates the cysteine desulfurase SufS in conjunction with SufE	NP_310416.1	G	G	G	G	G	G	G	G	G	G	G	G	G	G	G	A	A	G	G	G	G	G	G	G	G	G	G	G	G	G	G	G	G	G	G	G	G	G	G	G	G	G	G
ECs2389	433	2361909	sufC	cysteine desulfurase	part of SUF system involved in inserting iron-sulfur clusters into proteins; in Escherichia coli this protein forms a complex with SufBD; the SufBCD complex stimulates the cysteine desulfurase SufS in conjunction with SufE	NP_310416.1	T	T	C	C	C	C	T	T	T	T	T	T	C	T	C	C	C	C	C	C	C	C	C	C	C	C	C	T	C	C	C	C	T	C	C	C	C	C	C	C	C	C	C
ECs2389	472	2361948	sufC	cysteine desulfurase	part of SUF system involved in inserting iron-sulfur clusters into proteins; in Escherichia coli this protein forms a complex with SufBD; the SufBCD complex stimulates the cysteine desulfurase SufS in conjunction with SufE	NP_310416.1	G	G	G	A	G	G	G	G	G	G	G	G	G	G	G	G	G	G	G	G	A	A	A	A	G	G	A	G	A	G	G	G	A	A	G	A	G	G	G	G	G	A	G
ECs2389	475	2361951	sufC	cysteine desulfurase	part of SUF system involved in inserting iron-sulfur clusters into proteins; in Escherichia coli this protein forms a complex with SufBD; the SufBCD complex stimulates the cysteine desulfurase SufS in conjunction with SufE	NP_310416.1	T	T	G	T	G	G	T	T	T	T	T	T	G	T	G	G	G	G	G	G	T	T	T	T	G	G	T	T	T	G	G	G	T	T	G	T	G	G	G	G	G	T	G
ECs2389	481	2361957	sufC	cysteine desulfurase	part of SUF system involved in inserting iron-sulfur clusters into proteins; in Escherichia coli this protein forms a complex with SufBD; the SufBCD complex stimulates the cysteine desulfurase SufS in conjunction with SufE	NP_310416.1	C	C	T	C	C	C	C	C	C	C	C	C	T	C	C	T	T	C	T	T	C	C	C	C	C	T	C	C	C	T	T	T	C	C	T	C	T	C	T	T	T	C	T
ECs2389	484	2361960	sufC	cysteine desulfurase	part of SUF system involved in inserting iron-sulfur clusters into proteins; in Escherichia coli this protein forms a complex with SufBD; the SufBCD complex stimulates the cysteine desulfurase SufS in conjunction with SufE	NP_310416.1	C	C	C	C	C	C	C	C	C	C	C	C	C	C	C	C	C	C	C	C	C	C	C	C	C	T	C	C	C	C	C	C	C	C	C	C	C	C	C	C	C	C	C
ECs2389	511	2361987	sufC	cysteine desulfurase	part of SUF system involved in inserting iron-sulfur clusters into proteins; in Escherichia coli this protein forms a complex with SufBD; the SufBCD complex stimulates the cysteine desulfurase SufS in conjunction with SufE	NP_310416.1	G	G	A	G	G	G	G	G	G	G	G	G	G	G	G	G	G	G	G	G	G	G	G	G	G	A	G	G	G	G	G	G	G	G	G	G	G	G	G	G	G	G	G
ECs2389	517	2361993	sufC	cysteine desulfurase	part of SUF system involved in inserting iron-sulfur clusters into proteins; in Escherichia coli this protein forms a complex with SufBD; the SufBCD complex stimulates the cysteine desulfurase SufS in conjunction with SufE	NP_310416.1	G	G	A	G	G	G	G	G	G	G	G	G	A	G	G	A	A	G	A	G	G	G	G	G	G	A	G	G	G	A	A	A	G	G	G	G	A	G	A	A	G	G	A
ECs2389	520	2361996	sufC	cysteine desulfurase	part of SUF system involved in inserting iron-sulfur clusters into proteins; in Escherichia coli this protein forms a complex with SufBD; the SufBCD complex stimulates the cysteine desulfurase SufS in conjunction with SufE	NP_310416.1	T	T	T	T	T	T	T	T	T	T	T	T	T	T	T	T	T	T	T	C	T	T	T	T	T	T	C	T	T	T	T	T	T	T	C	T	T	T	T	T	C	T	T
ECs2389	523	2361999	sufC	cysteine desulfurase	part of SUF system involved in inserting iron-sulfur clusters into proteins; in Escherichia coli this protein forms a complex with SufBD; the SufBCD complex stimulates the cysteine desulfurase SufS in conjunction with SufE	NP_310416.1	A	A	A	A	A	A	A	A	A	A	A	A	A	A	A	A	A	A	A	G	A	A	A	A	A	A	G	A	A	A	A	A	A	A	G	A	A	A	A	A	G	A	A
ECs2389	541	2362017	sufC	cysteine desulfurase	part of SUF system involved in inserting iron-sulfur clusters into proteins; in Escherichia coli this protein forms a complex with SufBD; the SufBCD complex stimulates the cysteine desulfurase SufS in conjunction with SufE	NP_310416.1	T	T	C	T	C	C	T	T	T	T	T	T	C	T	C	C	C	C	C	C	T	T	T	T	C	C	C	T	T	C	C	C	T	T	C	T	C	C	C	C	C	T	C
ECs2389	542	2362018	sufC	cysteine desulfurase	part of SUF system involved in inserting iron-sulfur clusters into proteins; in Escherichia coli this protein forms a complex with SufBD; the SufBCD complex stimulates the cysteine desulfurase SufS in conjunction with SufE	NP_310416.1	G	G	G	G	G	G	G	G	G	G	G	G	G	G	G	G	G	G	G	G	G	G	G	G	G	G	G	G	G	G	G	G	G	G	G	G	G	G	G	G	T	G	G
ECs2389	562	2362038	sufC	cysteine desulfurase	part of SUF system involved in inserting iron-sulfur clusters into proteins; in Escherichia coli this protein forms a complex with SufBD; the SufBCD complex stimulates the cysteine desulfurase SufS in conjunction with SufE	NP_310416.1	G	G	G	G	G	G	G	G	G	G	G	G	A	G	G	A	A	G	A	G	G	G	G	G	G	A	G	G	G	G	A	A	G	G	G	G	A	G	A	A	A	G	G
ECs2389	573	2362049	sufC	cysteine desulfurase	part of SUF system involved in inserting iron-sulfur clusters into proteins; in Escherichia coli this protein forms a complex with SufBD; the SufBCD complex stimulates the cysteine desulfurase SufS in conjunction with SufE	NP_310416.1	T	T	T	T	T	T	T	T	T	T	T	T	T	T	T	T	T	T	T	T	T	T	T	T	T	C	T	T	T	T	T	T	T	T	T	T	T	T	T	T	T	T	T
ECs2389	574	2362050	sufC	cysteine desulfurase	part of SUF system involved in inserting iron-sulfur clusters into proteins; in Escherichia coli this protein forms a complex with SufBD; the SufBCD complex stimulates the cysteine desulfurase SufS in conjunction with SufE	NP_310416.1	G	G	G	G	G	G	G	G	G	G	G	G	G	G	G	G	G	G	G	G	G	G	G	G	G	T	G	G	G	G	G	G	G	G	G	G	G	G	G	G	G	G	G
ECs2389	579	2362055	sufC	cysteine desulfurase	part of SUF system involved in inserting iron-sulfur clusters into proteins; in Escherichia coli this protein forms a complex with SufBD; the SufBCD complex stimulates the cysteine desulfurase SufS in conjunction with SufE	NP_310416.1	C	C	C	C	C	C	C	C	C	C	C	C	T	C	C	T	T	C	T	C	C	C	C	C	C	C	C	C	C	C	T	T	C	C	C	C	T	C	T	T	C	C	C
[truncated: 84,715 more rows]
[truncated: 26 more columns]

## Sheet: Dataset S2 cgMLST
Additional file 2 Dataset S2: cgMLST for each of the 1371 identified gene loci shared among the 69 E. coli genomes
[truncated: 1,372 more rows]
[truncated: 26 more columns]
