# Supplementary material for: Genome sequencing and comparative genomics of enterohemorrhagic Escherichia coli O145:H25 and O145:H28 reveal distinct evolutionary paths and marked variations in traits associated with virulence & colonization
Source: BMC Microbiol. 2017 Aug 22;17:183. doi: 10.1186/s12866-017-1094-3 (PMC5567499; doi:10.1186/s12866-017-1094-3)
Supplement: Supplementary file 3 — Genomic dissimilarities between O145:H25 and other EHEC genomes. Table S2. Conservation of the EDL933-specific OIs in O145:H25 and the other EHEC strains. Table S3. Fimbrial gene cluster identified in the nine EHEC genomes, including nucleotide sequence identity. (XLSX 65 kb) [file 12866_2017_1094_MOESM3_ESM.xlsx]

## Sheet: Table S1 dissimilarities
Additional File 3 Table S1: Genomic dissimilarities between O145:H25 and other EHEC genomes
putative function	location in O145:H25 str. CFSAN004177	size (bp)	O145:H25 str. CFSAN004176	O145:H28 str. RM13514	O145:H28 str. RM13516	O26:H11 str. 11365	O103:H2 str. 12009	O111:HNM str. 11128	O157:H7 str. Sakai	O165:H25 str. 2012C-4227	O9 str. HS (commensal)
carbohydrate transport & metabolism (DHA utilization)	115394-120683	5289	+	+	+	+	+	+	(+/-)	-	+
unknown (hypothetical proteins, autotransporter)	146069-156619	10550	+	+	+	+	+	+	-	-	(+/-)
inverse autotransporter adhesin-like protein YeeJ	234799-241875	7076	+	(+/-)	(+)	(+/-)	(+)	-	(+)	(+/-)	(+)
unknown function	259934-266704	6770	+	-	+	(+/-)	+	-	-	-	-
O-antigen	289552-304904	15352	+	+	+	-	-	-	-	-	-
fimbriae (F01)	396556-401399	4843	+	+	+	+	+	+	H	+	+
unknown function, MFS transporter & enzyme	559800-563969	4169	+	+	+	-	-	-	+	-	-
fimbriae (F02)	686704-693132	6428	+	H	H	H	+	H	H	H	H
carbohydrate transport & metabolism	924699-933628	8929	+	(+/-)	(+/-)	+	+	+	+	+	+
insertion, unknown function	1021043-1025600	4557	+	-	-	-	-	-	-	-	-
carbohydrate transport & metabolism	1102965-1108933	5968	+	-	-	+	+	+	-	+	+
CRISPR/Cas system	1123361-1131933	8572	+	-	-	+	+	+	+	+	-
T3SS (part of OI-115)	1235308-1248028	12720	+	-	-	(+/-)	(+/-)	(+/-)	+	-	(+/-)
T2SS	1414421-1425310	10889	+	-	-	-	-	+	-	+	+
accessory colonization factor AcfD	1426332-1430900	4568	+	-	-	-	(+)	+	-	+	+
carbon & energy motabolism (gloxylate bypass)	1431386-1439809	8423	+	+	+	(+/-)	+	+	-	+	+
LPS biosynthesis and transport	1442377-1452905	10528	+	+	+	+	+	+	-	+	+
fimbriae (F03_1)	1501562-1503504	1942	(+)	-	-	+	+	(+)	-	(+)	+
fimbriae (F03_2)	1586811-1589820	3009	(+)
fimbriae (F04)	1629272-1634283	5011	+	-	-	(+)	+	+	-	+	+
fimbriae (F05, OI-127)	1677597-1682608	5011	+	-	-	+	+	+	(+)	+	+
metabolism and transport of fructose-lysine (frl locus)	1867208-1872081	4873	+	-	-	+	+	+	+	+	+
unknown	1872233-1878274	6041	+	+	+	+	+	+	-	+	+
carbohydrate transport & metabolism	2105937-2113978		+	-	-	+	+	+	-	+	+
carbohydrate transport & metabolism	2105937-2113978	8041	+	-	-	+	+	+	-	+	+
RHS element	2125381-2131684	6303	+	-	-	+	+	+	+	+	+
LPS biosynthesis (OI-145/146)	2161532-2172662	11130	+	(+/-)	(+/-)	+	+	+	+	+	(+/-)
energy metabolism (galactonate)	2251674-2256396	4722	+	-	-	+	+	+	+	+	+
sugar phosphotransferase system (PTS)	2279849-2289008	9159	+	-	-	+	+	+	-	(+/-)	+
long polar fimbriae (F06, O113/OI-154)	2294122-2299104	4982	+	-	-	+	-	+	H	+	-
carbohydrate transport & metabolism	2450748-2460716	9968	+	-	-	+	+	+	+	+	-
putative fatty acid metabolism	2892330-2899238	6908	+	-	-	-	+	-	-	(+/-)	+
4-hydroxyphenylacetic acid (4-HPA) degradation	3020179-3030906	10727	+	+	+	+	+	+	-	+	+
fimbriae (F07)	3060925-3067526	6601	+	+	+	+	+	+	+	+	+
fimbriae (F08, OI-1, partial)	3170579-3172696	2117	(+)	(+)	(+)	(+)	(+)	(+)	(+)	(+)	(+)
fimbriae (F09)	3267125-3270152	3027	+	+	+	+	+	+	+	+	+
fimbriae (F10)	3302160-3309377	7217	+	+	H	H	+	+	H	(+)	(+/-)
T6SS (part of OI-7)	3391435-3411504	20069	+	-	-	(+/-)	+	+	+	-	+
fimbriae (F11)	3443700-3450492	6792	+	+	+	+	+	-	+	-	(+/-)
unknown	3527729-3531354	3625	+	-	-	+	+	+	-	+	+
RHS element	3671445-3676987	5542	+	-	-	+	+	+	+	+	(+/-)
fimbriae (F12)	3705036-3711311	6275	+	+	+	+	+	+	+	+	+
unknown	3718977-3728160	9188	+	-	-	+	+	(+/-)	+	+	(+/-)
fimbriae (F13)	3874442-3880520	6078	+	H	H	+	(+)	+	H	+	+
fimbriae (F14)	4146286-4153071	6785	+	+	+	+	(+)	+	(+)	(+)	+
biofilm formation (pga cluster)	4280958-4287139	6181	(+)	(+/-)	(+/-)	-	+	-	+	(+/-)	+
fimbriae (F15)	4294069-4298509	4440	+	+	(+)	+	+	+	+	(+)	(+)
putative carbohydrate transport & metabolism	4636147-4645956	9809	+	+	+	-	-	-	+	+	+
fimbriae (F16, OI-61, partial)	4934043-4938219	4176	+	+	(+/-)	+	(+/-)	+	+	(+/-)	(+/-)
carbon & energy motabolism (paa cluster)	5052511-5071195	18684	+	(+/-)	(+/-)	+	+	+	-	+	+
Total number of fully (partially) conserved regions			50	19 (5)	19 (5)	33 (5)	39 (2)	36 (2)	24 (1)	33 (5)	32 (8)
+ = present; - = absent; (+) = contains pseudo gene(s); (+/-) = partially present; H = homolog

## Sheet: Table S2 EDL933 O islands
Additional File 3 Table S2: Conservation of EDL933 OIs in O145:H25 and other EHEC genomes
EDL933 OI#	Location	Putative function	Size	O145:H25 str. CFSAN004176	O145:H25 str. CFSAN004177	O145:H28 str. RM13514	O145:H28 str. RM13516	O26:H11 str. 11365	O103:H2 str. 12009	O111:HNM str. 11128	O157:H7 str. Sakai	O165:H25 str. 2012C-4227
1	18464 - 24969	type 1 fimbriae	6505 bp	(+/-)	(+/-)	(+)	(+)	(+/-)	(+/-)	(+/-)	(+)	(+/-)
2	54727 - 55361	gyrase inhibiting toxin-antitoxin system	634 bp	-	-	+	+	-	-	-	+	-
3	80466 - 81475	putative type III effector	1009 bp	-	-	+	+	-	-	-	+	-
4	152235 - 152529	Intergenic	294 bp	-	-	-	-	-	-	-	+	+
5	188446 - 188569	Intergenic	123 bp	+	+	-	-	-	+	-	+	+
6	235330-236100	S-adenosyl-L-methionine SAM-dependet methyltransferase PhcB	771 bp	(+/-)	(+/-)	(+/-)	(+/-)	+	+	+	+	(+/-)
7	241549 - 277463	Macrophage toxin (T6SS)	35914 bp	(+/-)	(+/-)	-	-	(+/-)	(+/-)	(+/-)	+	-
8	300073-321892	Phage	12609 bp	-	-	-	-	-	-	-	+	-
9	323657-330000	LysR transcriptional regulator	6132 bp	(+/-)	(+/-)	+	+	-	-	-	+	-
10	345358 - 347818	transposase	2460 bp	-	-	-	-	-	-	-	+	-
11	348667 - 353435	LysR transcriptional regulator	4768 bp	-	-	(+/-)	(+/-)	-	-	-	+	-
12	354810 - 358504	eaeH gene (intimin-like adhesin FdeC)	3695 bp	+	+	+	-	+	+	+	+	(+/-)
13	359414-360283	aldo/keto reductase	860 bp	+	+	+	-	+	+	+	+	+
14	367244-372945	Hypothetical proteins	5702 bp	-	-	(+/-)	(+/-)	-	-	-	+	-
15	379203 - 383845	Beta-barrel outer membrane protein (adhesin EhaA)	4643 bp	+	+	+	+	+	+	+	+	+
16	391614 - 391707	Intergenic	93 bp	-	-	+	+	-	-	-	+	-
17	394161 - 399418	ABC transporter (ribose transport)	5257 bp	-	-	-	-	+	+	+	+	-
18	411034 - 411598	Hypothetical protein	564 bp	-	-	-	-	-	-	-	+	-
19	424359 - 426192	AraC transcriptional regulator	1834 bp	-	-	+	+	-	-	-	+	-
20	438084 - 446197	Iron transporter system	8114 bp	-	-	+	+	-	-	-	+	-
21	451351 - 452744	Hypothetical protein	1394 bp	(+/-)	(+/-)	(+/-)	(+/-)	(+/-)	(+/-)	-	+	(+/-)
22	468385 - 470323	Intergenic	1939 bp	-	-	+	+	-	-	-	+	-
23	470691 - 471062	Hypothetical protein	372 bp	-	-	+	+	-	-	-	+	-
24	486316 - 487965	Hypothetical protein	1650 bp	-	-	+	+	-	-	-	+	-
25	494109 - 494795	antotoxin/toxin system	687 bp	-	-	-	-	-	-	-	+	-
26	501358 - 503340	Hypothetical protein	1983 bp	-	-	+	+	-	-	-	+	-
27	563719 - 563771	Intergenic	53 bp	+	+	+	+	-	-	-	+	+
28	579589 - 604753	RTX exoprotein (porin)	25165 bp	-	-	+	+	-	-	-	+	-
29	605258 - 607900	adhesin, lipoprotein	2643 bp	-	-	+	+	-	-	-	+	-
30	664172 - 675785	Rhs element proteins	11614 bp	(+/-)	(+/-)	-	-	(+/-)	(+/-)	(+/-)	(+/-)	(+/-)
31	690351 - 690855	Hypothetical protein	505 bp	+	+	+	+	+	+	+	+	+
32	798737 - 799256	Hypothetical protein	520 bp	+	+	-	-	+	+	+	+	+
33	814469 - 815871	Hypothetical protein	1403 bp	-	-	-	-	-	-	-	+	-
34	817168 - 817237	Intergenic	70 bp	-	-	-	-	-	-	-	+	-
35	843271 - 857236	Energy metabolism (glutamate uptake and fermentation)	13966 bp	-	-	+	+	-	-	-	+	-
36	892772 - 931359	Prophage	38588 bp	(+/-)	(+/-)	(+/-)	(+/-)	(+/-)	(+/-)	(+/-)	+	(+/-)
37	956261 - 959050	putative type III effector	2790 bp	-	-	+	+	-	-	-	+	-
38	990241 - 990343	Intergenic	103 bp	-	-	+	+	-	-	-	+	-
39	1002655 - 1003650	Hypothetical proteins	995 bp	-	-	+	+	-	-	-	+	-
40	1026585 - 1030099	PTS system ascorbate-specific transporter subunit IIC	3515 bp	-	-	+	+	-	-	-	+	-
41	1034742 - 1037303	Hypothetical proteins	2562 bp	-	-	+	+	-	-	-	+	-
42	1047735 - 1048083	Intergenic	349 bp	(+/-)	(+/-)	+	+	(+/-)	(+/-)	(+/-)	+	(+/-)
43	1058620 - 1146182	Tellurite resistance	87563 bp	(+/-)	(+/-)	(+/-)	-	-	(+/-)	-	-	-
44	1250302 - 1295546	Prophage	45245 bp	(+/-)	(+/-)	(+/-)	(+/-)	(+/-)	(+/-)	(+/-)	(+/-)	(+/-)
45	1330836 - 1392491	Prophage (Stx2a)	61656 bp	(+/-)	(+/-)	(+/-)	(+/-)	(+/-)	(+/-)	(+/-)	(+/-)	(+/-)
46	1405407 - 1407905	Hypothetical proteins	2499 bp	-	-	+	+	-	-	-	+	-
47	1420969 - 1452695	Pilus/fatty acid biosynthesis (adhesin)	31727 bp	-	-	(+/-)	+	-	-	-	+	-
48	1454242 - 1541789	Tellurite resistance	87548 bp	-	-	(+/-)	-	+	-	+	+	-
49	1578790 - 1578893	Intergenic	104 bp	+	+	-	-	+	+	+	+	+
50	1626570 - 1673884	Prophage	47315 bp	(+/-)	(+/-)	(+/-)	(+/-)	(+/-)	(+/-)	(+/-)	(+/-)	(+/-)
51	1678561 - 1693927	Prophage	15367 bp	-	-	(+/-)	(+/-)	(+/-)	(+/-)	-	+	(+/-)
52	1701990 - 1756455	Prophage	54465 bp	(+/-)	(+/-)	(+/-)	(+/-)	(+/-)	(+/-)	(+/-)	(+/-)	(+/-)
53	1773119 - 1773210	Intergenic	92 bp	-	-	(+/-)	(+/-)	-	-	-	+	-
54	1776871 - 1778183	Hypothetical protein	1313 bp	+	+	+	+	+	+	+	+	+
55	1779303 - 1786039	Iron transporter system	6737 bp	-	-	+	+	-	-	-	+	-
56	1793650 - 1793724	Intergenic	75 bp	-	-	+	+	+	+	+	+	-
57	1849324 - 1929825	Prophage	80501 bp	(+/-)	(+/-)	(+/-)	(+/-)	(+/-)	(+/-)	(+/-)	(+/-)	(+/-)
58	1929907 - 1930149	Hypothetical protein	243 bp	+	+	+	+	+	+	+	+	+
59	1940031 - 1941539	Regulator	1509 bp	-	-	-	-	-	-	-	+	-
60	1952169 - 1952667	Hypothetical protein	499 bp	+	+	+	+	+	+	+	+	-
61	1973868 - 1977147	Fimbriae	3280 bp	(+/-)	(+/-)	+	(+/-)	+	(+/-)	+	+	(+/-)
62	2021303 - 2022850	Porin	1548 bp	-	-	+	+	-	-	-	+	(+/-)
63	2023168 - 2023820	Hypothetical proteins	653 bp	-	-	+	+	-	-	-	+	-
64	2036770 - 2038793	Rhs element proteins	2024 bp	(+/-)	(+/-)	-	-	+	+	+	+	(+/-)
65	2040355 - 2044802	Rhs element proteins	4448 bp	(+/-)	(+/-)	-	-	+	+	+	+	+
66	2083806 - 2085621	Hypothetical proteins	1816 bp	-	-	-	-	-	-	-	+	-
67	2098645-2104766	Hypothetical proteins	6122 bp	-	-	-	-	-	-	-	+	-
68	2176690 - 2178002	transposase	1313 bp	+	+	+	+	+	+	+	+	+
69	2186933 - 2188628	Hypothetical proteins	1696 bp	+	+	+	+	+	+	+	+	+
70	2227418 - 2235305	Membrane transport (efflux pump, acriflavin)	7888 bp	-	-	+	+	-	-	-	+	-
71	2271618 - 2275683	Hypothetical proteins	4066 bp	(+/-)	(+/-)	+	+	+	(+/-)	(+/-)	+	(+/-)
72	2525446 - 2526286	Hypothetical protein	841 bp	-	-	+	+	-	-	-	+	-
73	2529387 - 2530699	transposase	1313 bp	(+/-)	(+/-)	+	+	+	+	+	+	+
74	2559959 - 2560183	Intergenic	225 bp	+	+	+	+	+	+	+	+	+
75	2621345 - 2621446	Intergenic	102 bp	+	+	+	+	-	(+/-)	-	+	+
76	2668112 - 2689231	Prophage	21119 bp	(+/-)	(+/-)	(+/-)	-	(+/-)	(+/-)	(+/-)	+	(+/-)
77	2710426 - 2712384	putative type III effector	1959 bp	-	-	+	+	-	-	-	+	-
78	2716275 - 2716336	Intergenic	62 bp	+	+	+	+	+	+	+	+	+
79	2787225 - 2788402	Integrase	1178 bp	+	+	+	+	-	+	+	+	+
80	2789844 - 2797853	Invasin (inverse autotransporter adhesin-like protein YeeJ)	8010 bp	+	+	(+/-)	(+)	-	(+/-)	-	(+)	(+/-)
81	2811867 - 2814317	transposase	2451 bp	+	+	+	+	+	+	(+/-)	+	-
82	2815721-2817868	putative outer membrane receptor	2148 bp	(+/-)	(+/-)	(+/-)	(+/-)	(+/-)	(+/-)	(+/-)	+	-
83	2831926 - 2832135	Hypothetical protein	210 bp	-	-	-	-	-	-	-	+	-
84	2843565 - 2857752	Surface polysaccharides and antigens	14188 bp	(+/-)	(+/-)	(+/-)	(+/-)	(+/-)	(+/-)	(+/-)	+	(+/-)
85	2858706 - 2860081	UDP-galactose 4-epimerase	1376 bp	-	-	-	-	-	-	-	+	-
86	2868581 - 2868668	Intergenic	88 bp	+	+	+	+	+	+	+	+	+
87	2885077 - 2885821	Hypothetical proteins	745 bp	-	-	-	-	-	-	-	+	-
88	2899148 - 2899477	Intergenic	330 bp	+	+	+	+	+	+	+	+	+
89	2929188 - 2931459	Hypothetical proteins	2272 bp	-	-	-	-	-	-	-	+	-
90	2942632 - 2947762	Molybdopterin biosynthesis	5131 bp	-	-	-	-	-	-	-	+	-
91	2953277 - 2954211	Intergenic	935 bp	-	-	(+/-)	(+/-)	+	+	+	+	-
92	2961004 - 2962316	transposase	1313 bp	(+/-)	(+/-)	+	+	+	+	+	+	+
93	2966157 - 3015072	Prophage (Stx1)	48915 bp	(+/-)	(+/-)	(+/-)	(+/-)	(+/-)	(+/-)	(+/-)	(+/-)	(+/-)
94	3029263 - 3029639	Hypothetical protein	377 bp	+	+	(+/-)	(+/-)	+	+	+	+	+
95	3030624 - 3036808	Degradation of small molecules (aromatic degradation)	6185 bp	-	-	+	+	-	-	-	+	-
96	3124256 - 3124405	Intergenic	150 bp	+	+	+	+	+	+	+	+	+
97	3146705 - 3148710	Antibiotic efflux protein	2006 bp	-	-	+	+	-	-	-	+	-
98	3148831 - 3150626	Hypothetical protein	1796 bp	-	-	-	-	-	-	-	+	-
99	3189121 - 3189327	Intergenic	207 bp	-	-	-	-	-	-	-	+	-
100	3227074 - 3227255	Intergenic	182 bp	-	-	+	+	-	-	-	+	-
101	3259750 - 3259935	Hypothetical protein	186 bp	-	-	+	+	-	-	-	+	(+/-)
102	3264256 - 3277062	Degradation of small molecules (sucrose uptake)	12806 bp	(+/-)	(+/-)	-	-	(+/-)	(+/-)	(+/-)	+	(+/-)
103	3315830 - 3317577	transposase	1748 bp	+	+	+	+	+	+	+	+	+
104	3319747 - 3320153	Hypothetical protein	407 bp	+	+	+	+	-	-	-	+	+
105	3378929 - 3379000	Intergenic	72 bp	-	-	+	+	-	-	-	+	-
106	3430974 - 3435832	Dimethyl sulfoxide reductase	4859 bp	-	-	-	-	-	-	-	+	-
107	3452804 - 3452926	Intergenic	123 bp	-	-	+	+	+	(+/-)	+	+	+
108	3545770 - 3567450	Prophage	21680 bp	(+/-)	(+/-)	(+/-)	(+/-)	(+/-)	(+/-)	(+/-)	+	(+/-)
109	3589966 - 3592042	decarboxylase	2077 bp	-	-	+	+	-	-	-	+	-
110	3651398 - 3654333	Hypothetical proteins	2936 bp	+	+	+	+	+	+	+	+	+
111	3665731-3674345	CRISPR/Cas system	8615 bp	+	+	-	-	+	+	+	+	+
112	3692732 - 3695554	Hypothetical proteins	2823 bp	-	-	+	+	-	-	-	+	-
113	3695375-3696280	Hypothetical protein	906 bp	-	-	+	+	-	-	-	+	-
114	3780194 - 3780429	Hypothetical protein	236 bp	+	+	-	-	-	-	-	+	(+/-)
115	3786306 - 3803253	(inv/spa-like) Type III secretion system	16947 bp	(+/-)	(+/-)	(+/-)	(+/-)	(+/-)	(+/-)	(+/-)	+	-
116	3804528 - 3804605	Intergenic	78 bp	+	+	+	+	+	+	+	+	-
117	3850465 - 3850544	Intergenic	80 bp	-	-	-	-	-	-	-	+	-
118	3861461 - 3861853	Invasin	393 bp	+	+	+	+	+	+	+	+	+
119	3878697 - 3881963	ABC transporter	3267 bp	+	+	+	+	+	+	+	+	+
120	3891794 - 3892728	Hypothetical protein	935 bp	-	-	+	+	+	-	+	+	-
121	3907333 - 3907419	Intergenic	87 bp	-	-	-	-	-	-	-	+	-
122	3919348 - 3942802	Two toxins and PagC-like	23454 bp	(+/-)	(+/-)	(+/-)	(+/-)	(+/-)	(+/-)	(+/-)	+	(+/-)
123	3979613 - 3986916	Iron transporter system	7303 bp	-	-	-	-	-	-	-	+	-
124	3998479 - 3998551	Hypothetical protein	73 bp	-	-	+	+	-	-	-	+	-
125	4001669 - 4002049	Hypothetical protein	381 bp	+	+	+	+	+	+	+	+	+
126	4087528 - 4089853	Transport of small molecules (sugar PTS)	2326 bp	+	+	+	+	+	+	+	+	+
127	4100422 - 4101728	fimbriae	1307 bp	+	+	-	-	+	+	+	(+)	+
128	4170188 - 4170241	Intergenic	54 bp	+	+	+	+	+	+	+	+	+
129	4219071 - 4219123	Intergenic	53 bp	-	-	-	-	+	-	+	+	-
130	4255689 - 4256422	Macromolecule degradation (bacterioferritin)	734 bp	+	+	+	+	+	+	+	+	+
131	4257102 - 4257220	Intergenic	119 bp	+	+	+	+	+	+	+	+	+
132	4335125 - 4336013	Hypothetical proteins	889 bp	-	-	+	+	-	-	-	+	-
133	4343968 - 4347191	ABC trasnporter	3224 bp	(+/-)	(+/-)	(+/-)	(+/-)	(+/-)	(+/-)	(+/-)	+	(+/-)
134	4358686 - 4362193	DNA replication/repair	3508 bp	-	-	-	-	-	+	-	+	-
135	4368104 - 4369930	Hypothetical proteins	1827 bp	-	-	+	+	-	-	-	+	-
136	4377392 - 4378432	Hypothetical protein	1041 bp	-	-	+	+	-	-	-	+	-
137	4384080 - 4385022	Hypothetical proteins	943 bp	-	-	+	+	-	-	-	+	-
138	4399382 - 4414774	Fatty acid biosynthesis	15393 bp	-	-	+	+	-	-	-	+	-
139	4420814 - 4427377	Transport of small molecules (sugar PTS)	6564 bp	-	-	+	+	-	+	-	+	-
140	4455555 - 4464611	Heme utilization	9071 bp	-	-	+	+	-	-	-	+	-
141	4519710 - 4525613	Fimbriae	5904 bp	-	-	(+)	+	homolog	homolog	homolog	(+)	-
142	4555242 - 4559662	Hypothetical proteins	4421 bp	-	-	+	+	-	-	-	+	-
143	4565187 - 4566620	Hypothetical protein	1434 bp	-	-	+	+	-	-	-	+	-
144	4586823 - 4592913	Adhesin	6091 bp	+	+	+	+	+	+	+	+	(+)
145	4612697 - 4618103	Surface polysaccharides and antigens (LPS biosynthesis)	5407 bp	+	-	-	+	+	+	+	+	+
146	4619917 - 4620596	Surface polysaccharides and antigens	680 bp	+	+	+	+	+	+	+	+	+
147	4640133 - 4640989	Hypothetical protein	857 bp	+	+	+	+	+	+	+	+	+
148	4649862 - 4693279	LEE	43417 bp	(+/-)	(+/-)	(+/-)	(+/-)	(+/-)	(+/-)	(+/-)	+	(+/-)
149	4697151 - 4697990	Hypothetical proteins	840 bp	-	-	+	+	-	-	-	+	-
150	4706903 - 4710259	Hypothetical proteins	3357 bp	-	-	+	+	-	-	-	+	-
151	4720854 - 4721361	6-phospho-beta-glucosidase	508 bp	-	-	+	+	-	-	-	+	-
152	4743409 - 4746033	Hypothetical proteins	2625 bp	-	-	-	-	-	-	-	+	-
153	4755130 - 4762554	Hypothetical proteins (T3SS effector)	7425 bp	-	-	+	+	-	-	-	+	-
154	4767320 - 4774262	Fimbriae	6943 bp	homolog	homolog	-	-	homolog	-	homolog	+	homolog
155	4862593 - 4863595	Hypothetical protein	1003 bp	-	-	+	+	-	-	-	+	-
156	4865681 - 4868372	Hypothetical proteins	2692 bp	+	+	+	+	+	+	+	+	+
157	4933903 - 4934891	Hypothetical protein	989 bp	-	-	-	-	-	-	-	+	-
158	4944249 - 4946295	Hypothetical proteins	2047 bp	-	-	+	+	-	-	-	+	-
159	4960372 - 4962122	Glycoporin	1751 bp	-	-	+	+	-	-	-	+	-
160	4984393 - 4984528	Intergenic	136 bp	-	-	+	+	-	-	-	+	-
161	4987581 - 4989102	Hypothetical proteins	1522 bp	-	-	+	+	-	-	-	+	-
162	4997536 - 5003056	Hypothetical proteins (RhsF)	5521 bp	+	+	-	-	+	+	+	+	+
163	5036323 - 5039013	Degradation of proteins (hippuricase, citrate permease)	2691 bp	-	-	+	+	-	-	-	+	-
164	5079874 - 5080004	hydH gene	131 bp	+	+	+	+	+	+	+	+	+
165	5090715 - 5090821	Intergenic	107 bp	-	-	+	+	-	-	-	+	-
166	5107379 - 5113696	Sorbose PTS component	6318 bp	+	+	+	+	+	-	-	+	+
167	5189489 - 5198795	ABC transporter (ribose transport)	9307 bp	-	-	+	+	-	-	-	+	-
168	5269593 - 5269756	Intergenic	164 bp	+	+	+	+	-	+	-	+	+
169	5311700 - 5313447	Hypothetical protein	1748 bp	+	+	+	+	+	+	+	+	+
170	5369785 - 5369978	Intergenic	194 bp	-	-	+	+	+	-	+	+	-
171	5375697 - 5375786	Intergenic	90 bp	-	-	+	+	+	+	+	+	-
172	5377088 - 5421521	Hypothetical proteins	44433 bp	-	-	(+/-)	-	-	-	-	+	-
173	5446308 - 5451953	Invasin	5646 bp	-	-	+	(+/-)	-	-	-	+	-
174	5454008 - 5456801	putative type III effector	2794 bp	-	-	+	-	-	-	-	+	-
175	5465053 - 5467287	Hypothetical proteins	2235 bp	-	-	-	-	+	-	-	+	-
176	5479120 - 5479941	Hypothetical protein	822 bp	-	-	-	-	-	-	-	+	-
177	5509608 - 5509894	Hypothetical protein	287 bp	+	+	+	+	+	+	+	+	+
Total number of fully (partially) conserved OIs				48 (30)	48 (30)	107 (27)	104 (24)	57 (22)	53 (28)	54 (22)	169 (7)	47 (28)
+ = present; - = absent; (+) = contains pseudo gene(s); (+/-) = partially present

## Sheet: Table S3 fimbrial gene cluster 
Additional file 3 Table S3: Fimbrial gene cluster identified in EHEC genomes
		O145:H25 str. CFSAN004176		O145:H25 str. CFSAN004177			O145:H28 str. RM13514			O145:H28 str. RM13516			O26:H11 str. 11365			O103:H2 str. 12009			O111:HNM str. 11128			O157:H7 str. Sakai			O165:H25 str. 2012C-4227			commensal E. coli str. HS
locus (EDL933 OI#)	product	locus tag	size (bp)	locus tag	size (bp)	identity (%)	locus tag	size (bp)	identity (%)	locus tag	size (bp)	identity (%)	locus tag	size (bp)	identity (%)	locus tag	size (bp)	identity (%)	locus tag	size (bp)	identity (%)	locus tag	size (bp)	identity (%)	locus tag	size (bp)	identity (%)	locus tag	size (bp)	identity (%)
F01	fimbrial-like protein	BCV59_24355	543	CFSAN004177_02180	543	100	ECRM13514_2826	543	98	ECRM13516_2740	543	98	ECO26_RS15765	543	98	ECO103_RS13625	543	98	ECO111_RS14770	498	98	ECs2917	543	80	AKK22_16575	543	99	ECHS_RS11130	543	98
	putative chaperone protein	BCV59_24360	675	CFSAN004177_02175	675		ECRM13514_2825	720		ECRM13516_2739	720		ECO26_RS15760	720		ECO103_RS13620	720		ECO111_RS14765	675		ECs2916	675	84	AKK22_16570	675		ECHS_RS11125	675
	putative usher protein	BCV59_24365	2481	CFSAN004177_02170	2481		ECRM13514_2824	2481		ECRM13516_2738	2481		ECO26_RS15755	2481		ECO103_RS13615	2481		ECO111_RS14760	2481		ECs2915	2481	88	AKK22_16565	2480*		ECHS_RS11120	2481
	adhesin	BCV59_24370	1035	CFSAN004177_02165	1035		ECRM13514_2823	1035		ECRM13516_2737	1035		ECO26_RS15750	1035		ECO103_RS13610	1035		ECO111_RS14755	1035		ECs2914	1035	-	AKK22_16560	1035		ECHS_RS11115	1035
F02	putative major fimbrial subunit	BCV59_22895	564	CFSAN004177_03650	564	99	ECRM13514_3097	564	83	ECRM13516_3040	564	83	ECO26_RS17335	564	99	ECO103_RS14765	564	99	ECO111_RS16095	564	99	ECs3222	564	84	AKK22_17865	564	99	ECHS_RS12315	564	99
	fimbrial assembly protein (putative usher)	BCV59_22900	2643	CFSAN004177_03645	2643		ECRM13514_3096	2640	83	ECRM13516_3039	2583	83	ECO26_RS17330	2646	97	ECO103_RS14760	2643		ECO111_RS16090	2646	97	ECs3221	2640	83	AKK22_17860	2250	97	ECHS_RS12310	2643	98
	putatvie chaperone protein	BCV59_22905	753	CFSAN004177_03640	753		ECRM13514_3095	753	82	ECRM13516_3038	753	82	ECO26_RS17325	753	80	ECO103_RS14755	753		ECO111_RS16085	753	80	ECs3220	759	81	AKK22_17855	753	80	ECHS_RS12305	753	81
	putative minor fimbrial subunit	BCV59_22910	507	CFSAN004177_03635	507		ECRM13514_3094	504	-	ECRM13516_3037	504	-	ECO26_RS17320	510	-	ECO103_RS14750	507		ECO111_RS16080	510	-	ECs3219	501	75	AKK22_17850	510	-	ECHS_RS12300	510	-
	putative minor fimbrial subunit	BCV59_22915	460	CFSAN004177_03630	471		ECRM13514_3093	477	-	ECRM13516_3036	477	-	ECO26_RS17315	489	-	ECO103_RS14745	471		ECO111_RS16075	489	-	ECs3218	471	75	AKK22_17845	489	-	ECHS_RS12295	489	-
	putative minor fimbrial subunit	BCV59_22920	525	CFSAN004177_03625	525		ECRM13514_3092	525	66	ECRM13516_3035	525	66	ECO26_RS17310	540	-	ECO103_RS14740	525		ECO111_RS16070	540	-	ECs3217	549	74	AKK22_17840	540	-	ECHS_RS12290	540	-
	fimbrial protein	BCV59_22925	858	CFSAN004177_03620	858		ECRM13514_3091	840	68	ECRM13516_3034	840	68	ECO26_RS17305	852	-	ECO103_RS14735	858		ECO111_RS16065	852	-	ECs3216	843	71	AKK22_17835	855	-	ECHS_RS12285	858	-
F03	fimbrial protein	BCV59_18820	552	CFSAN004177_07750	552	100							ECO26_RS21720	552	98	ECO103_RS19620	552	98	ECO111_RS20220	552	98				AKK22_21610	552	99	ECHS_RS15900	552	99
	usher protein	BCV59_18815	1332*	CFSAN004177_07755	1332*								ECO26_RS21725	2505		ECO103_RS19625	2505		ECO111_RS20225	2505					AKK22_21615	1428*		ECHS_RS15905	2502	95
		BCV59_18325	1179*	CFSAN004177_08235	1179*																				AKK22_21630	1260*
	fimbrial assembly protein	BCV59_18330	750	CFSAN004177_08230	750								ECO26_RS21730	750		ECO103_RS19630	750		ECO111_RS20230	749*					AKK22_21635	750		ECHS_RS15910	750	93
	putative fimbrial protein	BCV59_18325	1065	CFSAN004177_08225	1065								ECO26_RS21735	1066		ECO103_RS19635	1065		ECO111_RS20235	1065					AKK22_21640	1065		ECHS_RS15915	1065	90
F04	fimbrial protein	BCV59_18145	624	CFSAN004177_08415	624	100							ECO26_RS22000	624	99	ECO103_RS20275	624	99	ECO111_RS20495	624	99				AKK22_21915	624	99	ECHS_RS16190	624	92
	fimbrial protein	BCV59_18150	501	CFSAN004177_08410	501								ECO26_RS21995	501		ECO103_RS20270	501		ECO111_RS20490	501					AKK22_21910	501		ECHS_RS16185	501	97
	putative usher	BCV59_18155	2685	CFSAN004177_08405	2685								ECO26_RS21990	2685		ECO103_RS20265	2685		ECO111_RS20485	2685					AKK22_21905	2685		ECHS_RS16180	2685	96
	putative minor fimbrial subunit	BCV59_18160	1086	CFSAN004177_08400	1086								ECO26_RS21985	633*	93	ECO103_RS20260	1089	80	ECO111_RS20480	1089	80				AKK22_21900	1089	92	ECHS_RS16175	1089	80
F05 (OI#127)	fimbrial protein	BCV59_17890	1092	CFSAN004177_08670	1092	99							ECO26_RS22260	1092	99	ECO103_RS20540	1032	99	ECO111_RS20750	1092	99	ECs4026	474*	98	AKK22_22170	1092	99	ECHS_RS16440	1092	98
	putative usher FimD	BCV59_17895	2513	CFSAN004177_08665	2517								ECO26_RS22255	2517		ECO103_RS20525	2517		ECO111_RS20745	2517		ECs4022	2517		AKK22_22165	2517		ECHS_RS16441	2517
	putative chaperone FimC	BCV59_17900	698	CFSAN004177_08660	700								ECO26_RS22250	696		ECO103_RS20520	696		ECO111_RS20740	696		ECs4021	696		AKK22_22160	696		ECHS_RS16442	696
	putative fimbrial protein FimA	BCV59_17905	585	CFSAN004177_08655	585								ECO26_RS22245	858		ECO103_RS20515	585		ECO111_RS20735	585		ECs4020	585		AKK22_22155	585		ECHS_RS16443	585
F06 (Lpf_O113/ OI#154)	putative major fimbrial subunit LpfA	BCV59_14850	573	CFSAN004177_11710	573	100							ECO26_RS25540	573	99				ECO111_RS23855	573	99	ECs4670	603	-	AKK22_25290	573	99
	fimbrial chaperone protein LpfB	BCV59_14855	732	CFSAN004177_11705	732								ECO26_RS25545	732					ECO111_RS23850	732		ECs4669	384	-	AKK22_25295	732
	putative usher protein LpfC	BCV59_14860	2523	CFSAN004177_11700	2523								ECO26_RS25550	2523					ECO111_RS23845	2523		ECs4667	2535	68	AKK22_25300	2523
	putative minor fimbrial subunit LpfD	BCV59_14865	1074	CFSAN004177_11695	1074								ECO26_RS25555	1074					ECO111_RS23840	1074		ECs4666	1071	-	AKK22_25305	1074
	putative fimbrial protein LpfE	-	-	-	-	-							-	-	-				-	-	-	ECs4665	1083	-	-	-	-
F07	type 1 fimrbial protein subunit A, FimA	BCV59_11050	555	CFSAN004177_15525	555	100	ECRM13514_5557	549	88	ECRM13516_5272	555	98	ECO26_RS29060	549	92	ECO103_RS27045	549	92	ECO111_RS27255	549	91	ECs5273	549	90	AKK22_01775	549	89	ECHS_RS22360	555	99
	putative fimbrial protein FimI	BCV59_11055	498	CFSAN004177_15520	498		ECRM13514_5558	498	99	ECRM13516_5273	498		ECO26_RS29065	498	99	ECO103_RS27050	471	99	ECO111_RS27260	498	99	ECs5274	648	99	AKK22_01780	498	99	ECHS_RS22365	498
	molecular chaperone FimC	BCV59_11060	726	CFSAN004177_15515	726		ECRM13514_5559	651		ECRM13516_5274	726		ECO26_RS29070	726		ECO103_RS27055	726		ECO111_RS27265	726		ECs5275	675		AKK22_01785	726		ECHS_RS22370	726
	putative fimbrial usher protein FimD	BCV59_11065	2637	CFSAN004177_15510	2637		ECRM13514_5560	2514		ECRM13516_5275	2637		ECO26_RS29075	2637		ECO103_RS27060	2637		ECO111_RS27270	2517		ECs5276	2637		AKK22_01790	2637		ECHS_RS22375	2637
	putative fimbrial protein FimF	BCV59_11070	531	CFSAN004177_15505	531		ECRM13514_5561	531		ECRM13516_5276	531		ECO26_RS29080	531		ECO103_RS27065	531		ECO111_RS27280	531		ECs5277	531		AKK22_01795	531		ECHS_RS22380	531
	putative fimbrial protein FimG	BCV59_11075	504	CFSAN004177_15500	504		ECRM13514_5562	504		ECRM13516_5277	504		ECO26_RS29085	504		ECO103_RS27070	504		ECO111_RS27285	504		ECs5278	504		AKK22_01800	504		ECHS_RS22385	504
	putative fimbrial protein FimH	BCV59_11080	903	CFSAN004177_15495	903		ECRM13514_5563	903		ECRM13516_5278	912		ECO26_RS29090	903		ECO103_RS27075	903		ECO111_RS27290	903		ECs5279	903		AKK22_01805	903		ECHS_RS22390	903
F08 (OI#1)	putative fimbrial protein	BCV59_10430	960	CFSAN004177_16145	960	99	ECRM13514_0018	960	97	ECRM13516_0016	960	97	ECO26_RS00100	960	98	ECO103_RS00100	426*	97	ECO111_RS00100	960	98	ECs0019	528*	99	AKK22_02750	960	98	ECHS_RS00100	426*	99
																ECO103_RS00105	219*					ECs0021	327*					ECHS_RS00105	219*	97
	putative fimbrial subunit protein	BCV59_10425	1146*	CFSAN004177_16150	1146*		ECRM13514_0019	648*		ECRM13516_0017	648*		ECO26_RS00105	1146*		ECO103_RS00110	1146*		ECO111_RS00105	1146*		ECs0022	2451		AKK22_02755	1146*		ECHS_RS00110	1146*	99
	putative fimbrial chaperone	-	-	-	-	-	ECRM13514_0020	684	-	ECRM13516_0018	684	99	-	-	-	-	-	-	-	-	-	ECs0023	684		-	-	-	-	-	-
	putative outer membrane protein (usher)	-	-	-	-	-	ECRM13514_0021	534	-	ECRM13516_0019	534		-	-	-	-	-	-	-	-	-	ECs0024	534		-	-	-	-	-	-
F09	pilus assembly protein	BCV59_09980	441	CFSAN004177_16595	441	100	ECRM13514_0110	441	98	ECRM13516_0113	441	98	ECO26_RS00565	441	99	ECO103_RS00550	441	99	ECO111_RS00560	441	99	ECs0112	441	98	AKK22_03195	441	99	ECHS_RS00550	441	99
	putative pilus assembly protein	BCV59_09985	1386	CFSAN004177_16590	1386		ECRM13514_0109	1386		ECRM13516_0112	1386		ECO26_RS00560	1386		ECO103_RS00545	1386		ECO111_RS00555	1386		ECs0111	1386		AKK22_03190	1386		ECHS_RS00545	1386
	type IV pilin biogenesis protein	BCV59_09990	1203	CFSAN004177_16585	1203		ECRM13514_0108	1203		ECRM13516_0111	1203		ECO26_RS00555	1203		ECO103_RS00540	1203		ECO111_RS00550	1203		ECs0110	1203		AKK22_03185	1203		ECHS_RS00540	1203
F10	fimbrial protein	BCV59_09810	585	CFSAN004177_16765	585	100	ECRM13514_0146	597	-	ECRM13516_0149	597	-	ECO26_RS00735	585	99	ECO103_RS00720	585	99	ECO111_RS00730	585	99	ECs0145	597	-	AKK22_03380	573	99	ECHS_RS00715	585	99
	chaperone protein EcpD	BCV59_09815	741	CFSAN004177_16760	741		ECRM13514_0145	726	71	ECRM13516_0148	726	71	ECO26_RS00730	741		ECO103_RS00715	741		ECO111_RS00725	741		ECs0144	726	71	AKK22_03375	741		ECHS_RS00710	741	99
	fimbrial assembly protein	BCV59_09820	2601	CFSAN004177_16755	2601		ECRM13514_0144	2601	66	ECRM13516_0147	2601	66	ECO26_RS00725	2601		ECO103_RS00710	2601		ECO111_RS00720	2601		ECs0143	2601	66	AKK22_03365	2298*		-	-	-
	fimbrial protein	BCV59_09825	570	CFSAN004177_16750	570		ECRM13514_0143	405	-	ECRM13516_0146	405	-	ECO26_RS00720	570		ECO103_RS00705	570		ECO111_RS00715	570		ECs0142	561	-	AKK22_03360	570*		-	-	-
	fimbrial protein StaE	BCV59_09830	603	CFSAN004177_16745	603		ECRM13514_0142	612	-	ECRM13516_0145	612	-	ECO26_RS00715	603		ECO103_RS00700	603		ECO111_RS00710	603		ECs0141	606	-	AKK22_03355	552		-	-	-
	fimbrial protein StaF	BCV59_09835	597	CFSAN004177_16740	597		ECRM13514_0141	570	-	ECRM13516_0144	591	-	ECO26_RS00710	597		ECO103_RS00695	597		ECO111_RS00705	597		ECs0140	591	-	AKK22_03340	597		ECHS_RS00695	597	99
	adhesin	BCV59_09840	1275	CFSAN004177_16735	1275		ECRM13514_0140	1113	-	ECRM13516_0143	843	-	ECO26_RS00705	1275		ECO103_RS00690	1275		ECO111_RS00700	1275		ECs0139	1110	-	AKK22_03335	1275		ECHS_RS00690	1344	99
F11	helix-turn-helix transcriptional regulator	BCV59_09110	543	CFSAN004177_17465	543	99	ECRM13514_0275	591	99	ECRM13516_0272	543	99	ECO26_RS01675	543	99	ECO103_RS01425	543	99				ECs0324	591	99				ECHS_RS01755	543	99
	putative common pilus major fimbrilin subunit EcpA	BCV59_09115	588	CFSAN004177_17460	588		ECRM13514_0274	588		ECRM13516_0271	588		ECO26_RS01670	588		ECO103_RS01420	588					ECs0323	588					ECHS_RS23080	133*	100
	putative fimbrial chaperone EcpB	BCV59_09120	669	CFSAN004177_17455	669		ECRM13514_0273	669		ECRM13516_0270	669		ECO26_RS01665	669		ECO103_RS01415	669					ECs0322	669					-	-	-
	putative usher protein EcpC	BCV59_09125	2526	CFSAN004177_17450	2526		ECRM13514_0272	2526		ECRM13516_0269	2526		ECO26_RS01660	2526		ECO103_RS01410	2526					ECs0321	2526					-	-	-
	putative fimbrial adhesin EcpD	BCV59_09130	1644	CFSAN004177_17445	1644		ECRM13514_0271	1644		ECRM13516_0268	1644		ECO26_RS01655	1644		ECO103_RS01405	1644					ECs0320	1644					-	-	-
	putative fimbrial chaperone EcpE	BCV59_09135	711	CFSAN004177_17440	710*		ECRM13514_0270	711		ECRM13516_0267	711		ECO26_RS01650	711		ECO103_RS01400	711					ECs0319	711					-	-	-
F12	two-component system response regulator	BCV59_07885	633	CFSAN004177_18695	633	100	ECRM13514_0301	633	99	ECRM13516_0524	633	99	ECO26_RS02910	633	99	ECO103_RS02645	633	99	ECO111_RS02925	633	99	ECs0597	633	99	AKK22_05225	633	99	ECHS_RS02995	633	99
	fimbrial protein	BCV59_07890	516	CFSAN004177_18690	516		ECRM13514_0302	198		ECRM13516_0523	198		ECO26_RS02905	516		ECO103_RS02640	516		ECO111_RS02920	516		ECs0596	516		AKK22_05220	515*		ECHS_RS02990	516
	adhesin FimH	BCV59_07895	1008	CFSAN004177_18685	1008		ECRM13514_0303	1008		ECRM13516_0522	969		ECO26_RS02900	978		ECO103_RS02635	1008		ECO111_RS02915	966		ECs0595	978		AKK22_05215	1007*		ECHS_RS02985	1008
	fimbrial protein	BCV59_07900	2610	CFSAN004177_18680	2610		ECRM13514_0304	2610		ECRM13516_0520	2610		ECO26_RS02895	2610		ECO103_RS02630	2463		ECO111_RS02910	2610		ECs0594	2610		AKK22_05210	2610		ECHS_RS02980	2610
	molecular chaperone	BCV59_07905	693	CFSAN004177_18675	693		ECRM13514_0305	690		ECRM13516_0519	693		ECO26_RS02890	693		ECO103_RS02625	693		ECO111_RS02905	693		ECs0593	693		AKK22_05205	693		ECHS_RS02975	693
	fimbrial protein	BCV59_07910	543	CFSAN004177_18670	543		ECRM13514_0306	543		ECRM13516_0518	543		ECO26_RS02885	543		ECO103_RS02620	543		ECO111_RS02900	543		ECs0592	543		AKK22_05200	543		ECHS_RS02970	543
F13	fimbrial protein	BCV59_07085	566	CFSAN004177_19505	567	99	ECRM13514_0730	567	71	ECRM13516_0677	567	71	ECO26_RS04055	567	99	ECO103_RS03745	567	99	ECO111_RS03840	567	99	ECs0744	582	71	AKK22_06180	567	99	ECHS_RS03745	567	99
	membrane usher protein	BCV59_07090	2451	CFSAN004177_19500	2451	100	ECRM13514_0729	2451	79	ECRM13516_0676	2451	79	ECO26_RS04050	2451	98	ECO103_RS03735	1980*	98	ECO111_RS03835	2451	98	ECs0743	2172	79	AKK22_06175	2451	100	ECHS_RS03740	2451	99
	fimbrial protein	BCV59_07095	732	CFSAN004177_19495	732	100	ECRM13514_0728	732	77	ECRM13516_0675	732	77	ECO26_RS04045	732	99	ECO103_RS03730	732	99	ECO111_RS03830	732	99	ECs0742	732	77	AKK22_06170	732	99	ECHS_RS03735	732	97
	hypothetical protein (putative adhesin)	BCV59_07100	1062	CFSAN004177_19490	1062	100	ECRM13514_0727	1062	80	ECRM13516_0674	1062	80	ECO26_RS04040	1062	99	ECO103_RS03725	1062	99	ECO111_RS03825	1062	99	ECs0741	1062	80	AKK22_06165	1062	99	ECHS_RS03730	1062	99
	transcriptional regulator	BCV59_07105	1047	CFSAN004177_19485	1047	100	ECRM13514_0726	1047	95	ECRM13516_0673	1047	95	ECO26_RS04035	1047	99	ECO103_RS03720	1047	99	ECO111_RS03820	1047	99	ECs0740	1092	94	AKK22_06160	1047	99	ECHS_RS03725	1047	99
F14	fimbrial protein FimA (type 1 fimbria component protein)	BCV59_05765	543	CFSAN004177_20830	543	100	ECRM13514_1045	540	82	ECRM13516_0980	540	82	ECO26_RS05610	543	99	ECO103_RS05200	543	100	ECO111_RS05285	543	100	ECs1021	549	82	AKK22_07745	486	99	ECHS_RS05125	513	81
	fimbrial protein	BCV59_05760	675	CFSAN004177_20835	674		ECRM13514_1046	675	99	ECRM13516_0981	675	99	ECO26_RS05615	675		ECO103_RS05205	675	100	ECO111_RS05290	675	100	ECs1022	702	97	AKK22_07750	675	100	ECHS_RS05130	675	99
	outer membrane usher protein FimD	BCV59_05755	2601	CFSAN004177_20840	2599		ECRM13514_1047	2601	98	ECRM13516_0982	2601	98	ECO26_RS05620	2601		ECO103_RS05215	1893*	100	ECO111_RS05295	2601	100	disrupted			AKK22_07755	2601	99	ECHS_RS05135	2601	99
	fimbrial protein	BCV59_05750	1071	CFSAN004177_20845	1070		ECRM13514_1048	1068	97	ECRM13516_0983	1071	97	ECO26_RS05625	1071		ECO103_RS05220	1071	99	ECO111_RS05300	1071	99	ECs1025	981	98	AKK22_07760	1072*	99	ECHS_RS05140	1071	97
	fimbrial protein	BCV59_05745	453	CFSAN004177_20850	542		ECRM13514_1049	453	99	ECRM13516_0984	453	99	ECO26_RS05630	453		ECO103_RS05225	453	100	ECO111_RS05305	453	100	ECs1026	198	100	AKK22_07765	453	100	ECHS_RS05145	453	99
	fimbrial protein	BCV59_05740	516	CFSAN004177_20855	515		ECRM13514_1050	513	99	ECRM13516_0985	513	99	ECO26_RS05635	516		ECO103_RS05230	516	99	ECO111_RS05310	516	99	ECs1027	564	99	AKK22_07770	516	100	ECHS_RS05150	516	99
	pilli assembly chaperone	BCV59_05735	711	CFSAN004177_20860	710		ECRM13514_1051	681	99	ECRM13516_0986	681	99	ECO26_RS05640	711		ECO103_RS05235	711	99	ECO111_RS05315	711	99	ECs1028	570	98	AKK22_07775	711	99	ECHS_RS05155	711	99
F15	curli assembly protein CsgC	BCV59_04855	333	CFSAN004177_21750	333	100	ECRM13514_1331	333	98	ECRM13516_1287	270*	98	EcO26_RS07275	333	99	ECO103_RS05765	333	99	ECO111_RS07020	333	99	ECs1421	333	98	AKK22_08640	333	99	ECHS_RS05705	333	99
	curlin CsgA	BCV59_04860	456	CFSAN004177_21745	456		ECRM13514_1330	456		ECRM13516_1286	456		EcO26_RS07270	456		ECO103_RS05760	456		ECO111_RS07015	456		ECs1420	459		AKK22_08635	456		ECHS_RS05700	456
	curlin subunit CsgB	BCV59_04865	456	CFSAN004177_21740	456		ECRM13514_1329	483		ECRM13516_1285	483		EcO26_RS07265	456		ECO103_RS05755	456		ECO111_RS07010	456		ECs1419	456		AKK22_08630	456		ECHS_RS05695	456
	hypothetical protein	BCV59_04870	240	CFSAN004177_21735	240		ECRM13514_1328	129		ECRM13516_1284	240		EcO26_RS07260	240		ECO103_RS05750	240		ECO111_RS07005	240		ECs1418	240		AKK22_08625	240		ECHS_RS05690	241*
	transcriptional regulator CsgD	BCV59_04875	651	CFSAN004177_21730	651		ECRM13514_1326	651		ECRM13516_1282	651		EcO26_RS07255	651		ECO103_RS05745	651		ECO111_RS07000	651		ECs1417	651		AKK22_08620	651		ECHS_RS05685	651
	curli assembly protein CsgE	BCV59_04880	390	CFSAN004177_21725	390		ECRM13514_1325	390		ECRM13516_1281	390		EcO26_RS07250	390		ECO103_RS05740	390		ECO111_RS06995	390		ECs1416	390		AKK22_08615	390		ECHS_RS05680	390
	curli assembly protein CsgF	BCV59_04885	417	CFSAN004177_21720	417		ECRM13514_1324	387		ECRM13516_1280	387		EcO26_RS07245	417		ECO103_RS05735	417		ECO111_RS06990	417		ECs1415	417		AKK22_08610	417		ECHS_RS05675	417
	curli production assembly/transport protein CsgG	BCV59_04890	834	CFSAN004177_21715	834		ECRM13514_1323	834		ECRM13516_1279	834		EcO26_RS07240	834		ECO103_RS05730	834		ECO111_RS06985	834		ECs1414	834		AKK22_08605	835*		ECHS_RS05670	834
F16 (OI-61)	fimbrial protein (predicted adhesin)	BCV59_01175	915	CFSAN004177_25415	915	100	ECRM13514_1892	915	98	ECRM13516_1867	915	98	EcO26_RS11005	915	99	ECO103_RS08560	915	99	ECO111_RS09955	915	99	ECs2107	915	98	AKK22_11520	915	100	ECHS_RS07840	915	99
	fimbrial protein	BCV59_01180	282*	CFSAN004177_25410	282*	100	ECRM13514_1891	504	98	ECRM13516_1868	504		EcO26_RS11010	504		ECO103_RS08565	480		ECO111_RS09960	504		ECs2108	504		AKK22_11515	253		ECHS_RS07845	504	99
	fimbrial protein	-	-	-	-	-	ECRM13514_1890	531	-	ECRM13516_1869	531		EcO26_RS11015	531		ECO103_RS08580	531		ECO111_RS09965	531		ECs2109	531		AKK22_11510	531		ECHS_RS07850	531	-
	outer membrane usher protein FimD	BCV59_01185	1314	CFSAN004177_25405	1314	100	ECRM13514_1889	2223	98	ECRM13516_1870	2223		EcO26_RS11020	2652		ECO103_RS08585	2652		ECO111_RS09970	2652		ECs2110	2652		AKK22_11505	2652		ECHS_RS07855	1227*	-
	fimbrial chaperone protein FimC	BCV59_01190	711	CFSAN004177_25400	711	100	ECRM13514_1888	711	98	ECRM13516_1871	711		EcO26_RS11025	711		ECO103_RS08590	711		ECO111_RS09975	711		ECs2112	711		AKK22_11500	711		-	-	-
	type 1 fimrbial protein subunit A	BCV59_01195	564	CFSAN004177_25395	564	100	ECRM13514_1887	564	98	-	-	-	EcO26_RS11030	564		-	-	-	ECO111_RS09980	564		ECs2113	564		-	-	-	-	-	-
F17 (OI#141)	long polar fimbrial chaperone LpfA						ECRM13514_4544	525	-	ECRM13516_4342	525	99	EcO26_RS26600	525	73	ECO103_RS24810	525	73	ECO111_RS22855	525	73	ECs4431	537	97
	long polar fimbrail chaperone LpfB						ECRM13514_4543	588*	-	ECRM13516_4341	690		EcO26_RS26605	687	75	ECO103_RS24815	687	75	ECO111_RS22850	687	75	ECs4430	699*
							ECRM13514_4541	129*	-
	fimbrial assembly protein						ECRM13514_4539	2568	-	ECRM13516_4340	2568		EcO26_RS26610	2532	71	ECO103_RS24820	2532	71	ECO111_RS22845	2532	71	4454158-4456731 (position)	2574*
	minor fimbrial subunit LpfD						ECRM13514_4538	1056	-	ECRM13516_4339	1056		EcO26_RS26615	1056	-	ECO103_RS24825	1056	-	ECO111_RS22840	1056	-	ECs4427	1056
	fimbrial subunit LpfE						ECRM13514_4537	531	-	ECRM13516_4338	531		EcO26_RS26620	525	-	ECO103_RS24830	525	-	ECO111_RS22835	525	-	ECs4426	531
F18 (OI#47)	major fimbrial subunit						-	-	-	ECRM13516_1144	561	-										ECs1280	561	99
	chaperone protein						-	-	-	ECRM13516_1143	480*	-										ECs1279	723	98
	outer membrane usher protein						ECRM13514_1212	837*	-	ECRM13516_1140	996*	100										ECs1278	2523	98
							ECRM13514_1211	996*	-
	outer membrane protein						ECRM13514_1210	1086	-	ECRM13516_1139	1086											ECs1277	1335	99
	chaperone protein						ECRM13514_1209	630	-	ECRM13516_1138	630											ECs1276	630	97
plasmid-encoded
F19	major fimbrial subunit SfpA	BCV59_27190	525	CFSAN004177_27535	525	100																			AKK22_27000	525	98
	fimbrial protein SfpH	BCV59_27195	573	CFSAN004177_27530	573																				AKK22_26995	573	97
	outer membrane usher SpfC	BCV59_27200	2508	CFSAN004177_27525	2508																				AKK22_26990	2508	96
	chaperone SfpD	BCV59_27205	732	CFSAN004177_27520	732																				AKK22_26985	732	98
	fimbrial protein SfpJ	BCV59_27210	564	CFSAN004177_27515	564																				AKK22_26980	564	96
	fimbrial protein SfpF	BCV59_27215	513	CFSAN004177_27510	513																				AKK22_26975	513	96
	putative adhesin SfpG	BCV59_27220	993	CFSAN004177_27505	993																				AKK22_26970	993	97
	* pseudogene
	double red lines indicate insertion sequences, mostly transposase
	nucleotide sequence identity of fimbrial gene clusters as compared to the fimbrial gene cluster identified in O145:H25 strain CFSAN004176. If the the cluster is not present in CFSAN004176, sequence identity is compared to the first strain in the column that contains the cluster
	highlighted cells in red indicate pseudogenes (truncated by insertions or caused by SNP's)
	highlighted cells in yellow indicate distinct fimbrial gene cluster (or fimbrial gene subunits) as compared to those present in EHEC O145:H25 (as judged by the nucleotide percent identity)
